# Supplementary material for: A Multiplex Assay for the Stratification of Patients with Primary Central Nervous System Lymphoma Using Targeted Mass Spectrometry
Source: Cancers (Basel). 2020 Jun 29;12(7):1732. doi: 10.3390/cancers12071732 (PMC7407338; doi:10.3390/cancers12071732)
Supplement: Supplementary file 1 [file cancers-12-01732-s001.zip]

Archive with 5 entries (4 files):
- Supplement/
- Supplement/SFigure1.jpg
- Supplement/Supplementary Table1.xlsx
- Supplement/Supplementary Table2.xlsx
- Supplement/Supplementary Table3.xlsx
