# Supplementary material for: A Multiplex Assay for the Stratification of Patients with Primary Central Nervous System Lymphoma Using Targeted Mass Spectrometry
Source: Cancers (Basel). 2020 Jun 29;12(7):1732. doi: 10.3390/cancers12071732 (PMC7407338; doi:10.3390/cancers12071732)
Supplement: Supplementary file 1 [file cancers-12-01732-s001.zip › Supplement/Supplementary Table1.xlsx]

## Sheet: Supplementary Table 1A
Table S1A: Demographic data of participating individuals of discovery study cohort.
Sample ID	Group	Gender	Age	Albumin serum [g/L]	IgG serum [g/L]	IgA serum [g/L]	IgM serum [g/L]	Albumin CSF [mg/L]	IgG CSF [mg/L]	IgA CSF [mg/L]	IgM CSF [mg/L]	Diagnosis	BBB Dysfunction
G1	Gliomas	w	75	30.3	8.54	4.22	0.25	349.2	49.6	23.6	0.95	Glioblastom	Yes
G2	Gliomas	w	55	36.4	9.91	0.08	0.54	216	31.7	0.28	0.34	Astrocytome	No
G3	Gliomas	m	55	29.3	3.41	0.95	0.05	496.8	29.8	4.53	0.15	Glioblastom	Yes
G4	Gliomas	w	55	39.9	6.17	1.74	1.19	202.8	16.6	2.13	0.18	Glioblastom	No
G5	Gliomas	m	56	34.7	7.36	3.24	0.88	320.4	26.8	6.71	0.49	Glioblastom	Yes
G6	Gliomas	m	76	33.9	9.54	3.64	1.04	370.8	42.6	9.89	1.37	Glioblastom	Yes
G7	Gliomas	m	69	33.1	11.46	1.66	1.21	204	35.3	3.1	0.18	Astrocytome	No
G8	Gliomas	m	47	42.3	7.53	1.41	0.85	166.8	14	0.97	0.14	Glioblastom	No
G9	Gliomas	m	38	38.4	6.85	3.31	0.45	342	24.5	0.43	0.16	Astrocytome	Yes
G10	Gliomas	w	65	39.8	7.07	3.7	0.26	566.4	34	12.9	0.29	Glioblastom	Yes
C1	Control	m	66	35.4	8.31	1.54	1.03	228	18.3	1.98	0.16	Pseudotumor cerebri	No
C2	Control	w	57	38.5	7.35	1.09	0.95	412.8	33.5	3.02	0.54	Pseudotumor cerebri	Yes
C3	Control	w	69	35.4	12.39	6.21	0.2	219.6	36.4	9.89	0.15	Pseudodemence	No
C4	Control	w	62	32.8	7.61	2.4	0.37	219.6	18.9	3.24	0.15	Pseudodemence	No
C5	Control	m	66	39.3	9.85	2.11	0.71	226.8	25.4	5.21	0.16	Headache	No
C6	Control	m	52	38	12.82	2.72	0.62	234	34.9	4.77	0.18	Headache	No
C7	Control	w	53	36.8	9.46	1.79	0.73	152.4	10.8	0.89	0.16	Pseudotumor cerebri	No
C8	Control	m	58	40.8	9.84	2.47	1.17	304.8	35.2	5.29	0.29	Polyneuropathy	No
M1	MS	m	46	n/a	n/a	n/a	n/a	n/a	n/a	n/a	n/a	Multiple sclerosis (primary progressive)	N/A
M2	MS	w	66	n/a	n/a	n/a	n/a	n/a	n/a	n/a	n/a	Multiple sclerosis (secondary progressive)	N/A
M3	MS	m	51	n/a	n/a	n/a	n/a	n/a	n/a	n/a	n/a	Multiple sclerosis (secondary progressive)	N/A
M4	MS	m	42	n/a	n/a	n/a	n/a	n/a	n/a	n/a	n/a	Multiple sclerosis (relapsing remitting)	N/A
M5	MS	w	70	n/a	n/a	n/a	n/a	n/a	n/a	n/a	n/a	Multiple sclerosis (relapsing remitting/secondary progressive)	N/A
M6	MS	w	64	n/a	n/a	n/a	n/a	n/a	n/a	n/a	n/a	Multiple sclerosis (primary progressive)	N/A
M7	MS	w	46	36.6	8.69	1.75	1.27	20.4	32.5	3.84	0.41	Multiple sclerosis	No
M8	MS	w	63	34.1	6.96	1.17	0.6	235.2	30.7	3.32	0.49	Multiple sclerosis	No
M9	MS	m	36	n/a	n/a	n/a	n/a	n/a	n/a	n/a	n/a	Multiple sclerosis (relapsing remitting)	N/A
T1	other tumors	w	57	n/a	n/a	n/a	n/a	99.6	10.4	2.49	0.2	Meningeosis carcinomatosa (Mammary carcinoma)	No
T2	other tumors	m	42	n/a	n/a	n/a	n/a	656.4	59.5	8.46	1.14	Primitive neuroectodermal tumor	Yes
T3	other tumors	w	67	37.3	8.03	1.01	1.35	211.2	22.3	1.17	0.19	Meningeosis carcinomatosa (Mammary carcinoma)	No
T4	other tumors	w	69	41.8	5.5	1.21	0.64	208.8	24.5	2.54	0.34	Meningeosis carcinomatosa (Mammary carcinoma)	No
T5	other tumors	m	44	n/a	n/a	n/a	n/a	1113.6	n/a	n/a	n/a	Primitive neuroectodermal tumor	Yes
T6	other tumors	m	41	35.4	6.95	1.77	0.39	178.8	20.6	2.75	0.16	Desmoplastic medulloblastoma	No
T7	other tumors	m	75	19.1	6.1	0.96	1.02	177.6	184	1.42	0.38	Meningeosis in plasmacytoma	No
T8	other tumors	m	44	38.5	8.78	2	0.8	1152	143	18	0.84	Primitive neuroectodermal tumor	Yes
T9	other tumors	w	71	38	5.73	1.79	0.6	3249.6	283	55.7	7.38	Meningeosis carcinomatosa (Mammary carcinoma)	Yes
T10	other tumors	w	76	28.3	3.98	1.72	0.58	99.6	4.68	0.77	0.14	Cerebellar metastasis (Mammary carcinoma)	No
P1	PCNSL	w	62	32.2	6.56	4.25	1.8	286.8	34.3	15.6	2.37	PCNSL (initial diagnosis, with steroids, before therapy)	Yes
P2	PCNSL	w	60	39.2	6.46	1.2	1.14	36	31.9	3.02	78.2	PCNSL (initial diagnosis, with steroids, before therapy)	Yes
P3	PCNSL	m	58	33.3	7.97	3.29	1.18	315.6	50.4	10.8	0.68	PCNSL (initial diagnosis, with steroids, before therapy)	Yes
P4	PCNSL	w	56	40.3	8.24	0.91	0.93	356.4	35.7	2.59	0.73	PCNSL (initial diagnosis, with steroids, before therapy)	Yes
P5	PCNSL	m	72	31.9	8.39	2.14	0.55	837.6	148	28.3	6.94	PCNSL (initial diagnosis, with steroids, before therapy)	Yes
P6	PCNSL	w	51	32.8	6.76	3.03	0.77	324	31	12.3	0.45	PCNSL (initial diagnosis, with steroids, before therapy)	Yes
P7	PCNSL	m	49	33.1	10.54	1.9	1.37	213.6	34.2	3.16	0.7	PCNSL (initial diagnosis, with steroids, before therapy)	No
P8	PCNSL	m	62	32.3	5.31	3.25	0.29	247.2	24.4	9.57	0.67	PCNSL (initial diagnosis, with steroids, before therapy)	No
P9	PCNSL	w	58	n/a	n/a	n/a	n/a	4130.4	316	14.6	32.9	PCNSL (initial diagnosis, with steroids, before therapy)	Yes
P10	PCNSL	m	65	36.5	7.3	3.41	0.9	295.2	21.2	5.83	0.74	PCNSL (initial diagnosis, without steroids, before therapy)	No
P11	PCNSL	m	74	31.1	7.12	1.2	0.6	344.4	34.9	3.6	2.75	PCNSL (initial diagnosis, without steroids, before therapy)	Yes
P12	PCNSL	w	60	36.2	15.31	2.34	0.78	n/a	137	14.4	5.6	PCNSL (initial diagnosis, without steroids, before therapy)	N/A
P13	PCNSL	m	57	38.8	5.48	1.7	0.55	759.6	n/a	12.9	n/a	PCNSL (initial diagnosis, without steroids, before therapy)	Yes
P14	PCNSL	w	69	42.4	n/a	1.2	0.59	265.2	16.4	3.34	0.27	PCNSL (initial diagnosis, without steroids, before therapy)	No
P15	PCNSL	w	63	37.4	5.73	0.77	0.49	369.6	24	1.64	0.19	PCNSL (initial diagnosis, without steroids, before therapy)	Yes
P16	PCNSL	w	51	32.6	14.5	1.35	1.75	154.8	49.6	2.15	0.53	PCNSL (initial diagnosis, without steroids, before therapy)	No
P17	PCNSL	m	56	32.6	7.33	1.98	0.73	n/a	57.9	7.61	1.01	PCNSL (initial diagnosis, without steroids, before therapy)	N/A
P18	PCNSL	m	72	38.4	9.91	1.96	10.4	861.6	152	22.8	78	PCNSL (initial diagnosis, without steroids, before therapy)	Yes
P19	PCNSL	w	58	33.2	7.94	1.16	0.97	200.4	26.2	2.5	0.2	PCNSL (initial diagnosis, without steroids, before therapy)	No
S1	SCNSL	w	60	38.3	7.74	1.31	1.01	454.8	47.4	2.76	0.93	Secondary CNS lymphoma (initial diagnosis)	Yes
S2	SCNSL	m	58	n/a	n/a	n/a	n/a	262.8	36.5	2.51	0.96	Secondary CNS lymphoma (initial diagnosis)	N/A
S3	SCNSL	m	62	31.9	11.05	5.38	0.56	483.6	99.8	27.4	n/a	Secondary CNS lymphoma (initial diagnosis)	Yes
S4	SCNSL	w	63	38.9	n/a	1.54	1.17	234	30.8	2.39	0.46	Secondary CNS lymphoma (initial diagnosis)	No
S5	SCNSL	m	61	22.9	11.63	8.71	0.17	337.2	7.89	2.34	0.15	Secondary CNS lymphoma (initial diagnosis)	Yes
S6	SCNSL	w	61	37.4	3.52	0.1	0.28	208.8	9.25	0.26	0.14	Secondary CNS lymphoma (initial diagnosis)	No
S7	SCNSL	w	53	30.7	8.48	1.69	0.57	325.2	49.9	5.27	0.44	Secondary CNS lymphoma (initial diagnosis)	No
S8	SCNSL	m	51	42.8	7.18	1.15	1.52	355.2	15.2	1.52	1.54	Secondary CNS lymphoma (initial diagnosis)	Yes
S9	SCNSL	w	58	40.9	7.24	1.5	3.63	510	25.6	3.95	4.67	Secondary CNS lymphoma (initial diagnosis)	Yes

## Sheet: Supplementary Table 1B
Table S1B: Demographic data of participating individualsof validation cohort.
Sample ID	Group	Gender	Age	Diagnosis
C1	Control	m	60	Polyneuropathy
C2	Control	w	60	Sneddon's syndrome
C3	Control	w	60	Mild cognitive impairment
C4	Control	m	62	Dementia (alzheimer)
C5	Control	m	66	Polyneuropathy
C6	Control	m	55	Diseases of the motorneuron
C7	Control	w	65	Incomplete oculomotor palsy
C8	Control	w	55	Pseudoradicular pain syndrome
C9	Control	w	62	Reversible cerebral vasoconstriction syndrome
C10	Control	w	64	Polyneuropathy
C11	Control	m	59	Microangiopathy
G1	Gliomas	w	75	Glioblastom
G2	Gliomas	w	65	Glioblastom
G3	Gliomas	w	55	Astrocytome
G4	Gliomas	m	55	Glioblastom
G5	Gliomas	w	55	Glioblastom
G6	Gliomas	m	56	Glioblastom
G7	Gliomas	m	76	Glioblastom
G8	Gliomas	m	69	Astrocytome
G9	Gliomas	m	47	Glioblastom
G10	Gliomas	m	38	Astrocytome
M1	MS	w	24	Clinically isolated syndrome
M2	MS	w	22	Multiple sclerosis
M3	MS	m	30	Multiple sclerosis
M4	MS	w	29	Clinically isolated syndrome
M5	MS	w	43	Multiple sclerosis (relapsing remitting)
M6	MS	w	22	Multiple sclerosis (relapsing remitting)
M7	MS	w	33	Multiple sclerosis (relapsing remitting)
M8	MS	m	42	Multiple sclerosis (relapsing remitting)
M9	MS	w	37	Multiple sclerosis (relapsing remitting)
M10	MS	w	43	Multiple sclerosis (secondary progressive)
M11	MS	w	22	Multiple sclerosis (relapsing remitting)
M12	MS	w	18	Multiple sclerosis
M13	MS	w	25	Multiple sclerosis
M14	MS	m	25	Multiple sclerosis
T1	other tumors	w	56	Meningeosis carcinomatosa (Mammary carcinoma)
T2	other tumors	w	77	Cerebral metastasis (Rectal cancer)
T3	other tumors	w	42	Intravascular lymphoma
T4	other tumors	m	42	Desmoplastic medulloblastoma
T5	other tumors	m	42	Desmoplastic medulloblastoma
T6	other tumors	w	79	Meningeosis carcinomatosa (Mammary carcinoma)
T7	other tumors	w	48	Desmoplastic medulloblastoma
P1	PCNSL	m	74	PCNSL (initial diagnosis, with steroids, before therapy)
P2	PCNSL	m	67	PCNSL (initial diagnosis, with steroids, before therapy)
P3	PCNSL	w	74	PCNSL (initial diagnosis, with steroids, before therapy)
P4	PCNSL	w	55	PCNSL (initial diagnosis, with steroids, before therapy)
P5	PCNSL	w	62	PCNSL (initial diagnosis, with steroids, before therapy)
P6	PCNSL	w	77	PCNSL (initial diagnosis, with steroids, before therapy)
P7	PCNSL	m	72	PCNSL (initial diagnosis, with steroids, before therapy)
P8	PCNSL	m	38	PCNSL (initial diagnosis, with steroids, before therapy)
P9	PCNSL	m	83	PCNSL (initial diagnosis, with steroids, before therapy)
P10	PCNSL	m	44	PCNSL (initial diagnosis, with steroids, before therapy)
P11	PCNSL	w	58	PCNSL (initial diagnosis, with steroids, before therapy)
P12	PCNSL	w	75	PCNSL (initial diagnosis, with steroids, before therapy)
P13	PCNSL	m	58	PCNSL (initial diagnosis, with steroids, before therapy)
P14	PCNSL	w	80	PCNSL (initial diagnosis, without steroids, before therapy)
P15	PCNSL	w	77	PCNSL (initial diagnosis, with steroids, before therapy)
P16	PCNSL	w	69	PCNSL (initial diagnosis, without steroids, before therapy)
P17	PCNSL	w	41	PCNSL (initial diagnosis, without steroids, before therapy)
P18	PCNSL	w	60	PCNSL (initial diagnosis, with steroids, before therapy)
P19	PCNSL	m	63	PCNSL (initial diagnosis, without steroids, before therapy)
P20	PCNSL	m	66	PCNSL (initial diagnosis, with steroids, before therapy)
P21	PCNSL	w	60	PCNSL (initial diagnosis, with steroids, before therapy)
P22	PCNSL	w	73	PCNSL (initial diagnosis, without steroids, before therapy)
P23	PCNSL	w	79	PCNSL (initial diagnosis, with steroids, before therapy)
P24	PCNSL	w	81	PCNSL (initial diagnosis, with steroids, before therapy)
P25	PCNSL	w	43	PCNSL (initial diagnosis, without steroids, before therapy)
P26	PCNSL	w	56	PCNSL (initial diagnosis, with steroids, before therapy)
P27	PCNSL	w	61	PCNSL (complete remission)
P28	PCNSL	w	56	PCNSL (relapse)
S1	SCNSL	m	79	Secondary CNS lymphoma (initial diagnosis)
S2	SCNSL	w	73	Secondary CNS lymphoma (initial diagnosis)
S3	SCNSL	m	69	Secondary CNS lymphoma (initial diagnosis)
