# Supplementary material for: A Multiplex Assay for the Stratification of Patients with Primary Central Nervous System Lymphoma Using Targeted Mass Spectrometry
Source: Cancers (Basel). 2020 Jun 29;12(7):1732. doi: 10.3390/cancers12071732 (PMC7407338; doi:10.3390/cancers12071732)
Supplement: Supplementary file 1 [file cancers-12-01732-s001.zip › Supplement/Supplementary Table2.xlsx]

## Sheet: Supplementary Table 2
Table S2: Results of discovery study.
Feature No.	Charge	m/z	Score	Sequence	Modifications	Correlated with CSF Albumin	Accession	Gene	Description	# Valid Values							Area Under the Curve					P-value
										Total	PCNSL	SCNSL	Glioma	Tumors	MS	Control	PCNSL vs SCNSL	PCNSL vs Glioma	PCNSL vs Tumors	PCNSL vs MS	PCNSL vs Control	PCNSL vs SCNSL	PCNSL vs Glioma	PCNSL vs Tumors	PCNSL vs MS	PCNSL vs Control
25446	2	765.843	368.067	SPANCPLSCPANSR	[5] Carbamidomethyl; (C)|[9] Carbamidomethyl (C)	Yes	Q9Y6R7	FCGBP	IgGFc-binding protein OS=Homo sapiens GN=FCGBP PE=1 SV=3 - [FCGBP_HUMAN]	65	19	9	10	10	9	8	0.322	0.821	0.437	0.842	0.697	0.064613	0.00201182	0.176151	0.00165427	0.0347937
13432	2	784.444	367.411	VNGVLTALPVSVADGR		Yes	Q9Y6R7	FCGBP	IgGFc-binding protein OS=Homo sapiens GN=FCGBP PE=1 SV=3 - [FCGBP_HUMAN]	65	19	9	10	10	9	8	0.257	0.695	0.342	0.895	0.658	0.0400944	0.0215195	0.0715965	0.000353784	0.0606683
4747	2	481.756	250.153	GNPAVSYVR		Yes	Q9Y6R7	FCGBP	IgGFc-binding protein OS=Homo sapiens GN=FCGBP PE=1 SV=3 - [FCGBP_HUMAN]	65	19	9	10	10	9	8	0.31	0.668	0.468	0.825	0.658	0.249293	0.171362	0.456688	0.0179285	0.199763
5907	2	630.836	318.514	VAYDLVYYVR		Yes	Q9Y6R7	FCGBP	IgGFc-binding protein OS=Homo sapiens GN=FCGBP PE=1 SV=3 - [FCGBP_HUMAN]	65	19	9	10	10	9	8	0.257	0.632	0.368	0.702	0.743	0.0266844	0.167321	0.254855	0.190849	0.037391
6873	2	951.429	368.224	TCQGSCAALSGLTGCTTR	[2] Carbamidomethyl; (C)|[3] Deamidated; (Q)|[6] Carbamidomethyl; (C)|[15] Carbamidomethyl (C)	Yes	Q9Y6R7	FCGBP	IgGFc-binding protein OS=Homo sapiens GN=FCGBP PE=1 SV=3 - [FCGBP_HUMAN]	65	19	9	10	10	9	8	0.117	0.626	0.437	0.83	0.645	0.00233316	0.242485	0.369082	0.00220778	0.190932
9761	3	600.309	401.673	VTASSPVAVLSGHSCAQK	[15] Carbamidomethyl (C)	Yes	Q9Y6R7	FCGBP	IgGFc-binding protein OS=Homo sapiens GN=FCGBP PE=1 SV=3 - [FCGBP_HUMAN]	65	19	9	10	10	9	8	0.316	0.616	0.437	0.871	0.645	0.114475	0.260581	0.474402	0.00120325	0.13137
15611	2	706.877	371.76	YDLAFVVASQATK		Yes	Q9Y6R7	FCGBP	IgGFc-binding protein OS=Homo sapiens GN=FCGBP PE=1 SV=3 - [FCGBP_HUMAN]	65	19	9	10	10	9	8	0.216	0.611	0.411	0.713	0.658	0.0413853	0.207488	0.19535	0.188449	0.029341
9721	2	479.273	254.12	TPDGSLLVR		Yes	Q9Y6R7	FCGBP	IgGFc-binding protein OS=Homo sapiens GN=FCGBP PE=1 SV=3 - [FCGBP_HUMAN]	65	19	9	10	10	9	8	0.421	0.595	0.416	0.848	0.572	0.247298	0.390498	0.183561	0.00222499	0.256986
32248	2	831.349	334.563	APGWDPLCWDECR	[8] Carbamidomethyl; (C)|[12] Carbamidomethyl (C)	Yes	Q9Y6R7	FCGBP	IgGFc-binding protein OS=Homo sapiens GN=FCGBP PE=1 SV=3 - [FCGBP_HUMAN]	65	19	9	10	10	9	8	0.363	0.595	0.474	0.83	0.684	0.116538	0.247541	0.67076	0.00272437	0.334793
36632	3	697.699	458.547	SLAAYTAACQAAGVAVKPWR	[9] Carbamidomethyl (C)	Yes	Q9Y6R7	FCGBP	IgGFc-binding protein OS=Homo sapiens GN=FCGBP PE=1 SV=3 - [FCGBP_HUMAN]	65	19	9	10	10	9	8	0.386	0.568	0.426	0.795	0.493	0.170913	0.549538	0.383564	0.0147746	0.883174
16476	3	403.892	316.309	VAVIVSNDHAGK		Yes	Q9Y6R7	FCGBP	IgGFc-binding protein OS=Homo sapiens GN=FCGBP PE=1 SV=3 - [FCGBP_HUMAN]	65	19	9	10	10	9	8	0.415	0.553	0.553	0.749	0.645	0.396399	0.565877	0.72693	0.0376602	0.198447
6711	2	489.287	256.493	IMGITLVSK	[2] Oxidation (M)	Yes	Q9Y5Y7	LYVE1	Lymphatic vessel endothelial hyaluronic acid receptor 1 OS=Homo sapiens GN=LYVE1 PE=1 SV=2 - [LYVE1_HUMAN]	65	19	9	10	10	9	8	0.427	0.584	0.589	0.643	0.336	0.674491	0.657633	0.874294	0.156651	0.177609
17427	2	464.28	152.951	EVVIQAIR		Yes	Q9Y4G8	RAPGEF2	Rap guanine nucleotide exchange factor 2 OS=Homo sapiens GN=RAPGEF2 PE=1 SV=1 - [RPGF2_HUMAN]	65	19	9	10	10	9	8	0.316	0.589	0.437	0.795	0.553	0.037322	0.132445	0.254203	0.00304737	0.700305
8716	3	554.611	172.046	LEFHNIETGIMTEK		Yes	Q9Y4C0-4	NRXN3	Isoform 4a of Neurexin-3 OS=Homo sapiens GN=NRXN3 - [NRX3A_HUMAN]	65	19	9	10	10	9	8	0.216	0.626	0.395	0.813	0.599	0.020946	0.216852	0.321297	0.00210649	0.503179
21412	2	567.768	181.915	EEQSNTNLAK	[3] Deamidated (Q)	Yes	Q9UKX2-2	MYH2	Isoform 2 of Myosin-2 OS=Homo sapiens GN=MYH2 - [MYH2_HUMAN]	65	19	9	10	10	9	8	0.316	0.642	0.611	0.643	0.467	0.0995514	0.194762	0.338121	0.249351	0.906703
6962	3	537.627	362.55	SVPRGEAAGAVQELAR		Yes	Q9UHG2	PCSK1N	ProSAAS OS=Homo sapiens GN=PCSK1N PE=1 SV=1 - [PCSK1_HUMAN]	65	19	9	10	10	9	8	0.333	0.447	0.447	0.526	0.263	0.22762	0.30123	0.512039	0.827	0.0774061
71817	3	471.917	207.632	ILAGSADSEGVAAPR		Yes	Q9UHG2	PCSK1N	ProSAAS OS=Homo sapiens GN=PCSK1N PE=1 SV=1 - [PCSK1_HUMAN]	65	19	9	10	10	9	8	0.281	0.442	0.505	0.591	0.336	0.0649798	0.699293	0.638317	0.316265	0.294993
5238	2	707.37	397.97	ILAGSADSEGVAAPR		Yes	Q9UHG2	PCSK1N	ProSAAS OS=Homo sapiens GN=PCSK1N PE=1 SV=1 - [PCSK1_HUMAN]	65	19	9	10	10	9	8	0.31	0.437	0.489	0.497	0.224	0.146475	0.36694	0.54843	0.615411	0.190939
23766	2	456.8	251.018	LVVLPFPK		Yes	Q9UGM5	FETUB	Fetuin-B OS=Homo sapiens GN=FETUB PE=1 SV=2 - [FETUB_HUMAN]	65	19	9	10	10	9	8	0.357	0.547	0.558	0.491	0.414	0.581724	0.690323	0.298206	0.987335	0.304025
4053	2	740.788	315.019	QSGQCLDIDECR	[5] Carbamidomethyl; (C)|[11] Carbamidomethyl (C)	Yes	Q9UBX5	FBLN5	Fibulin-5 OS=Homo sapiens GN=FBLN5 PE=1 SV=1 - [FBLN5_HUMAN]	65	19	9	10	10	9	8	0.368	0.568	0.474	0.596	0.5	0.134002	0.841651	0.531073	0.415564	0.720402
37516	3	488.893	254.701	SAVEEMEAEEAAAK		Yes	Q9UBP4	DKK3	Dickkopf-related protein 3 OS=Homo sapiens GN=DKK3 PE=1 SV=2 - [DKK3_HUMAN]	65	19	9	10	10	9	8	0.287	0.595	0.4	0.684	0.671	0.0867534	0.495362	0.56982	0.2088	0.459265
40977	4	439.97	327.677	EVEELMEDTQHKLR		Yes	Q9UBP4	DKK3	Dickkopf-related protein 3 OS=Homo sapiens GN=DKK3 PE=1 SV=2 - [DKK3_HUMAN]	65	19	9	10	10	9	8	0.246	0.563	0.458	0.76	0.625	0.0155544	0.656299	0.373289	0.0141819	0.333297
31223	3	569.983	208.725	VKVTVNYPPYISEAK		Yes	Q9P121-3	NTM	Isoform 3 of Neurotrimin OS=Homo sapiens GN=NTM - [NTRI_HUMAN]	65	19	9	10	10	9	8	0.433	0.426	0.458	0.579	0.526	0.213927	0.705803	0.488596	0.524098	0.798385
56796	3	492.613	238.107	VLVEVLADPLDHR		Yes	Q9NZC2-2	TREM2	Isoform 2 of Triggering receptor expressed on myeloid cells 2 OS=Homo sapiens GN=TREM2 - [TREM2_HUMAN]	65	19	9	10	10	9	8	0.287	0.605	0.537	0.696	0.579	0.198498	0.299449	0.800253	0.0945366	0.418581
4508	3	419.546	134.312	VGDTEKPEPER		Yes	Q9NZ63	C9orf78	Uncharacterized protein C9orf78 OS=Homo sapiens GN=C9orf78 PE=1 SV=1 - [CI078_HUMAN]	65	19	9	10	10	9	8	0.345	0.737	0.605	0.69	0.743	0.140602	0.0627673	0.688602	0.0704936	0.0915456
18701	3	485.935	138.29	MLEEHKAVILQK	[1] Oxidation; (M)|[11] Deamidated (Q)	Yes	Q9NQX4	MYO5C	Unconventional myosin-Vc OS=Homo sapiens GN=MYO5C PE=1 SV=2 - [MYO5C_HUMAN]	65	19	9	10	10	9	8	0.316	0.526	0.489	0.632	0.388	0.0834823	0.889983	0.903654	0.361569	0.252228
16742	3	644.007	175.661	NNRWEDILSDEVNVAR		Yes	Q9NQ79-2	CRTAC1	Isoform 2 of Cartilage acidic protein 1 OS=Homo sapiens GN=CRTAC1 - [CRAC1_HUMAN]	65	19	9	10	10	9	8	0.327	0.584	0.495	0.708	0.553	0.16198	0.125824	0.954865	0.0498951	0.695161
43461	2	460.737	187.087	FSMPSPVR		Yes	Q9NQ79-2	CRTAC1	Isoform 2 of Cartilage acidic protein 1 OS=Homo sapiens GN=CRTAC1 - [CRAC1_HUMAN]	65	19	9	10	10	9	8	0.234	0.579	0.347	0.936	0.487	0.0158149	0.990055	0.0719066	0.00478127	0.964969
76485	4	457.479	224.502	DGKVDIVYGNWNGPHR		Yes	Q9NQ79-2	CRTAC1	Isoform 2 of Cartilage acidic protein 1 OS=Homo sapiens GN=CRTAC1 - [CRAC1_HUMAN]	65	19	9	10	10	9	8	0.456	0.463	0.621	0.526	0.211	0.461083	0.506717	0.581678	0.882878	0.0211868
28589	2	660.315	246.336	GNQGFNNNWLR		Yes	Q9NQ79-2	CRTAC1	Isoform 2 of Cartilage acidic protein 1 OS=Homo sapiens GN=CRTAC1 - [CRAC1_HUMAN]	65	19	9	10	10	9	8	0.485	0.384	0.653	0.456	0.224	0.509784	0.400452	0.329111	0.951846	0.0441201
14194	2	514.791	165.4	LVNIAVDER		Yes	Q9NQ79-2	CRTAC1	Isoform 2 of Cartilage acidic protein 1 OS=Homo sapiens GN=CRTAC1 - [CRAC1_HUMAN]	65	19	9	10	10	9	8	0.363	0.379	0.595	0.485	0.211	0.273902	0.307249	0.956345	0.906747	0.0363967
12235	2	439.248	277.384	GVASLFAGR		Yes	Q9NQ79-2	CRTAC1	Isoform 2 of Cartilage acidic protein 1 OS=Homo sapiens GN=CRTAC1 - [CRAC1_HUMAN]	65	19	9	10	10	9	8	0.433	0.326	0.611	0.532	0.164	0.529573	0.145275	0.825621	0.773938	0.038609
13450	2	666.314	178.464	QIQVFEDEPAR		Yes	Q9NPH3-3	IL1RAP	Isoform 3 of Interleukin-1 receptor accessory protein OS=Homo sapiens GN=IL1RAP - [IL1AP_HUMAN]	65	19	9	10	10	9	8	0.222	0.779	0.332	0.713	0.48	0.0303769	0.00448106	0.156967	0.0276893	0.956029
33104	3	446.237	193.006	LTLPEEHPCLK	[9] Carbamidomethyl (C)	Yes	Q9HCU4	CELSR2	Cadherin EGF LAG seven-pass G-type receptor 2 OS=Homo sapiens GN=CELSR2 PE=1 SV=1 - [CELR2_HUMAN]	65	19	9	10	10	9	8	0.281	0.579	0.626	0.62	0.217	0.0860825	0.815457	0.371649	0.183355	0.0322813
4295	2	809.375	164.271	QGISWSPEEIEDAR	[1] Deamidated (Q)	Yes	Q9H4I2	ZHX3	Zinc fingers and homeoboxes protein 3 OS=Homo sapiens GN=ZHX3 PE=1 SV=3 - [ZHX3_HUMAN]	65	19	9	10	10	9	8	0.427	0.379	0.505	0.579	0.428	0.539531	0.428379	0.77119	0.410441	0.949584
12005	3	497.249	110.547	QVHLSSGTEFSAVK		Yes	Q9C0A0	CNTNAP4	Contactin-associated protein-like 4 OS=Homo sapiens GN=CNTNAP4 PE=1 SV=3 - [CNTP4_HUMAN]	65	19	9	10	10	9	8	0.327	0.611	0.495	0.643	0.638	0.228287	0.444257	0.963144	0.355001	0.518984
24805	2	684.795	280.918	CFETVYDGYSK	[1] Carbamidomethyl (C)	Yes	Q9BZG9-2	LYNX1	Isoform 2 of Ly-6/neurotoxin-like protein 1 OS=Homo sapiens GN=LYNX1 - [LYNX1_HUMAN]	65	19	9	10	10	9	8	0.427	0.511	0.626	0.596	0.296	0.542182	0.815576	0.19574	0.323263	0.0694574
35986	5	606.109	0	VHKEDDGVPVICQVEHPAVTGNLQTQR	[12] Carbamidomethyl (C)	Yes	Q9BY67-2	CADM1	Isoform 2 of Cell adhesion molecule 1 OS=Homo sapiens GN=CADM1 - [CADM1_HUMAN]	65	19	9	10	10	9	8	0.304	0.447	0.653	0.62	0.283	0.108436	0.301294	0.498637	0.69812	0.12003
34075	3	387.873	168.106	GFHQEVFLGK		Yes	Q9BRK5	SDF4	45 kDa calcium-binding protein OS=Homo sapiens GN=SDF4 PE=1 SV=1 - [CAB45_HUMAN]	65	19	9	10	10	9	8	0.292	0.463	0.521	0.585	0.316	0.172043	0.722915	0.909093	0.756247	0.189983
13821	3	488.939	259.457	LVHCPIETQVLR	[4] Carbamidomethyl (C)	Yes	Q99969	RARRES2	Retinoic acid receptor responder protein 2 OS=Homo sapiens GN=RARRES2 PE=1 SV=1 - [RARR2_HUMAN]	65	19	9	10	10	9	8	0.421	0.553	0.516	0.579	0.243	0.72589	0.902191	0.800089	0.557952	0.105718
2079	3	404.557	257.288	TEVQLEHLSR		Yes	Q99674-4	CGREF1	Isoform 4 of Cell growth regulator with EF hand domain protein 1 OS=Homo sapiens GN=CGREF1 - [CGRE1_HUMAN]	65	19	9	10	10	9	8	0.304	0.516	0.547	0.637	0.368	0.239405	0.857085	0.547999	0.476849	0.196972
62934	3	699.024	354.968	HVEPGEPLAPSPQEPQAVGR		Yes	Q99674-4	CGREF1	Isoform 4 of Cell growth regulator with EF hand domain protein 1 OS=Homo sapiens GN=CGREF1 - [CGRE1_HUMAN]	65	19	9	10	10	9	8	0.439	0.311	0.647	0.538	0.204	0.50932	0.0933663	0.289246	0.989592	0.0137104
5404	3	559.589	328.261	TCPTCNDFHGLVQK	[2] Carbamidomethyl; (C)|[5] Carbamidomethyl (C)	Yes	Q99435-4	NELL2	Isoform 4 of Protein kinase C-binding protein NELL2 OS=Homo sapiens GN=NELL2 - [NELL2_HUMAN]	65	19	9	10	10	9	8	0.386	0.416	0.647	0.52	0.257	0.358836	0.375489	0.738356	0.764712	0.0962543
11265	3	582.288	289.278	EFTEAFLGCPAIHPR	[9] Carbamidomethyl (C)	Yes	Q96PD5	PGLYRP2	N-acetylmuramoyl-L-alanine amidase OS=Homo sapiens GN=PGLYRP2 PE=1 SV=1 - [PGRP2_HUMAN]	65	19	9	10	10	9	8	0.246	0.7	0.526	0.731	0.809	0.0191224	0.083411	0.79381	0.031591	0.00855814
10852	2	467.765	157.261	TFTLLDPK		Yes	Q96PD5	PGLYRP2	N-acetylmuramoyl-L-alanine amidase OS=Homo sapiens GN=PGLYRP2 PE=1 SV=1 - [PGRP2_HUMAN]	65	19	9	10	10	9	8	0.287	0.695	0.442	0.749	0.382	0.044987	0.0735034	0.465103	0.0421614	0.636469
59406	4	600.568	275.389	TPEPRPSLSHLLSQYYGAGVAR		Yes	Q96PD5	PGLYRP2	N-acetylmuramoyl-L-alanine amidase OS=Homo sapiens GN=PGLYRP2 PE=1 SV=1 - [PGRP2_HUMAN]	65	19	9	10	10	9	8	0.468	0.668	0.495	0.596	0.658	0.909202	0.168344	0.869788	0.434357	0.193898
22280	3	458.91	161.243	TVRDTLPSCAVR	[9] Carbamidomethyl (C)	Yes	Q96PD5	PGLYRP2	N-acetylmuramoyl-L-alanine amidase OS=Homo sapiens GN=PGLYRP2 PE=1 SV=1 - [PGRP2_HUMAN]	65	19	9	10	10	9	8	0.333	0.595	0.537	0.696	0.678	0.177479	0.36121	0.827266	0.156315	0.225508
8125	2	467.764	201.096	TFTLLDPK		Yes	Q96PD5	PGLYRP2	N-acetylmuramoyl-L-alanine amidase OS=Homo sapiens GN=PGLYRP2 PE=1 SV=1 - [PGRP2_HUMAN]	65	19	9	10	10	9	8	0.38	0.584	0.432	0.731	0.467	0.205769	0.240098	0.372841	0.0476742	0.998107
18898	2	746.857	329.988	TDCPGDALFDLLR	[3] Carbamidomethyl (C)	Yes	Q96PD5	PGLYRP2	N-acetylmuramoyl-L-alanine amidase OS=Homo sapiens GN=PGLYRP2 PE=1 SV=1 - [PGRP2_HUMAN]	65	19	9	10	10	9	8	0.193	0.579	0.542	0.673	0.375	0.00409733	0.232097	0.877417	0.0663992	0.445023
60255	4	601.848	131.964	VVEPPEKDDQLVVLFPVQKPK		Yes	Q96NZ9	PRAP1	Proline-rich acidic protein 1 OS=Homo sapiens GN=PRAP1 PE=1 SV=2 - [PRAP1_HUMAN]	65	19	9	10	10	9	8	0.269	0.5	0.437	0.55	0.441	0.0358521	0.899908	0.526444	0.585691	0.844048
44194	2	641.31	337.975	TVFGTEPDMIR	[9] Oxidation (M)	Yes	Q96KN2	CNDP1	Beta-Ala-His dipeptidase OS=Homo sapiens GN=CNDP1 PE=1 SV=4 - [CNDP1_HUMAN]	65	19	9	10	10	9	8	0.316	0.558	0.342	0.784	0.309	0.151266	0.56447	0.271722	0.0111339	0.142542
3708	3	673.335	484.668	YPSLSIHGIEGAFDEPGTK		Yes	Q96KN2	CNDP1	Beta-Ala-His dipeptidase OS=Homo sapiens GN=CNDP1 PE=1 SV=4 - [CNDP1_HUMAN]	65	19	9	10	10	9	8	0.345	0.511	0.474	0.602	0.493	0.177901	0.904928	0.412468	0.398474	0.97641
8474	2	487.751	297.763	HLEDVFSK		Yes	Q96KN2	CNDP1	Beta-Ala-His dipeptidase OS=Homo sapiens GN=CNDP1 PE=1 SV=4 - [CNDP1_HUMAN]	65	19	9	10	10	9	8	0.439	0.453	0.663	0.503	0.296	0.594872	0.643011	0.663579	0.327576	0.149527
2397	3	703.028	505.194	SVVLIPLGAVDDGEHSQNEK		Yes	Q96KN2	CNDP1	Beta-Ala-His dipeptidase OS=Homo sapiens GN=CNDP1 PE=1 SV=4 - [CNDP1_HUMAN]	65	19	9	10	10	9	8	0.38	0.389	0.563	0.626	0.336	0.182728	0.275573	0.873904	0.368752	0.21158
2117	2	620.351	291.76	ALEQDLPVNIK		Yes	Q96KN2	CNDP1	Beta-Ala-His dipeptidase OS=Homo sapiens GN=CNDP1 PE=1 SV=4 - [CNDP1_HUMAN]	65	19	9	10	10	9	8	0.48	0.326	0.647	0.532	0.23	0.980921	0.0793494	0.938226	0.619546	0.0626061
30607	3	594.607	286.104	SFYANNHCIGTDLNR	[8] Carbamidomethyl (C)	Yes	Q96IY4	CPB2	Carboxypeptidase B2 OS=Homo sapiens GN=CPB2 PE=1 SV=2 - [CBPB2_HUMAN]	65	19	9	10	10	9	8	0.205	0.632	0.411	0.749	0.559	0.0188903	0.0783128	0.1989	0.0202959	0.30527
45384	2	451.26	155.401	DLGTLGGRI		Yes	Q96FE7-4	PIK3IP1	Isoform 4 of Phosphoinositide-3-kinase-interacting protein 1 OS=Homo sapiens GN=PIK3IP1 - [P3IP1_HUMAN]	65	19	9	10	10	9	8	0.392	0.479	0.516	0.591	0.25	0.498435	0.837874	0.692993	0.354994	0.130253
17561	2	603.297	241.919	DTQFSYAVFK		Yes	Q969P0-3	IGSF8	Isoform 3 of Immunoglobulin superfamily member 8 OS=Homo sapiens GN=IGSF8 - [IGSF8_HUMAN]	65	19	9	10	10	9	8	0.374	0.405	0.616	0.509	0.263	0.228871	0.358588	0.631135	0.822856	0.0903733
6466	3	760.698	370.825	TADGDFPDTIQCAYIHLVSR	[11] Deamidated; (Q)|[12] Carbamidomethyl (C)	Yes	Q92876	KLK6	Kallikrein-6 OS=Homo sapiens GN=KLK6 PE=1 SV=1 - [KLK6_HUMAN]	65	19	9	10	10	9	8	0.456	0.384	0.605	0.491	0.303	0.609247	0.275955	0.86534	0.900959	0.0592493
2615	3	643.945	515.469	DSCQGDSGGPLVCGDHLR	[3] Carbamidomethyl; (C)|[13] Carbamidomethyl (C)	Yes	Q92876	KLK6	Kallikrein-6 OS=Homo sapiens GN=KLK6 PE=1 SV=1 - [KLK6_HUMAN]	65	19	9	10	10	9	8	0.474	0.347	0.716	0.602	0.211	0.881942	0.120001	0.4775	0.335222	0.0285058
2147	2	704.415	371.281	LSELIQPLPLER		Yes	Q92876	KLK6	Kallikrein-6 OS=Homo sapiens GN=KLK6 PE=1 SV=1 - [KLK6_HUMAN]	65	19	9	10	10	9	8	0.474	0.342	0.695	0.439	0.204	0.999866	0.114436	0.546602	0.709535	0.0222284
4978	2	476.749	189.994	YTNWIQK		Yes	Q92876	KLK6	Kallikrein-6 OS=Homo sapiens GN=KLK6 PE=1 SV=1 - [KLK6_HUMAN]	65	19	9	10	10	9	8	0.556	0.332	0.679	0.45	0.224	0.828737	0.2699	0.306605	0.683946	0.0608117
5129	2	687.844	322.4	GLVSWGNIPCGSK	[10] Carbamidomethyl (C)	Yes	Q92876	KLK6	Kallikrein-6 OS=Homo sapiens GN=KLK6 PE=1 SV=1 - [KLK6_HUMAN]	65	19	9	10	10	9	8	0.538	0.321	0.632	0.48	0.27	0.679255	0.097588	0.941339	0.812871	0.055617
22413	2	607.81	267.859	SGSAPQSPGASIR		Yes	Q92859-2	NEO1	Isoform 2 of Neogenin OS=Homo sapiens GN=NEO1 - [NEO1_HUMAN]	65	19	9	10	10	9	8	0.345	0.474	0.474	0.556	0.322	0.253442	0.891334	0.659651	0.540277	0.450394
33405	2	522.73	193.329	GSMVSFECK	[8] Carbamidomethyl (C)	Yes	Q92823-3	NRCAM	Isoform 3 of Neuronal cell adhesion molecule OS=Homo sapiens GN=NRCAM - [NRCAM_HUMAN]	65	19	9	10	10	9	8	0.287	0.574	0.421	0.743	0.421	0.0749721	0.748465	0.255727	0.0535483	0.587626
81232	3	607.668	201.095	NEVHLEIKDPTWIVK		Yes	Q92823-3	NRCAM	Isoform 3 of Neuronal cell adhesion molecule OS=Homo sapiens GN=NRCAM - [NRCAM_HUMAN]	65	19	9	10	10	9	8	0.421	0.553	0.358	0.608	0.605	0.676385	0.989123	0.232462	0.425654	0.734498
8794	2	815.427	368.284	VFNTPEGVPSAPSSLK		Yes	Q92823-3	NRCAM	Isoform 3 of Neuronal cell adhesion molecule OS=Homo sapiens GN=NRCAM - [NRCAM_HUMAN]	65	19	9	10	10	9	8	0.368	0.384	0.532	0.509	0.138	0.392801	0.274799	0.916043	0.512664	0.00309593
28549	2	853.447	346.613	LNPATEYEISLNSVR		Yes	Q92752-2	TNR	Isoform 2 of Tenascin-R OS=Homo sapiens GN=TNR - [TENR_HUMAN]	65	19	9	10	10	9	8	0.205	0.711	0.358	0.637	0.645	0.00957064	0.0554859	0.158505	0.221584	0.411638
15251	2	462.242	205.45	MRDFINK		Yes	Q8WXD2	SCG3	Secretogranin-3 OS=Homo sapiens GN=SCG3 PE=1 SV=3 - [SCG3_HUMAN]	65	19	9	10	10	9	8	0.31	0.542	0.442	0.719	0.487	0.247335	0.790703	0.557662	0.186268	0.786677
8644	4	368.709	339.812	GILDKEEAEAIKR		Yes	Q8WXD2	SCG3	Secretogranin-3 OS=Homo sapiens GN=SCG3 PE=1 SV=3 - [SCG3_HUMAN]	65	19	9	10	10	9	8	0.409	0.511	0.658	0.456	0.217	0.721201	0.912759	0.706399	0.809431	0.071005
4801	3	620.98	345.342	SSPLDNKLNVEDVDSTK		Yes	Q8WXD2	SCG3	Secretogranin-3 OS=Homo sapiens GN=SCG3 PE=1 SV=3 - [SCG3_HUMAN]	65	19	9	10	10	9	8	0.386	0.358	0.5	0.614	0.316	0.51351	0.128031	0.99986	0.742179	0.108398
5381	2	418.25	211.637	TLIDFVK		Yes	Q8WXD2	SCG3	Secretogranin-3 OS=Homo sapiens GN=SCG3 PE=1 SV=3 - [SCG3_HUMAN]	65	19	9	10	10	9	8	0.386	0.279	0.584	0.444	0.151	0.298282	0.0515851	0.579737	0.716072	0.0260518
5669	3	622.649	413.917	ARDGPCEFAPVVVVPPR	[6] Carbamidomethyl (C)	Yes	Q8WX77	IGFBPL1	Insulin-like growth factor-binding protein-like 1 OS=Homo sapiens GN=IGFBPL1 PE=2 SV=1 - [IBPL1_HUMAN]	65	19	9	10	10	9	8	0.228	0.684	0.453	0.708	0.73	0.0171732	0.0882571	0.440792	0.0375188	0.0565989
21527	3	595.652	106.905	LLITASQDPLQPTETR	[7] Deamidated; (Q)|[11] Deamidated (Q)	Yes	Q8WWQ8	STAB2	Stabilin-2 OS=Homo sapiens GN=STAB2 PE=1 SV=3 - [STAB2_HUMAN]	65	19	9	10	10	9	8	0.333	0.642	0.253	0.602	0.566	0.0536653	0.199316	0.0302629	0.272985	0.616813
31284	3	624.645	312.691	EQAVEGGEVELSCLVPR	[13] Carbamidomethyl (C)	Yes	Q8NFZ8	CADM4	Cell adhesion molecule 4 OS=Homo sapiens GN=CADM4 PE=1 SV=1 - [CADM4_HUMAN]	65	19	9	10	10	9	8	0.322	0.658	0.516	0.62	0.441	0.0987653	0.154689	0.558671	0.134105	0.888178
28757	2	502.781	192.937	VWSVASTVR		Yes	Q8NFZ8	CADM4	Cell adhesion molecule 4 OS=Homo sapiens GN=CADM4 PE=1 SV=1 - [CADM4_HUMAN]	65	19	9	10	10	9	8	0.351	0.479	0.442	0.567	0.243	0.11988	0.603546	0.495198	0.333904	0.0793175
8545	2	582.32	138.533	LVSPLYNASAK	[7] Deamidated (N)	Yes	Q8NFP4	MDGA1	MAM domain-containing glycosylphosphatidylinositol anchor protein 1 OS=Homo sapiens GN=MDGA1 PE=1 SV=1 - [MDGA1_HUMAN]	65	19	9	10	10	9	8	0.363	0.358	0.521	0.556	0.336	0.183765	0.217324	0.950597	0.698359	0.13226
43831	3	432.215	113.53	AEQEARSFVEK	[3] Deamidated (Q)	Yes	Q8N5G2	TMEM57	Macoilin OS=Homo sapiens GN=TMEM57 PE=1 SV=1 - [MACOI_HUMAN]	65	19	9	10	10	9	8	0.474	0.626	0.726	0.55	0.638	0.67016	0.253879	0.140509	0.688012	0.341492
45608	3	432.216	100.242	AEQEARSFVEK	[3] Deamidated (Q)	Yes	Q8N5G2	TMEM57	Macoilin OS=Homo sapiens GN=TMEM57 PE=1 SV=1 - [MACOI_HUMAN]	65	19	9	10	10	9	8	0.415	0.6	0.611	0.678	0.5	0.542332	0.340803	0.719919	0.256217	0.887207
17056	2	818.921	100.875	DNSNKFSILNEGGIK	[2] Deamidated (N)	Yes	Q7Z407-5	CSMD3	Isoform 5 of CUB and sushi domain-containing protein 3 OS=Homo sapiens GN=CSMD3 - [CSMD3_HUMAN]	65	19	9	10	10	9	8	0.281	0.542	0.432	0.673	0.434	0.0614228	0.621232	0.376549	0.0912875	0.664338
22047	2	434.253	104.869	LQFLFAK	[2] Deamidated (Q)	Yes	Q7Z3K3-5	POGZ	Isoform 5 of Pogo transposable element with ZNF domain OS=Homo sapiens GN=POGZ - [POGZ_HUMAN]	65	19	9	10	10	9	8	0.304	0.437	0.558	0.62	0.421	0.426555	0.92994	0.998097	0.382497	0.278972
38502	3	655.366	339.451	KLFNGQQGIIIQNFSTR		Yes	Q7Z3B1	NEGR1	Neuronal growth regulator 1 OS=Homo sapiens GN=NEGR1 PE=1 SV=3 - [NEGR1_HUMAN]	65	19	9	10	10	9	8	0.415	0.421	0.5	0.444	0.421	0.572053	0.481137	0.748761	0.493733	0.978781
30398	3	578.965	122.969	SSIIFAGGDKWSVDPR		Yes	Q7Z3B1	NEGR1	Neuronal growth regulator 1 OS=Homo sapiens GN=NEGR1 PE=1 SV=3 - [NEGR1_HUMAN]	65	19	9	10	10	9	8	0.392	0.416	0.389	0.485	0.526	0.274313	0.327057	0.399238	0.843192	0.942398
37979	4	640.839	276.705	ASEHHSPQAESMITSIGNPVQVLK		Yes	Q6ZMI3-2	GLDN	Isoform 2 of Gliomedin OS=Homo sapiens GN=GLDN - [GLDN_HUMAN]	65	19	9	10	10	9	8	0.392	0.563	0.363	0.76	0.697	0.240084	0.947688	0.20301	0.0832006	0.432734
63355	3	872.773	240.907	LQGVEETNIELLVCNYEPPGNVK	[14] Carbamidomethyl; (C)|[15] Deamidated (N)	Yes	Q6UXB8	PI16	Peptidase inhibitor 16 OS=Homo sapiens GN=PI16 PE=1 SV=1 - [PI16_HUMAN]	65	19	9	10	10	9	8	0.333	0.595	0.505	0.684	0.638	0.1339	0.250694	0.666235	0.0549203	0.118619
24854	3	621.351	222.112	EIPVLVTQISSTNHPVK		Yes	Q6UX71	PLXDC2	Plexin domain-containing protein 2 OS=Homo sapiens GN=PLXDC2 PE=1 SV=1 - [PXDC2_HUMAN]	65	19	9	10	10	9	8	0.281	0.489	0.332	0.69	0.263	0.205871	0.745862	0.246119	0.0413002	0.0966422
10566	2	648.881	172.639	PLTLSTLLQPGR	[9] Deamidated (Q)	Yes	Q6P1M0-2	SLC27A4	Isoform 2 of Long-chain fatty acid transport protein 4 OS=Homo sapiens GN=SLC27A4 - [S27A4_HUMAN]	65	19	9	10	10	9	8	0.363	0.374	0.326	0.608	0.303	0.544786	0.207617	0.0851602	0.128667	0.647664
18119	2	587.329	287.237	TETLLLQAER		Yes	Q5BLP8	C4orf48	Neuropeptide-like protein C4orf48 OS=Homo sapiens GN=C4orf48 PE=1 SV=3 - [CD048_HUMAN]	65	19	9	10	10	9	8	0.45	0.426	0.642	0.48	0.191	0.729527	0.257771	0.780313	0.834856	0.0465343
39617	3	405.542	0	ELQGPWDLEK		Yes	Q3SY00-2	TSGA10IP	Isoform 2 of Testis-specific protein 10-interacting protein OS=Homo sapiens GN=TSGA10IP - [T10IP_HUMAN]	65	19	9	10	10	9	8	0.363	0.653	0.526	0.696	0.684	0.124149	0.160067	0.977837	0.0355262	0.253141
17927	2	657.866	145.108	NLELEVINLQK	[8] Deamidated; (N)|[10] Deamidated (Q)	Yes	Q2VIQ3	KIF4B	Chromosome-associated kinesin KIF4B OS=Homo sapiens GN=KIF4B PE=2 SV=2 - [KIF4B_HUMAN]	65	19	9	10	10	9	8	0.38	0.689	0.421	0.567	0.368	0.0783871	0.120671	0.308225	0.242059	0.379189
31	3	543.247	165.014	LHATHPAGTAHQACR	[14] Carbamidomethyl (C)	Yes	Q24JP5	TMEM132A	Transmembrane protein 132A OS=Homo sapiens GN=TMEM132A PE=1 SV=1 - [T132A_HUMAN]	65	19	9	10	10	9	8	0.257	0.616	0.395	0.678	0.546	0.0457907	0.45127	0.128685	0.164426	0.903413
313	2	814.366	0	LHATHPAGTAHQACR	[14] Carbamidomethyl (C)	Yes	Q24JP5	TMEM132A	Transmembrane protein 132A OS=Homo sapiens GN=TMEM132A PE=1 SV=1 - [T132A_HUMAN]	65	19	9	10	10	9	8	0.251	0.6	0.358	0.69	0.487	0.0404303	0.507661	0.11109	0.0988569	0.940745
81	4	407.687	0	LHATHPAGTAHQACR	[14] Carbamidomethyl (C)	Yes	Q24JP5	TMEM132A	Transmembrane protein 132A OS=Homo sapiens GN=TMEM132A PE=1 SV=1 - [T132A_HUMAN]	65	19	9	10	10	9	8	0.298	0.579	0.432	0.655	0.553	0.0851814	0.555271	0.243141	0.17641	0.60083
16979	2	679.343	349.544	ALVGDEVELPCR	[11] Carbamidomethyl (C)	Yes	Q16653-10	MOG	Isoform 10 of Myelin-oligodendrocyte glycoprotein OS=Homo sapiens GN=MOG - [MOG_HUMAN]	65	19	9	10	10	9	8	0.333	0.389	0.453	0.503	0.316	0.153052	0.371219	0.416003	0.949036	0.432025
13300	2	562.807	196.349	NLPATDPLQR		Yes	Q16610	ECM1	Extracellular matrix protein 1 OS=Homo sapiens GN=ECM1 PE=1 SV=2 - [ECM1_HUMAN]	65	19	9	10	10	9	8	0.409	0.395	0.579	0.567	0.224	0.457037	0.318424	0.8663	0.624965	0.0329397
32155	2	813.908	338.551	QGETLNFLEIGYSR		Yes	Q16610	ECM1	Extracellular matrix protein 1 OS=Homo sapiens GN=ECM1 PE=1 SV=2 - [ECM1_HUMAN]	65	19	9	10	10	9	8	0.48	0.389	0.595	0.491	0.296	0.827436	0.23483	0.486483	0.842005	0.091812
30301	2	636.266	256.546	GYCAPGMECVK	[3] Carbamidomethyl; (C)|[9] Carbamidomethyl (C)	Yes	Q16270	IGFBP7	Insulin-like growth factor-binding protein 7 OS=Homo sapiens GN=IGFBP7 PE=1 SV=1 - [IBP7_HUMAN]	65	19	9	10	10	9	8	0.333	0.605	0.5	0.614	0.638	0.117527	0.271077	0.893113	0.327804	0.327577
81024	3	674.035	462.292	GGPEKHEVTGWVLVSPLSK		Yes	Q16270	IGFBP7	Insulin-like growth factor-binding protein 7 OS=Homo sapiens GN=IGFBP7 PE=1 SV=1 - [IBP7_HUMAN]	65	19	9	10	10	9	8	0.193	0.542	0.374	0.632	0.474	0.00784765	0.919556	0.345647	0.265571	0.959086
2635	3	604.66	344.565	TELLPGDRDNLAIQTR		Yes	Q16270	IGFBP7	Insulin-like growth factor-binding protein 7 OS=Homo sapiens GN=IGFBP7 PE=1 SV=1 - [IBP7_HUMAN]	65	19	9	10	10	9	8	0.491	0.453	0.547	0.52	0.289	0.664624	0.778745	0.479422	0.991896	0.184176
6096	3	754.341	469.065	SRYPVCGSDGTTYPSGCQLR	[6] Carbamidomethyl; (C)|[17] Carbamidomethyl (C)	Yes	Q16270	IGFBP7	Insulin-like growth factor-binding protein 7 OS=Homo sapiens GN=IGFBP7 PE=1 SV=1 - [IBP7_HUMAN]	65	19	9	10	10	9	8	0.439	0.426	0.553	0.544	0.382	0.593928	0.792448	0.848075	0.685552	0.48171
1394	3	488.289	410.707	LGASPLHVDLATLR		Yes	Q15904	ATP6AP1	V-type proton ATPase subunit S1 OS=Homo sapiens GN=ATP6AP1 PE=1 SV=2 - [VAS1_HUMAN]	65	19	9	10	10	9	8	0.257	0.542	0.432	0.62	0.349	0.0747367	0.857187	0.117987	0.275277	0.425689
9869	3	611.655	309.535	SEDVPYTAALTAVRPSR		Yes	Q15904	ATP6AP1	V-type proton ATPase subunit S1 OS=Homo sapiens GN=ATP6AP1 PE=1 SV=2 - [VAS1_HUMAN]	65	19	9	10	10	9	8	0.327	0.374	0.584	0.45	0.224	0.135095	0.16362	0.680206	0.693799	0.118229
47130	3	442.557	205.186	QAGLGNHLSGSER		Yes	Q15582	TGFBI	Transforming growth factor-beta-induced protein ig-h3 OS=Homo sapiens GN=TGFBI PE=1 SV=1 - [BGH3_HUMAN]	65	19	9	10	10	9	8	0.415	0.521	0.574	0.567	0.441	0.350346	0.773284	0.776587	0.404014	0.543608
32001	2	1013.48	322.453	GESGYVASEGFPNLYPPNK		Yes	Q15113	PCOLCE	Procollagen C-endopeptidase enhancer 1 OS=Homo sapiens GN=PCOLCE PE=1 SV=2 - [PCOC1_HUMAN]	65	19	9	10	10	9	8	0.474	0.553	0.616	0.515	0.526	0.716447	0.336599	0.282365	0.376643	0.975091
12821	2	658.285	304.558	FDLEPDTYCR	[9] Carbamidomethyl (C)	Yes	Q15113	PCOLCE	Procollagen C-endopeptidase enhancer 1 OS=Homo sapiens GN=PCOLCE PE=1 SV=2 - [PCOC1_HUMAN]	65	19	9	10	10	9	8	0.567	0.447	0.679	0.561	0.362	0.680161	0.765233	0.8224	0.414619	0.404423
6355	2	407.202	184.764	FYVPCK	[5] Carbamidomethyl (C)	Yes	Q15113	PCOLCE	Procollagen C-endopeptidase enhancer 1 OS=Homo sapiens GN=PCOLCE PE=1 SV=2 - [PCOC1_HUMAN]	65	19	9	10	10	9	8	0.474	0.437	0.558	0.585	0.355	0.672957	0.536558	0.980146	0.382645	0.434488
8441	2	755.91	366.347	TGGLDLPSPPTGASLK		Yes	Q15113	PCOLCE	Procollagen C-endopeptidase enhancer 1 OS=Homo sapiens GN=PCOLCE PE=1 SV=2 - [PCOC1_HUMAN]	65	19	9	10	10	9	8	0.398	0.389	0.484	0.602	0.388	0.28278	0.543689	0.507441	0.190642	0.593372
10751	3	738.69	399.695	EGQGFVSEDEYLEISDIKR		Yes	Q14982-2	OPCML	Isoform 2 of Opioid-binding protein/cell adhesion molecule OS=Homo sapiens GN=OPCML - [OPCM_HUMAN]	65	19	9	10	10	9	8	0.292	0.579	0.6	0.515	0.329	0.0744338	0.824594	0.873335	0.767579	0.188282
26194	3	601.321	106.332	AAERSSALREEVQSLR		Yes	Q14980-4	NUMA1	Isoform Numa-s of Nuclear mitotic apparatus protein 1 OS=Homo sapiens GN=NUMA1 - [NUMA1_HUMAN]	65	19	9	10	10	9	8	0.327	0.568	0.368	0.608	0.434	0.0625571	0.869717	0.101509	0.349394	0.542951
15107	2	906.478	457.13	SPEQQETVLDGNLIIR		Yes	Q14624-3	ITIH4	Isoform 3 of Inter-alpha-trypsin inhibitor heavy chain H4 OS=Homo sapiens GN=ITIH4 - [ITIH4_HUMAN]	65	19	9	10	10	9	8	0.175	0.7	0.395	0.842	0.539	0.00186512	0.0115405	0.352241	0.00144936	0.712541
11122	3	604.658	263.836	SPEQQETVLDGNLIIR		Yes	Q14624-3	ITIH4	Isoform 3 of Inter-alpha-trypsin inhibitor heavy chain H4 OS=Homo sapiens GN=ITIH4 - [ITIH4_HUMAN]	65	19	9	10	10	9	8	0.222	0.684	0.442	0.83	0.691	0.0187088	0.0525766	0.541922	0.00479574	0.176181
5340	2	524.327	354.882	LGVYELLLK		Yes	Q14624	ITIH4	Inter-alpha-trypsin inhibitor heavy chain H4 OS=Homo sapiens GN=ITIH4 PE=1 SV=4 - [ITIH4_HUMAN]	65	19	9	10	10	9	8	0.111	0.732	0.347	0.854	0.658	0.000286059	0.00689227	0.102972	0.000560264	0.25321
4047	2	500.283	269.219	LALDNGGLAR		Yes	Q14624	ITIH4	Inter-alpha-trypsin inhibitor heavy chain H4 OS=Homo sapiens GN=ITIH4 PE=1 SV=4 - [ITIH4_HUMAN]	65	19	9	10	10	9	8	0.164	0.726	0.453	0.848	0.539	0.00334069	0.0610101	0.449353	0.00366356	0.625984
7307	2	467.274	211.428	NVVFVIDK		Yes	Q14624	ITIH4	Inter-alpha-trypsin inhibitor heavy chain H4 OS=Homo sapiens GN=ITIH4 PE=1 SV=4 - [ITIH4_HUMAN]	65	19	9	10	10	9	8	0.211	0.721	0.447	0.76	0.395	0.0474823	0.0388887	0.748977	0.0455087	0.476608
12680	4	546.781	446.332	QLGLPGPPDVPDHAAYHPFR		Yes	Q14624	ITIH4	Inter-alpha-trypsin inhibitor heavy chain H4 OS=Homo sapiens GN=ITIH4 PE=1 SV=4 - [ITIH4_HUMAN]	65	19	9	10	10	9	8	0.257	0.689	0.379	0.772	0.612	0.0573623	0.094068	0.164967	0.0228921	0.432622
28518	3	375.191	154.833	NVHSGSTFFK		Yes	Q14624	ITIH4	Inter-alpha-trypsin inhibitor heavy chain H4 OS=Homo sapiens GN=ITIH4 PE=1 SV=4 - [ITIH4_HUMAN]	65	19	9	10	10	9	8	0.292	0.689	0.5	0.737	0.697	0.116185	0.048991	0.621506	0.0742081	0.103364
10479	3	552.97	292.216	LQDRGPDVLTATVSGK		Yes	Q14624	ITIH4	Inter-alpha-trypsin inhibitor heavy chain H4 OS=Homo sapiens GN=ITIH4 PE=1 SV=4 - [ITIH4_HUMAN]	65	19	9	10	10	9	8	0.216	0.658	0.505	0.749	0.599	0.0091083	0.0780134	0.905589	0.0278278	0.429131
11826	2	500.775	198.763	LALDNGGLAR	[5] Deamidated (N)	Yes	Q14624	ITIH4	Inter-alpha-trypsin inhibitor heavy chain H4 OS=Homo sapiens GN=ITIH4 PE=1 SV=4 - [ITIH4_HUMAN]	65	19	9	10	10	9	8	0.246	0.611	0.405	0.784	0.559	0.320446	0.395837	0.981639	0.11412	0.607652
11843	3	476.875	349.734	FFEECDPNKDK	[5] Carbamidomethyl (C)	Yes	Q14515	SPARCL1	SPARC-like protein 1 OS=Homo sapiens GN=SPARCL1 PE=1 SV=2 - [SPRL1_HUMAN]	65	19	9	10	10	9	8	0.357	0.542	0.547	0.497	0.375	0.3539	0.549903	0.728215	0.732155	0.618015
30414	3	355.541	231.339	KIYLDEKR		Yes	Q14515	SPARCL1	SPARC-like protein 1 OS=Homo sapiens GN=SPARCL1 PE=1 SV=2 - [SPRL1_HUMAN]	65	19	9	10	10	9	8	0.427	0.532	0.479	0.538	0.428	0.779614	0.784162	0.964151	0.845513	0.390501
7317	3	482.622	389.925	LLAGDHPIDLLLR		Yes	Q14515	SPARCL1	SPARC-like protein 1 OS=Homo sapiens GN=SPARCL1 PE=1 SV=2 - [SPRL1_HUMAN]	65	19	9	10	10	9	8	0.392	0.505	0.416	0.567	0.553	0.57288	0.733403	0.416348	0.399723	0.167853
47230	3	991.14	382.62	LSENTDFLAPGVSSFTDSNQQESITKR		Yes	Q14515	SPARCL1	SPARC-like protein 1 OS=Homo sapiens GN=SPARCL1 PE=1 SV=2 - [SPRL1_HUMAN]	65	19	9	10	10	9	8	0.357	0.495	0.479	0.491	0.263	0.273111	0.792671	0.920802	0.822534	0.0591763
3021	3	562.616	446.752	TGLEAISNHKETEEK		Yes	Q14515	SPARCL1	SPARC-like protein 1 OS=Homo sapiens GN=SPARCL1 PE=1 SV=2 - [SPRL1_HUMAN]	65	19	9	10	10	9	8	0.415	0.453	0.642	0.468	0.309	0.538253	0.770982	0.620558	0.963638	0.127646
8003	3	562.944	412.895	TGLEAISNHKETEEK	[8] Deamidated (N)	Yes	Q14515	SPARCL1	SPARC-like protein 1 OS=Homo sapiens GN=SPARCL1 PE=1 SV=2 - [SPRL1_HUMAN]	65	19	9	10	10	9	8	0.38	0.442	0.7	0.52	0.27	0.277069	0.543545	0.718604	0.631472	0.188065
36822	3	728.36	316.184	HSASDDYFIPSQAFLEAER		Yes	Q14515	SPARCL1	SPARC-like protein 1 OS=Homo sapiens GN=SPARCL1 PE=1 SV=2 - [SPRL1_HUMAN]	65	19	9	10	10	9	8	0.345	0.442	0.4	0.474	0.434	0.142341	0.510663	0.376942	0.884533	0.616096
16315	3	562.62	397.076	TGLEAISNHKETEEK		Yes	Q14515	SPARCL1	SPARC-like protein 1 OS=Homo sapiens GN=SPARCL1 PE=1 SV=2 - [SPRL1_HUMAN]	65	19	9	10	10	9	8	0.398	0.411	0.468	0.608	0.368	0.170407	0.529231	0.202075	0.270336	0.948668
10199	3	745.371	451.539	LGCSLNQNSVPDIHGVEAPAR	[3] Carbamidomethyl (C)	Yes	Q14118	DAG1	Dystroglycan OS=Homo sapiens GN=DAG1 PE=1 SV=2 - [DAG1_HUMAN]	65	19	9	10	10	9	8	0.257	0.495	0.5	0.579	0.322	0.0185223	0.718313	0.810126	0.6664	0.322244
47180	3	846.791	277.13	TEFLSNYLTNVDDITLVPGTLGR		Yes	Q13822-3	ENPP2	Isoform 3 of Ectonucleotide pyrophosphatase/phosphodiesterase family member 2 OS=Homo sapiens GN=ENPP2 - [ENPP2_HUMAN]	65	19	9	10	10	9	8	0.187	0.821	0.284	0.854	0.737	0.00261569	0.000418766	0.0450453	0.00269775	0.0167738
21068	3	583.312	143.1	VRDIEHLTSLDFFR		Yes	Q13822-3	ENPP2	Isoform 3 of Ectonucleotide pyrophosphatase/phosphodiesterase family member 2 OS=Homo sapiens GN=ENPP2 - [ENPP2_HUMAN]	65	19	9	10	10	9	8	0.292	0.663	0.311	0.573	0.632	0.0704587	0.118736	0.0994435	0.466183	0.314954
45499	2	789.838	223.567	CFELQEAGPPDCR	[1] Carbamidomethyl; (C)|[12] Carbamidomethyl (C)	Yes	Q13822-3	ENPP2	Isoform 3 of Ectonucleotide pyrophosphatase/phosphodiesterase family member 2 OS=Homo sapiens GN=ENPP2 - [ENPP2_HUMAN]	65	19	9	10	10	9	8	0.591	0.626	0.658	0.456	0.184	0.520931	0.40555	0.312029	0.641981	0.010186
25994	4	732.356	378.612	NGVNVISGPIFDYDYDGLHDTEDKIK	[1] Deamidated; (N)|[4] Deamidated (N)	Yes	Q13822-3	ENPP2	Isoform 3 of Ectonucleotide pyrophosphatase/phosphodiesterase family member 2 OS=Homo sapiens GN=ENPP2 - [ENPP2_HUMAN]	65	19	9	10	10	9	8	0.275	0.611	0.479	0.661	0.533	0.0439667	0.423614	0.661736	0.271303	0.862195
4863	3	464.938	271.67	RIEDIHLLVER		Yes	Q13822-3	ENPP2	Isoform 3 of Ectonucleotide pyrophosphatase/phosphodiesterase family member 2 OS=Homo sapiens GN=ENPP2 - [ENPP2_HUMAN]	65	19	9	10	10	9	8	0.52	0.584	0.5	0.491	0.342	0.842654	0.722353	0.833462	0.651703	0.190601
33689	3	520.29	187.144	EIDKIVGQLMDGLK		Yes	Q13822-3	ENPP2	Isoform 3 of Ectonucleotide pyrophosphatase/phosphodiesterase family member 2 OS=Homo sapiens GN=ENPP2 - [ENPP2_HUMAN]	65	19	9	10	10	9	8	0.345	0.547	0.495	0.661	0.724	0.128364	0.733017	0.689679	0.428482	0.272515
6440	2	628.297	174.454	TYLHTYESEI		Yes	Q13822-3	ENPP2	Isoform 3 of Ectonucleotide pyrophosphatase/phosphodiesterase family member 2 OS=Homo sapiens GN=ENPP2 - [ENPP2_HUMAN]	65	19	9	10	10	9	8	0.444	0.468	0.495	0.532	0.362	0.530892	0.618824	0.701626	0.751005	0.201893
21278	2	739.865	283.095	YGPFGPEMTNPLR		Yes	Q13822-3	ENPP2	Isoform 3 of Ectonucleotide pyrophosphatase/phosphodiesterase family member 2 OS=Homo sapiens GN=ENPP2 - [ENPP2_HUMAN]	65	19	9	10	10	9	8	0.585	0.437	0.347	0.532	0.5	0.511333	0.84967	0.18118	0.453125	0.949339
2352	2	532.306	195.203	SYPEILTLK		Yes	Q13822-3	ENPP2	Isoform 3 of Ectonucleotide pyrophosphatase/phosphodiesterase family member 2 OS=Homo sapiens GN=ENPP2 - [ENPP2_HUMAN]	65	19	9	10	10	9	8	0.474	0.432	0.526	0.544	0.48	0.961084	0.47208	0.809479	0.795186	0.631979
68313	3	566.623	176.547	SGVQQLIQYYQDQK		Yes	Q13790	APOF	Apolipoprotein F OS=Homo sapiens GN=APOF PE=1 SV=2 - [APOF_HUMAN]	65	19	9	10	10	9	8	0.368	0.653	0.558	0.731	0.658	0.224057	0.115226	0.821642	0.034189	0.193877
17623	4	678.571	473.261	IQKVDVYDEGSYTCSVQTQHEPK	[14] Carbamidomethyl (C)	Yes	Q13449	LSAMP	Limbic system-associated membrane protein OS=Homo sapiens GN=LSAMP PE=1 SV=2 - [LSAMP_HUMAN]	65	19	9	10	10	9	8	0.269	0.479	0.484	0.515	0.507	0.0910173	0.717852	0.508393	0.762005	0.73165
20826	3	782.727	343.699	DQIGVSGGVASFVCQATGDPKPR	[14] Carbamidomethyl (C)	Yes	Q13332-6	PTPRS	Isoform 2 of Receptor-type tyrosine-protein phosphatase S OS=Homo sapiens GN=PTPRS - [PTPRS_HUMAN]	65	19	9	10	10	9	8	0.327	0.605	0.384	0.55	0.625	0.244978	0.577201	0.33131	0.835866	0.489373
51067	3	865.084	423.1	TFDPTTSYVVEDLKPNTEYAFR		Yes	Q13332-6	PTPRS	Isoform 2 of Receptor-type tyrosine-protein phosphatase S OS=Homo sapiens GN=PTPRS - [PTPRS_HUMAN]	65	19	9	10	10	9	8	0.257	0.526	0.447	0.643	0.52	0.110218	0.776403	0.904163	0.206199	0.725124
95991	4	799.384	177.911	MNNGDVDLTSDRYSMVGGNLVINNPDKQK		Yes	Q12860-2	CNTN1	Isoform 2 of Contactin-1 OS=Homo sapiens GN=CNTN1 - [CNTN1_HUMAN]	65	19	9	10	10	9	8	0.251	0.584	0.411	0.749	0.579	0.0486572	0.66947	0.382078	0.0171269	0.640829
1894	3	452.551	293.559	AHSDGGDGVVSQVK		Yes	Q12860	CNTN1	Contactin-1 OS=Homo sapiens GN=CNTN1 PE=1 SV=1 - [CNTN1_HUMAN]	65	19	9	10	10	9	8	0.357	0.663	0.4	0.596	0.526	0.111524	0.207639	0.214012	0.49779	0.792088
48380	3	636.995	226.331	WLLNEFPVFITMDKR		Yes	Q12860	CNTN1	Contactin-1 OS=Homo sapiens GN=CNTN1 PE=1 SV=1 - [CNTN1_HUMAN]	65	19	9	10	10	9	8	0.485	0.458	0.421	0.573	0.454	0.884649	0.739273	0.643774	0.619623	0.707287
23366	3	412.19	221.594	IQVDYDGHCK	[9] Carbamidomethyl (C)	Yes	Q12841	FSTL1	Follistatin-related protein 1 OS=Homo sapiens GN=FSTL1 PE=1 SV=1 - [FSTL1_HUMAN]	65	19	9	10	10	9	8	0.468	0.442	0.537	0.474	0.355	0.748105	0.67562	0.919375	0.804247	0.24762
16387	2	643.787	324.744	SGNENGEFYLR	[5] Deamidated (N)	Yes	Q12805-2	EFEMP1	Isoform 2 of EGF-containing fibulin-like extracellular matrix protein 1 OS=Homo sapiens GN=EFEMP1 - [FBLN3_HUMAN]	65	19	9	10	10	9	8	0.357	0.489	0.563	0.69	0.382	0.119608	0.649384	0.795324	0.0811997	0.401575
4200	2	381.717	185.638	NNFVIR		Yes	Q12805-2	EFEMP1	Isoform 2 of EGF-containing fibulin-like extracellular matrix protein 1 OS=Homo sapiens GN=EFEMP1 - [FBLN3_HUMAN]	65	19	9	10	10	9	8	0.363	0.484	0.416	0.608	0.368	0.163418	0.783418	0.157109	0.236407	0.442326
3704	4	634.032	334.476	RGEQCVDIDECTIPPYCHQR	[5] Carbamidomethyl; (C)|[11] Carbamidomethyl; (C)|[17] Carbamidomethyl (C)	Yes	Q12805-2	EFEMP1	Isoform 2 of EGF-containing fibulin-like extracellular matrix protein 1 OS=Homo sapiens GN=EFEMP1 - [FBLN3_HUMAN]	65	19	9	10	10	9	8	0.292	0.437	0.579	0.637	0.382	0.110062	0.731138	0.909133	0.19094	0.412072
2231	2	538.804	175.483	ELPQSIVYK		Yes	Q12805-2	EFEMP1	Isoform 2 of EGF-containing fibulin-like extracellular matrix protein 1 OS=Homo sapiens GN=EFEMP1 - [FBLN3_HUMAN]	65	19	9	10	10	9	8	0.357	0.353	0.558	0.649	0.27	0.380906	0.24474	0.876161	0.229917	0.192017
22328	2	935.499	128.899	QVLVKAELEKYQQYK	[1] Deamidated; (Q)|[12] Deamidated; (Q)|[13] Deamidated (Q)	Yes	Q08AE8-4	SPIRE1	Isoform 4 of Protein spire homolog 1 OS=Homo sapiens GN=SPIRE1 - [SPIR1_HUMAN]	65	19	9	10	10	9	8	0.105	0.668	0.311	0.713	0.625	0.00155762	0.0527323	0.0290394	0.0217874	0.245402
4738	2	678.393	369.733	SDLAVPSELALLK		Yes	Q08380	LGALS3BP	Galectin-3-binding protein OS=Homo sapiens GN=LGALS3BP PE=1 SV=1 - [LG3BP_HUMAN]	65	19	9	10	10	9	8	0.31	0.674	0.474	0.696	0.467	0.102168	0.111636	0.697008	0.0540925	0.6203
4067	3	442.89	271.579	ASHEEVEGLVEK		Yes	Q08380	LGALS3BP	Galectin-3-binding protein OS=Homo sapiens GN=LGALS3BP PE=1 SV=1 - [LG3BP_HUMAN]	65	19	9	10	10	9	8	0.392	0.605	0.568	0.614	0.408	0.640851	0.533732	0.701695	0.412296	0.411465
13277	3	590.596	354.523	STSSFPCPAGHFNGFR	[7] Carbamidomethyl; (C)|[13] Deamidated (N)	Yes	Q08380	LGALS3BP	Galectin-3-binding protein OS=Homo sapiens GN=LGALS3BP PE=1 SV=1 - [LG3BP_HUMAN]	65	19	9	10	10	9	8	0.31	0.589	0.574	0.702	0.368	0.25827	0.220104	0.860011	0.0448367	0.384307
4141	2	413.727	184.884	VEIFYR		Yes	Q08380	LGALS3BP	Galectin-3-binding protein OS=Homo sapiens GN=LGALS3BP PE=1 SV=1 - [LG3BP_HUMAN]	65	19	9	10	10	9	8	0.368	0.558	0.526	0.643	0.349	0.328066	0.796228	0.749095	0.162936	0.43388
15765	2	799.842	312.243	YSSDYFQAPSDYR		Yes	Q08380	LGALS3BP	Galectin-3-binding protein OS=Homo sapiens GN=LGALS3BP PE=1 SV=1 - [LG3BP_HUMAN]	65	19	9	10	10	9	8	0.322	0.511	0.526	0.608	0.441	0.265761	0.748171	0.740489	0.239509	0.610133
14689	2	566.341	313.532	RIDITLSSVK		Yes	Q08380	LGALS3BP	Galectin-3-binding protein OS=Homo sapiens GN=LGALS3BP PE=1 SV=1 - [LG3BP_HUMAN]	65	19	9	10	10	9	8	0.439	0.463	0.574	0.573	0.382	0.497012	0.564555	0.466974	0.294649	0.204865
31234	2	645.312	265.076	DYIFGNYIER		Yes	Q06033-2	ITIH3	Isoform 2 of Inter-alpha-trypsin inhibitor heavy chain H3 OS=Homo sapiens GN=ITIH3 - [ITIH3_HUMAN]	65	19	9	10	10	9	8	0.327	0.742	0.532	0.678	0.691	0.140591	0.0583847	0.724588	0.172593	0.36555
65771	3	766.719	197.057	SQFVQPICLPEPGSTFPAGHK	[5] Deamidated; (Q)|[8] Carbamidomethyl (C)	Yes	Q04756	HGFAC	Hepatocyte growth factor activator OS=Homo sapiens GN=HGFAC PE=1 SV=1 - [HGFA_HUMAN]	65	19	9	10	10	9	8	0.392	0.542	0.489	0.678	0.618	0.694752	0.828294	0.774691	0.236873	0.513369
8772	3	444.226	225.882	INHGILYDEEK		Yes	Q03591	CFHR1	Complement factor H-related protein 1 OS=Homo sapiens GN=CFHR1 PE=1 SV=2 - [FHR1_HUMAN]	65	19	9	10	10	9	8	0.31	0.568	0.542	0.743	0.579	0.109606	0.866615	0.611954	0.0499482	0.996136
6489	2	843.388	111.627	TPQCEPQAPEMLQR	[3] Deamidated; (Q)|[4] Carbamidomethyl (C)	Yes	Q00653-4	NFKB2	Isoform 4 of Nuclear factor NF-kappa-B p100 subunit OS=Homo sapiens GN=NFKB2 - [NFKB2_HUMAN]	65	19	9	10	10	9	8	0.287	0.679	0.442	0.497	0.526	0.0941853	0.0497445	0.521378	0.964601	0.96797
8311	3	562.595	0	TPQCEPQAPEMLQR	[3] Deamidated; (Q)|[4] Carbamidomethyl (C)	Yes	Q00653-4	NFKB2	Isoform 4 of Nuclear factor NF-kappa-B p100 subunit OS=Homo sapiens GN=NFKB2 - [NFKB2_HUMAN]	65	19	9	10	10	9	8	0.298	0.668	0.495	0.579	0.513	0.0806516	0.0687701	0.746007	0.382375	0.925121
8777	2	806.901	415.317	FSGSNSGNTATLTISR		Yes	P80748	IGLV3-21	Immunoglobulin lambda variable 3-21 OS=Homo sapiens GN=IGLV3-21 PE=1 SV=2 - [LV321_HUMAN]	65	19	9	10	10	9	8	0.257	0.611	0.342	0.579	0.533	0.00966001	0.315674	0.174022	0.357666	0.927555
32025	2	571.328	188.136	IISVELPGDAK		Yes	P78509-3	RELN	Isoform 3 of Reelin OS=Homo sapiens GN=RELN - [RELN_HUMAN]	65	19	9	10	10	9	8	0.433	0.363	0.553	0.392	0.211	0.564469	0.208143	0.675835	0.443369	0.00958899
16290	3	630.994	103.179	FPAWTNRPFPGPPPGPR		Yes	P78415	IRX3	Iroquois-class homeodomain protein IRX-3 OS=Homo sapiens GN=IRX3 PE=2 SV=3 - [IRX3_HUMAN]	65	19	9	10	10	9	8	0.205	0.653	0.4	0.649	0.566	0.0160435	0.116266	0.358831	0.14413	0.661306
9681	4	537.251	514.44	ATPQHTVSFTCESHGFSPR	[11] Carbamidomethyl (C)	Yes	P78324	SIRPA	Tyrosine-protein phosphatase non-receptor type substrate 1 OS=Homo sapiens GN=SIRPA PE=1 SV=2 - [SHPS1_HUMAN]	65	19	9	10	10	9	8	0.281	0.511	0.558	0.561	0.428	0.103194	0.93794	0.875453	0.502266	0.612139
3159	2	488.762	341.054	SGAGTELSVR		Yes	P78324	SIRPA	Tyrosine-protein phosphatase non-receptor type substrate 1 OS=Homo sapiens GN=SIRPA PE=1 SV=2 - [SHPS1_HUMAN]	65	19	9	10	10	9	8	0.351	0.495	0.458	0.608	0.355	0.25535	0.917037	0.390075	0.323243	0.176309
11583	3	556.94	315.18	LTCQVEHDGQPAVSK	[3] Carbamidomethyl (C)	Yes	P78324	SIRPA	Tyrosine-protein phosphatase non-receptor type substrate 1 OS=Homo sapiens GN=SIRPA PE=1 SV=2 - [SHPS1_HUMAN]	65	19	9	10	10	9	8	0.48	0.447	0.616	0.48	0.309	0.503824	0.664228	0.639067	0.93812	0.160587
2906	2	575.82	286.352	VVAGVANALAHK	[7] Deamidated (N)	Yes	P68871	HBB	Hemoglobin subunit beta OS=Homo sapiens GN=HBB PE=1 SV=2 - [HBB_HUMAN]	65	19	9	10	10	9	8	0.292	0.747	0.405	0.684	0.48	0.184311	0.14988	0.691044	0.241897	0.674986
20706	2	501.749	140.415	QLNENQVR	[1] Deamidated; (Q)|[3] Deamidated (N)	Yes	P62714	PPP2CB	Serine/threonine-protein phosphatase 2A catalytic subunit beta isoform OS=Homo sapiens GN=PPP2CB PE=1 SV=1 - [PP2AB_HUMAN]	65	19	9	10	10	9	8	0.216	0.768	0.442	0.62	0.566	0.0126064	0.00519702	0.199766	0.0874016	0.348606
2259	2	525.251	261.926	DCGSVDGVIK	[2] Carbamidomethyl (C)	Yes	P61916	NPC2	Epididymal secretory protein E1 OS=Homo sapiens GN=NPC2 PE=1 SV=1 - [NPC2_HUMAN]	65	19	9	10	10	9	8	0.368	0.505	0.516	0.567	0.349	0.399994	0.921794	0.809289	0.292355	0.361143
1498	2	508.763	331.692	SGINCPIQK	[5] Carbamidomethyl (C)	Yes	P61916	NPC2	Epididymal secretory protein E1 OS=Homo sapiens GN=NPC2 PE=1 SV=1 - [NPC2_HUMAN]	65	19	9	10	10	9	8	0.421	0.442	0.5	0.655	0.408	0.578676	0.916025	0.214358	0.0751172	0.494408
242	3	383.525	303.717	VEHSDLSFSK		Yes	P61769	B2M	Beta-2-microglobulin OS=Homo sapiens GN=B2M PE=1 SV=1 - [B2MG_HUMAN]	65	19	9	10	10	9	8	0.316	0.695	0.568	0.725	0.645	0.135917	0.0385304	0.997084	0.0170404	0.124074
2328	2	408.741	165.429	IVKWDR		Yes	P61769	B2M	Beta-2-microglobulin OS=Homo sapiens GN=B2M PE=1 SV=1 - [B2MG_HUMAN]	65	19	9	10	10	9	8	0.298	0.658	0.447	0.76	0.52	0.0508747	0.256547	0.128834	0.0390086	0.474811
21724	3	506.241	343.206	QEYDESGPSIVHR		Yes	P60709	ACTB	Actin, cytoplasmic 1 OS=Homo sapiens GN=ACTB PE=1 SV=1 - [ACTB_HUMAN]	65	19	9	10	10	9	8	0.351	0.6	0.495	0.608	0.566	0.225385	0.586309	0.776023	0.447882	0.957528
23662	2	895.95	378.418	SYELPDGQVITIGNER		Yes	P60709	ACTB	Actin, cytoplasmic 1 OS=Homo sapiens GN=ACTB PE=1 SV=1 - [ACTB_HUMAN]	65	19	9	10	10	9	8	0.292	0.521	0.621	0.743	0.586	0.114409	0.719687	0.727762	0.051501	0.298447
1764	3	556.28	280.467	TPHAEDMAELVIVGGK		Yes	P55290	CDH13	Cadherin-13 OS=Homo sapiens GN=CDH13 PE=1 SV=1 - [CAD13_HUMAN]	65	19	9	10	10	9	8	0.409	0.553	0.589	0.538	0.434	0.53603	0.54365	0.720896	0.677817	0.645079
3319	3	424.562	226.539	TGLELSRDPAGR		Yes	P55058	PLTP	Phospholipid transfer protein OS=Homo sapiens GN=PLTP PE=1 SV=1 - [PLTP_HUMAN]	65	19	9	10	10	9	8	0.281	0.637	0.405	0.713	0.507	0.0642346	0.244683	0.392131	0.241206	0.607813
6286	2	664.328	295.019	AVEPQLQEEER		Yes	P55058	PLTP	Phospholipid transfer protein OS=Homo sapiens GN=PLTP PE=1 SV=1 - [PLTP_HUMAN]	65	19	9	10	10	9	8	0.287	0.605	0.374	0.795	0.5	0.096376	0.165996	0.137386	0.00575468	0.737763
8710	3	606.328	365.563	FLEQELETITIPDLR		Yes	P55058	PLTP	Phospholipid transfer protein OS=Homo sapiens GN=PLTP PE=1 SV=1 - [PLTP_HUMAN]	65	19	9	10	10	9	8	0.281	0.553	0.474	0.778	0.474	0.0883956	0.335205	0.75765	0.0163059	0.704571
23622	2	613.299	275.185	QDISYNVVCK	[9] Carbamidomethyl (C)	Yes	P54764	EPHA4	Ephrin type-A receptor 4 OS=Homo sapiens GN=EPHA4 PE=1 SV=1 - [EPHA4_HUMAN]	65	19	9	10	10	9	8	0.427	0.458	0.484	0.561	0.283	0.241457	0.80967	0.744841	0.530763	0.112156
23079	3	445.242	299.326	TPNKIDLYDVR		Yes	P54289-3	CACNA2D1	Isoform 3 of Voltage-dependent calcium channel subunit alpha-2/delta-1 OS=Homo sapiens GN=CACNA2D1 - [CA2D1_HUMAN]	65	19	9	10	10	9	8	0.368	0.353	0.705	0.532	0.086	0.213821	0.150617	0.327348	0.667182	0.000362614
14414	3	671.986	110.509	MVTMVEIDQMVIDGCKK	[1] Oxidation; (M)|[9] Deamidated; (Q)|[15] Carbamidomethyl (C)	Yes	P52788-2	SMS	Isoform 2 of Spermine synthase OS=Homo sapiens GN=SMS - [SPSY_HUMAN]	65	19	9	10	10	9	8	0.427	0.647	0.416	0.503	0.632	0.319141	0.1651	0.314859	0.694234	0.288982
8345	3	393.553	0	LKEDAVSAAFK		Yes	P51884	LUM	Lumican OS=Homo sapiens GN=LUM PE=1 SV=2 - [LUM_HUMAN]	65	19	9	10	10	9	8	0.485	0.579	0.605	0.678	0.276	0.847926	0.528969	0.606162	0.0730853	0.12016
82127	3	461.241	204.423	ISNIPDEYFKR		Yes	P51884	LUM	Lumican OS=Homo sapiens GN=LUM PE=1 SV=2 - [LUM_HUMAN]	65	19	9	10	10	9	8	0.287	0.547	0.437	0.795	0.566	0.0776429	0.998459	0.661237	0.0359767	0.384295
19423	3	409.199	201.175	NNQIDHIDEK		Yes	P51884	LUM	Lumican OS=Homo sapiens GN=LUM PE=1 SV=2 - [LUM_HUMAN]	65	19	9	10	10	9	8	0.421	0.516	0.521	0.632	0.421	0.428214	0.674522	0.634159	0.163219	0.551366
4730	3	433.229	233.665	SLEDLQLTHNK		Yes	P51884	LUM	Lumican OS=Homo sapiens GN=LUM PE=1 SV=2 - [LUM_HUMAN]	65	19	9	10	10	9	8	0.292	0.484	0.584	0.637	0.612	0.231144	0.752582	0.328355	0.340385	0.622408
11867	2	512.782	258.024	FNALQYLR		Yes	P51884	LUM	Lumican OS=Homo sapiens GN=LUM PE=1 SV=2 - [LUM_HUMAN]	65	19	9	10	10	9	8	0.45	0.458	0.532	0.678	0.309	0.382704	0.687375	0.750896	0.0652455	0.130215
43258	3	461.243	245.613	ISNIPDEYFKR		Yes	P51884	LUM	Lumican OS=Homo sapiens GN=LUM PE=1 SV=2 - [LUM_HUMAN]	65	19	9	10	10	9	8	0.333	0.421	0.516	0.667	0.382	0.121847	0.499722	0.812975	0.315211	0.413422
10102	2	694.833	347.101	VEQATQAIPMER	[10] Oxidation (M)	Yes	P51693-2	APLP1	Isoform 2 of Amyloid-like protein 1 OS=Homo sapiens GN=APLP1 - [APLP1_HUMAN]	65	19	9	10	10	9	8	0.287	0.563	0.495	0.749	0.368	0.0406817	0.721395	0.869206	0.0134682	0.277848
1638	3	463.558	0	VEQATQAIPMER	[10] Oxidation (M)	Yes	P51693-2	APLP1	Isoform 2 of Amyloid-like protein 1 OS=Homo sapiens GN=APLP1 - [APLP1_HUMAN]	65	19	9	10	10	9	8	0.275	0.558	0.453	0.737	0.408	0.0296877	0.778664	0.44106	0.0418202	0.360375
17371	3	670.33	391.477	HYQHVAAVDPEKAQQMR	[3] Deamidated (Q)	Yes	P51693-2	APLP1	Isoform 2 of Amyloid-like protein 1 OS=Homo sapiens GN=APLP1 - [APLP1_HUMAN]	65	19	9	10	10	9	8	0.357	0.553	0.516	0.48	0.454	0.174694	0.644111	0.939508	0.993756	0.935382
38277	4	799.383	652.132	RHQEAQEACSSQGLILHGSGMLLPCGSDR	[9] Carbamidomethyl; (C)|[25] Carbamidomethyl (C)	Yes	P51693-2	APLP1	Isoform 2 of Amyloid-like protein 1 OS=Homo sapiens GN=APLP1 - [APLP1_HUMAN]	65	19	9	10	10	9	8	0.421	0.526	0.505	0.661	0.467	0.393342	0.970012	0.613862	0.0623229	0.967423
7747	2	464.22	159.039	WEPDPQR		Yes	P51693-2	APLP1	Isoform 2 of Amyloid-like protein 1 OS=Homo sapiens GN=APLP1 - [APLP1_HUMAN]	65	19	9	10	10	9	8	0.392	0.484	0.358	0.678	0.592	0.303529	0.869025	0.118285	0.143284	0.681047
14959	3	479.567	200.222	EKMNPLEQYER		Yes	P51693-2	APLP1	Isoform 2 of Amyloid-like protein 1 OS=Homo sapiens GN=APLP1 - [APLP1_HUMAN]	65	19	9	10	10	9	8	0.322	0.447	0.395	0.567	0.487	0.159808	0.856967	0.202348	0.326457	0.889781
64553	4	764.353	706.161	HQEAQEACSSQGLILHGSGMLLPCGSDR	[8] Carbamidomethyl; (C)|[20] Oxidation; (M)|[24] Carbamidomethyl (C)	Yes	P51693-2	APLP1	Isoform 2 of Amyloid-like protein 1 OS=Homo sapiens GN=APLP1 - [APLP1_HUMAN]	65	19	9	10	10	9	8	0.497	0.426	0.426	0.503	0.309	0.570439	0.458163	0.329246	0.534422	0.218179
1594	3	463.558	0	VEQATQAIPMER	[10] Oxidation (M)	Yes	P51693-2	APLP1	Isoform 2 of Amyloid-like protein 1 OS=Homo sapiens GN=APLP1 - [APLP1_HUMAN]	65	19	9	10	10	9	8	0.468	0.416	0.411	0.48	0.388	0.337529	0.483551	0.371532	0.447371	0.26242
6235	2	420.208	169.939	VLEYCR	[5] Carbamidomethyl (C)	Yes	P51693	APLP1	Amyloid-like protein 1 OS=Homo sapiens GN=APLP1 PE=1 SV=3 - [APLP1_HUMAN]	65	19	9	10	10	9	8	0.199	0.684	0.484	0.696	0.401	0.00691313	0.0346457	0.25703	0.0356269	0.389913
10298	2	549.794	278.38	LPTDSELAPR		Yes	P49908	SELENOP	Selenoprotein P OS=Homo sapiens GN=SELENOP PE=1 SV=3 - [SEPP1_HUMAN]	65	19	9	10	10	9	8	0.246	0.589	0.442	0.684	0.428	0.269108	0.589368	0.416846	0.034569	0.542132
89864	3	626.979	187.141	CQLDVLLPEPNCPAPR	[1] Carbamidomethyl; (C)|[12] Carbamidomethyl (C)	Yes	P48745	NOV	Protein NOV homolog OS=Homo sapiens GN=NOV PE=1 SV=1 - [NOV_HUMAN]	65	19	9	10	10	9	8	0.246	0.647	0.447	0.702	0.467	0.0483069	0.251772	0.531792	0.03264	0.839634
6474	2	501.245	227.764	DGQIGCVPR	[6] Carbamidomethyl (C)	Yes	P48745	NOV	Protein NOV homolog OS=Homo sapiens GN=NOV PE=1 SV=1 - [NOV_HUMAN]	65	19	9	10	10	9	8	0.404	0.342	0.453	0.357	0.382	0.370941	0.296523	0.160986	0.859086	0.60843
7756	2	857.467	414.875	IAPQLSTEELVSLGEK		Yes	P43652	AFM	Afamin OS=Homo sapiens GN=AFM PE=1 SV=1 - [AFAM_HUMAN]	65	19	9	10	10	9	8	0.193	0.689	0.326	0.836	0.737	0.00170375	0.028057	0.0966071	0.0019111	0.048335
5570	2	563.757	275.662	DADPDTFFAK		Yes	P43652	AFM	Afamin OS=Homo sapiens GN=AFM PE=1 SV=1 - [AFAM_HUMAN]	65	19	9	10	10	9	8	0.193	0.684	0.347	0.813	0.697	0.0032798	0.0571008	0.07675	0.00355278	0.0987915
4374	2	516.809	230.595	AIPVTQYLK		Yes	P43652	AFM	Afamin OS=Homo sapiens GN=AFM PE=1 SV=1 - [AFAM_HUMAN]	65	19	9	10	10	9	8	0.357	0.684	0.305	0.76	0.632	0.499683	0.276752	0.745353	0.282738	0.948565
9543	2	518.765	277.978	RPCFESLK	[3] Carbamidomethyl (C)	Yes	P43652	AFM	Afamin OS=Homo sapiens GN=AFM PE=1 SV=1 - [AFAM_HUMAN]	65	19	9	10	10	9	8	0.298	0.684	0.205	0.825	0.625	0.14973	0.411302	0.0965635	0.0244763	0.452262
19782	3	571.981	314.124	IAPQLSTEELVSLGEK		Yes	P43652	AFM	Afamin OS=Homo sapiens GN=AFM PE=1 SV=1 - [AFAM_HUMAN]	65	19	9	10	10	9	8	0.31	0.653	0.426	0.69	0.737	0.0976891	0.16911	0.707653	0.250954	0.15857
15323	3	548.942	407.018	GQCIINSNKDDRPK	[3] Carbamidomethyl (C)	Yes	P43652	AFM	Afamin OS=Homo sapiens GN=AFM PE=1 SV=1 - [AFAM_HUMAN]	65	19	9	10	10	9	8	0.31	0.653	0.447	0.778	0.454	0.0499256	0.0644308	0.345391	0.0607509	0.847484
10870	2	692.793	329.991	FTDSENVCQER	[8] Carbamidomethyl (C)	Yes	P43652	AFM	Afamin OS=Homo sapiens GN=AFM PE=1 SV=1 - [AFAM_HUMAN]	65	19	9	10	10	9	8	0.234	0.647	0.479	0.713	0.691	0.244863	0.697596	0.751843	0.306603	0.633928
6803	2	475.225	182.943	FTFEYSR		Yes	P43652	AFM	Afamin OS=Homo sapiens GN=AFM PE=1 SV=1 - [AFAM_HUMAN]	65	19	9	10	10	9	8	0.216	0.637	0.432	0.766	0.572	0.0091908	0.119241	0.466877	0.0110031	0.373456
10637	2	811.854	370.312	AESPEVCFNEESPK	[7] Carbamidomethyl (C)	Yes	P43652	AFM	Afamin OS=Homo sapiens GN=AFM PE=1 SV=1 - [AFAM_HUMAN]	65	19	9	10	10	9	8	0.199	0.616	0.411	0.836	0.658	0.00319323	0.174386	0.3707	0.00241642	0.171488
8891	3	438.87	0	TINPAVDHCCK	[9] Carbamidomethyl; (C)|[10] Carbamidomethyl (C)	Yes	P43652	AFM	Afamin OS=Homo sapiens GN=AFM PE=1 SV=1 - [AFAM_HUMAN]	65	19	9	10	10	9	8	0.281	0.611	0.442	0.684	0.605	0.0612437	0.181736	0.644158	0.105409	0.464025
10459	2	654.369	366.83	LSSGLVTAALYGR		Yes	P43251-4	BTD	Isoform 4 of Biotinidase OS=Homo sapiens GN=BTD - [BTD_HUMAN]	65	19	9	10	10	9	8	0.485	0.532	0.526	0.591	0.316	0.625393	0.784791	0.703786	0.295498	0.284396
2069	2	402.237	246.225	LALFPDK		Yes	P41271	NBL1	Neuroblastoma suppressor of tumorigenicity 1 OS=Homo sapiens GN=NBL1 PE=1 SV=2 - [NBL1_HUMAN]	65	19	9	10	10	9	8	0.386	0.379	0.611	0.515	0.197	0.478942	0.230206	0.893116	0.989562	0.0572872
1269	2	872.44	406.693	TMLLQPAGSLGSYSYR		Yes	P41222	PTGDS	Prostaglandin-H2 D-isomerase OS=Homo sapiens GN=PTGDS PE=1 SV=1 - [PTGDS_HUMAN]	65	19	9	10	10	9	8	0.211	0.637	0.342	0.737	0.474	0.0530616	0.8259	0.122735	0.0899124	0.883668
14630	3	587.311	355.556	TMLLQPAGSLGSYSYR	[2] Oxidation (M)	Yes	P41222	PTGDS	Prostaglandin-H2 D-isomerase OS=Homo sapiens GN=PTGDS PE=1 SV=1 - [PTGDS_HUMAN]	65	19	9	10	10	9	8	0.292	0.616	0.432	0.655	0.447	0.0829702	0.38356	0.295807	0.155903	0.800038
4696	3	587.296	406.077	TMLLQPAGSLGSYSYR	[2] Oxidation (M)	Yes	P41222	PTGDS	Prostaglandin-H2 D-isomerase OS=Homo sapiens GN=PTGDS PE=1 SV=1 - [PTGDS_HUMAN]	65	19	9	10	10	9	8	0.316	0.6	0.453	0.649	0.441	0.221213	0.751574	0.540363	0.268749	0.706241
8314	2	398.688	280.436	AALSMCK	[5] Oxidation; (M)|[6] Carbamidomethyl (C)	Yes	P41222	PTGDS	Prostaglandin-H2 D-isomerase OS=Homo sapiens GN=PTGDS PE=1 SV=1 - [PTGDS_HUMAN]	65	19	9	10	10	9	8	0.392	0.589	0.395	0.684	0.605	0.194311	0.437739	0.0857016	0.107048	0.52014
2040	2	880.438	464.42	TMLLQPAGSLGSYSYR	[2] Oxidation (M)	Yes	P41222	PTGDS	Prostaglandin-H2 D-isomerase OS=Homo sapiens GN=PTGDS PE=1 SV=1 - [PTGDS_HUMAN]	65	19	9	10	10	9	8	0.211	0.558	0.337	0.649	0.421	0.0280697	0.858492	0.143361	0.133401	0.782995
256	2	421.216	221.35	MATLYSR		Yes	P41222	PTGDS	Prostaglandin-H2 D-isomerase OS=Homo sapiens GN=PTGDS PE=1 SV=1 - [PTGDS_HUMAN]	65	19	9	10	10	9	8	0.374	0.542	0.437	0.69	0.336	0.350722	0.852519	0.41481	0.210606	0.98224
16578	2	429.213	224.955	MATLYSR	[1] Oxidation (M)	Yes	P41222	PTGDS	Prostaglandin-H2 D-isomerase OS=Homo sapiens GN=PTGDS PE=1 SV=1 - [PTGDS_HUMAN]	65	19	9	10	10	9	8	0.468	0.526	0.4	0.708	0.368	0.314805	0.962144	0.15311	0.0775739	0.659041
1247	2	454.738	336.213	KAALSMCK	[7] Carbamidomethyl (C)	Yes	P41222	PTGDS	Prostaglandin-H2 D-isomerase OS=Homo sapiens GN=PTGDS PE=1 SV=1 - [PTGDS_HUMAN]	65	19	9	10	10	9	8	0.444	0.489	0.353	0.649	0.408	0.231152	0.842757	0.114254	0.128664	0.814555
7948	3	859.384	0	AQGFTEDTIVFLPQTDKCMTEQ	[2] Deamidated; (Q)|[18] Carbamidomethyl; (C)|[19] Oxidation (M)	Yes	P41222	PTGDS	Prostaglandin-H2 D-isomerase OS=Homo sapiens GN=PTGDS PE=1 SV=1 - [PTGDS_HUMAN]	65	19	9	10	10	9	8	0.292	0.489	0.489	0.561	0.461	0.148755	0.798447	0.923694	0.645105	0.707985
15136	2	429.214	131.907	MATLYSR	[1] Oxidation (M)	Yes	P41222	PTGDS	Prostaglandin-H2 D-isomerase OS=Homo sapiens GN=PTGDS PE=1 SV=1 - [PTGDS_HUMAN]	65	19	9	10	10	9	8	0.52	0.458	0.363	0.789	0.368	0.676803	0.622303	0.191222	0.0273938	0.658853
2310	2	880.438	468.733	TMLLQPAGSLGSYSYR	[2] Oxidation (M)	Yes	P41222	PTGDS	Prostaglandin-H2 D-isomerase OS=Homo sapiens GN=PTGDS PE=1 SV=1 - [PTGDS_HUMAN]	65	19	9	10	10	9	8	0.357	0.453	0.5	0.596	0.303	0.167238	0.52603	0.434607	0.312214	0.24817
5741	3	587.295	430.817	TMLLQPAGSLGSYSYR	[2] Oxidation (M)	Yes	P41222	PTGDS	Prostaglandin-H2 D-isomerase OS=Homo sapiens GN=PTGDS PE=1 SV=1 - [PTGDS_HUMAN]	65	19	9	10	10	9	8	0.409	0.447	0.511	0.591	0.388	0.492186	0.680917	0.36662	0.494661	0.619114
1491	2	390.691	209.65	AALSMCK	[6] Carbamidomethyl (C)	Yes	P41222	PTGDS	Prostaglandin-H2 D-isomerase OS=Homo sapiens GN=PTGDS PE=1 SV=1 - [PTGDS_HUMAN]	65	19	9	10	10	9	8	0.468	0.442	0.411	0.515	0.388	0.323978	0.960248	0.256165	0.366123	0.571731
131	2	955.482	477.267	AQGFTEDTIVFLPQTDK		Yes	P41222	PTGDS	Prostaglandin-H2 D-isomerase OS=Homo sapiens GN=PTGDS PE=1 SV=1 - [PTGDS_HUMAN]	65	19	9	10	10	9	8	0.269	0.442	0.447	0.585	0.375	0.0703594	0.536254	0.372789	0.5161	0.333113
4809	3	581.963	342.132	TMLLQPAGSLGSYSYR		Yes	P41222	PTGDS	Prostaglandin-H2 D-isomerase OS=Homo sapiens GN=PTGDS PE=1 SV=1 - [PTGDS_HUMAN]	65	19	9	10	10	9	8	0.573	0.374	0.521	0.602	0.474	0.371856	0.399639	0.322468	0.228441	0.962361
43324	3	432.904	236.161	IFSFDGKDVLR		Yes	P39060-2	COL18A1	Isoform 3 of Collagen alpha-1(XVIII) chain OS=Homo sapiens GN=COL18A1 - [COIA1_HUMAN]	65	19	9	10	10	9	8	0.287	0.505	0.358	0.626	0.474	0.11604	0.758415	0.158185	0.270119	0.962827
24923	2	978.49	384.939	ALYYDLISSPDIHGTYK		Yes	P36955	SERPINF1	Pigment epithelium-derived factor OS=Homo sapiens GN=SERPINF1 PE=1 SV=4 - [PEDF_HUMAN]	65	19	9	10	10	9	8	0.292	0.6	0.563	0.608	0.474	0.0597946	0.711081	0.738211	0.329877	0.455432
1545	3	652.664	438.156	ALYYDLISSPDIHGTYK		Yes	P36955	SERPINF1	Pigment epithelium-derived factor OS=Homo sapiens GN=SERPINF1 PE=1 SV=4 - [PEDF_HUMAN]	65	19	9	10	10	9	8	0.269	0.595	0.553	0.614	0.52	0.0535262	0.306074	0.879304	0.234194	0.293741
1470	2	489.269	274.896	SSFVAPLEK		Yes	P36955	SERPINF1	Pigment epithelium-derived factor OS=Homo sapiens GN=SERPINF1 PE=1 SV=4 - [PEDF_HUMAN]	65	19	9	10	10	9	8	0.404	0.516	0.589	0.684	0.375	0.354689	0.906839	0.896266	0.105411	0.405124
13057	2	822.896	474.07	KTSLEDFYLDEER		Yes	P36955	SERPINF1	Pigment epithelium-derived factor OS=Homo sapiens GN=SERPINF1 PE=1 SV=4 - [PEDF_HUMAN]	65	19	9	10	10	9	8	0.298	0.516	0.521	0.678	0.441	0.120243	0.878675	0.832796	0.0972075	0.587622
1443	2	513.262	244.893	LSYEGEVTK		Yes	P36955	SERPINF1	Pigment epithelium-derived factor OS=Homo sapiens GN=SERPINF1 PE=1 SV=4 - [PEDF_HUMAN]	65	19	9	10	10	9	8	0.421	0.516	0.621	0.62	0.441	0.548858	0.835295	0.726592	0.224574	0.845657
2463	3	548.931	301.494	KTSLEDFYLDEER		Yes	P36955	SERPINF1	Pigment epithelium-derived factor OS=Homo sapiens GN=SERPINF1 PE=1 SV=4 - [PEDF_HUMAN]	65	19	9	10	10	9	8	0.345	0.511	0.553	0.673	0.408	0.1492	0.805982	0.907565	0.14701	0.451544
1399	2	625.836	392.371	DTDTGALLFIGK		Yes	P36955	SERPINF1	Pigment epithelium-derived factor OS=Homo sapiens GN=SERPINF1 PE=1 SV=4 - [PEDF_HUMAN]	65	19	9	10	10	9	8	0.316	0.511	0.547	0.614	0.401	0.1336	0.737043	0.965733	0.183367	0.565171
17094	3	406.909	209.978	IKSSFVAPLEK		Yes	P36955	SERPINF1	Pigment epithelium-derived factor OS=Homo sapiens GN=SERPINF1 PE=1 SV=4 - [PEDF_HUMAN]	65	19	9	10	10	9	8	0.322	0.479	0.558	0.62	0.414	0.0938646	0.825258	0.765052	0.194079	0.350044
1004	2	528.328	320.448	TVQAVLTVPK		Yes	P36955	SERPINF1	Pigment epithelium-derived factor OS=Homo sapiens GN=SERPINF1 PE=1 SV=4 - [PEDF_HUMAN]	65	19	9	10	10	9	8	0.433	0.468	0.621	0.614	0.296	0.612739	0.808732	0.795595	0.288183	0.208632
1059	2	692.343	312.602	LQSLFDSPDFSK		Yes	P36955	SERPINF1	Pigment epithelium-derived factor OS=Homo sapiens GN=SERPINF1 PE=1 SV=4 - [PEDF_HUMAN]	65	19	9	10	10	9	8	0.304	0.468	0.458	0.579	0.375	0.13121	0.637964	0.687585	0.364618	0.43999
1312	2	607.835	256.801	ELLDTVTAPQK		Yes	P36955	SERPINF1	Pigment epithelium-derived factor OS=Homo sapiens GN=SERPINF1 PE=1 SV=4 - [PEDF_HUMAN]	65	19	9	10	10	9	8	0.421	0.458	0.568	0.608	0.336	0.551483	0.965157	0.969552	0.210363	0.380288
1560	2	579.262	338.748	YGLDSDLSCK	[9] Carbamidomethyl (C)	Yes	P36955	SERPINF1	Pigment epithelium-derived factor OS=Homo sapiens GN=SERPINF1 PE=1 SV=4 - [PEDF_HUMAN]	65	19	9	10	10	9	8	0.421	0.447	0.574	0.538	0.322	0.356142	0.497554	0.473605	0.566887	0.340784
5546	2	408.243	169.315	SVPPFLR		Yes	P36222	CHI3L1	Chitinase-3-like protein 1 OS=Homo sapiens GN=CHI3L1 PE=1 SV=2 - [CH3L1_HUMAN]	65	19	9	10	10	9	8	0.468	0.574	0.458	0.865	0.592	0.813514	0.976305	0.362989	0.0014375	0.368241
46661	3	552.641	175.141	ALRDFALQNPSAVPR	[9] Deamidated (N)	Yes	P35858	IGFALS	Insulin-like growth factor-binding protein complex acid labile subunit OS=Homo sapiens GN=IGFALS PE=1 SV=1 - [ALS_HUMAN]	65	19	9	10	10	9	8	0.339	0.737	0.474	0.778	0.724	0.197536	0.0816491	0.716403	0.103697	0.119028
8526	2	421.73	289.489	GPGGVWAAK		Yes	P35542	SAA4	Serum amyloid A-4 protein OS=Homo sapiens GN=SAA4 PE=1 SV=2 - [SAA4_HUMAN]	65	19	9	10	10	9	8	0.246	0.658	0.384	0.86	0.592	0.0582568	0.340034	0.106822	0.0145448	0.475849
15299	2	514.277	252.853	LGFTDLFSK		Yes	P29622	SERPINA4	Kallistatin OS=Homo sapiens GN=SERPINA4 PE=1 SV=3 - [KAIN_HUMAN]	65	19	9	10	10	9	8	0.17	0.674	0.463	0.784	0.638	0.00309342	0.03183	0.449721	0.011508	0.179261
19265	2	496.737	138.62	QIDNPDYK		Yes	P27797	CALR	Calreticulin OS=Homo sapiens GN=CALR PE=1 SV=1 - [CALR_HUMAN]	65	19	9	10	10	9	8	0.368	0.658	0.405	0.696	0.336	0.390581	0.122196	0.299676	0.187727	0.322632
37452	2	804.392	351.245	FYALSASFEPFSNK		Yes	P27797	CALR	Calreticulin OS=Homo sapiens GN=CALR PE=1 SV=1 - [CALR_HUMAN]	65	19	9	10	10	9	8	0.304	0.526	0.526	0.614	0.382	0.139406	0.886269	0.862096	0.27489	0.27724
11353	2	592.83	282.477	IQNILTEEPK		Yes	P27169	PON1	Serum paraoxonase/arylesterase 1 OS=Homo sapiens GN=PON1 PE=1 SV=3 - [PON1_HUMAN]	65	19	9	10	10	9	8	0.222	0.847	0.532	0.901	0.513	0.00704919	0.000774349	0.630175	0.000388713	0.923864
15029	2	819.93	294.49	EVQPVELPNCNLVK	[10] Carbamidomethyl (C)	Yes	P27169	PON1	Serum paraoxonase/arylesterase 1 OS=Homo sapiens GN=PON1 PE=1 SV=3 - [PON1_HUMAN]	65	19	9	10	10	9	8	0.222	0.805	0.458	0.789	0.461	0.00888315	0.0014809	0.565985	0.0177637	0.681042
17220	2	942.465	360.838	IFFYDSENPPASEVLR		Yes	P27169	PON1	Serum paraoxonase/arylesterase 1 OS=Homo sapiens GN=PON1 PE=1 SV=3 - [PON1_HUMAN]	65	19	9	10	10	9	8	0.228	0.658	0.479	0.807	0.592	0.0079944	0.0668785	0.57318	0.0134548	0.194323
19671	2	412.232	198.371	STVELFK		Yes	P27169	PON1	Serum paraoxonase/arylesterase 1 OS=Homo sapiens GN=PON1 PE=1 SV=3 - [PON1_HUMAN]	65	19	9	10	10	9	8	0.257	0.632	0.563	0.731	0.599	0.0799786	0.778641	0.615961	0.0539081	0.986864
1076	3	527.264	361.564	AYLEEECPATLRK	[7] Carbamidomethyl (C)	Yes	P25311	AZGP1	Zinc-alpha-2-glycoprotein OS=Homo sapiens GN=AZGP1 PE=1 SV=2 - [ZA2G_HUMAN]	65	19	9	10	10	9	8	0.24	0.737	0.468	0.848	0.796	0.0194917	0.0216817	0.868285	0.00178455	0.0287232
1634	2	564.289	382.944	AGEVQEPELR		Yes	P25311	AZGP1	Zinc-alpha-2-glycoprotein OS=Homo sapiens GN=AZGP1 PE=1 SV=2 - [ZA2G_HUMAN]	65	19	9	10	10	9	8	0.211	0.726	0.474	0.819	0.671	0.00903828	0.0127406	0.936224	0.00115247	0.160234
19449	2	790.393	365.815	AYLEEECPATLRK	[7] Carbamidomethyl (C)	Yes	P25311	AZGP1	Zinc-alpha-2-glycoprotein OS=Homo sapiens GN=AZGP1 PE=1 SV=2 - [ZA2G_HUMAN]	65	19	9	10	10	9	8	0.316	0.705	0.526	0.807	0.75	0.202458	0.559881	0.361791	0.0622654	0.588512
8712	3	573.264	327.824	YYYDGKDYIEFNK		Yes	P25311	AZGP1	Zinc-alpha-2-glycoprotein OS=Homo sapiens GN=AZGP1 PE=1 SV=2 - [ZA2G_HUMAN]	65	19	9	10	10	9	8	0.322	0.7	0.274	0.713	0.599	0.0447649	0.199766	0.022727	0.0528951	0.595415
6685	3	592.636	419.132	QDPPSVVVTSHQAPGEK		Yes	P25311	AZGP1	Zinc-alpha-2-glycoprotein OS=Homo sapiens GN=AZGP1 PE=1 SV=2 - [ZA2G_HUMAN]	65	19	9	10	10	9	8	0.205	0.668	0.458	0.83	0.605	0.006204	0.0337096	0.639902	0.00154634	0.317783
7059	2	726.345	350.604	AYLEEECPATLR	[7] Carbamidomethyl (C)	Yes	P25311	AZGP1	Zinc-alpha-2-glycoprotein OS=Homo sapiens GN=AZGP1 PE=1 SV=2 - [ZA2G_HUMAN]	65	19	9	10	10	9	8	0.193	0.668	0.474	0.848	0.651	0.0109446	0.0449698	0.747775	0.00221941	0.186285
3977	3	511.601	255.855	QKWEAEPVYVQR		Yes	P25311	AZGP1	Zinc-alpha-2-glycoprotein OS=Homo sapiens GN=AZGP1 PE=1 SV=2 - [ZA2G_HUMAN]	65	19	9	10	10	9	8	0.222	0.658	0.395	0.784	0.671	0.0285084	0.0687482	0.838429	0.00815137	0.180575
35507	4	629.587	264.809	NILDRQDPPSVVVTSHQAPGEKK		Yes	P25311	AZGP1	Zinc-alpha-2-glycoprotein OS=Homo sapiens GN=AZGP1 PE=1 SV=2 - [ZA2G_HUMAN]	65	19	9	10	10	9	8	0.298	0.626	0.442	0.678	0.625	0.019993	0.305132	0.874975	0.110316	0.169339
14531	3	594.987	317.291	EIPAWVPFDPAAQITK		Yes	P25311	AZGP1	Zinc-alpha-2-glycoprotein OS=Homo sapiens GN=AZGP1 PE=1 SV=2 - [ZA2G_HUMAN]	65	19	9	10	10	9	8	0.292	0.616	0.516	0.731	0.592	0.0480856	0.0508521	0.593135	0.0244039	0.561357
6178	2	617.285	278.792	CLAYDFYPGK	[1] Carbamidomethyl (C)	Yes	P25311	AZGP1	Zinc-alpha-2-glycoprotein OS=Homo sapiens GN=AZGP1 PE=1 SV=2 - [ZA2G_HUMAN]	65	19	9	10	10	9	8	0.17	0.6	0.453	0.836	0.711	0.00504134	0.200149	0.979389	0.00418792	0.114561
29009	5	503.871	0	NILDRQDPPSVVVTSHQAPGEKK		Yes	P25311	AZGP1	Zinc-alpha-2-glycoprotein OS=Homo sapiens GN=AZGP1 PE=1 SV=2 - [ZA2G_HUMAN]	65	19	9	10	10	9	8	0.327	0.537	0.468	0.637	0.651	0.111231	0.657191	0.726803	0.168079	0.218489
4333	4	825.121	239.353	EGQECGVYTPNCAPGLQCHPPKDDEAPLR	[5] Carbamidomethyl; (C)|[11] Deamidated; (N)|[12] Carbamidomethyl; (C)|[17] Deamidated; (Q)|[18] Carbamidomethyl (C)	Yes	P24592	IGFBP6	Insulin-like growth factor-binding protein 6 OS=Homo sapiens GN=IGFBP6 PE=1 SV=1 - [IBP6_HUMAN]	65	19	9	10	10	9	8	0.257	0.568	0.437	0.684	0.612	0.0344521	0.381928	0.266055	0.0570237	0.278732
3656	3	610.324	431.51	HLDSVLQQLQTEVYR		Yes	P24592	IGFBP6	Insulin-like growth factor-binding protein 6 OS=Homo sapiens GN=IGFBP6 PE=1 SV=1 - [IBP6_HUMAN]	65	19	9	10	10	9	8	0.333	0.537	0.416	0.69	0.625	0.176701	0.674171	0.178085	0.0937284	0.132417
4892	3	402.516	273.822	RGPCWCVDR	[4] Carbamidomethyl; (C)|[6] Carbamidomethyl (C)	Yes	P24592	IGFBP6	Insulin-like growth factor-binding protein 6 OS=Homo sapiens GN=IGFBP6 PE=1 SV=1 - [IBP6_HUMAN]	65	19	9	10	10	9	8	0.363	0.521	0.453	0.608	0.52	0.358786	0.95653	0.364404	0.359902	0.601234
13877	3	378.221	246.774	LESLPAHLPR		Yes	P23515	OMG	Oligodendrocyte-myelin glycoprotein OS=Homo sapiens GN=OMG PE=1 SV=2 - [OMGP_HUMAN]	65	19	9	10	10	9	8	0.351	0.474	0.6	0.567	0.263	0.246687	0.842231	0.614578	0.212397	0.0454304
41273	4	645.571	324.296	HNDGKEENDIQTGSALLPLSPESK		Yes	P23471-2	PTPRZ1	Isoform 2 of Receptor-type tyrosine-protein phosphatase zeta OS=Homo sapiens GN=PTPRZ1 - [PTPRZ_HUMAN]	65	19	9	10	10	9	8	0.345	0.432	0.505	0.69	0.441	0.142614	0.630561	0.591866	0.0966144	0.907621
21233	3	601.917	299.537	CVDVDECAPPAEPCGK	[1] Carbamidomethyl; (C)|[7] Carbamidomethyl; (C)|[14] Carbamidomethyl (C)	Yes	P23142-4	FBLN1	Isoform C of Fibulin-1 OS=Homo sapiens GN=FBLN1 - [FBLN1_HUMAN]	65	19	9	10	10	9	8	0.45	0.5	0.537	0.608	0.52	0.707134	0.697627	0.608221	0.474932	0.915311
3655	3	538.911	303.164	CLAFECPENYRR	[1] Carbamidomethyl; (C)|[6] Carbamidomethyl (C)	Yes	P23142-4	FBLN1	Isoform C of Fibulin-1 OS=Homo sapiens GN=FBLN1 - [FBLN1_HUMAN]	65	19	9	10	10	9	8	0.345	0.479	0.542	0.69	0.395	0.155767	0.852459	0.868802	0.0567771	0.804471
2561	2	635.786	269.814	DCSLPYATESK	[2] Carbamidomethyl (C)	Yes	P23142-4	FBLN1	Isoform C of Fibulin-1 OS=Homo sapiens GN=FBLN1 - [FBLN1_HUMAN]	65	19	9	10	10	9	8	0.439	0.463	0.458	0.643	0.375	0.593175	0.570661	0.526763	0.183404	0.941625
2618	2	589.777	283.166	TGYYFDGISR		Yes	P23142-4	FBLN1	Isoform C of Fibulin-1 OS=Homo sapiens GN=FBLN1 - [FBLN1_HUMAN]	65	19	9	10	10	9	8	0.322	0.442	0.474	0.678	0.362	0.10617	0.813902	0.538799	0.0435301	0.611944
19727	2	777.905	297.315	QEPGENSEILPTLK		Yes	P22352	GPX3	Glutathione peroxidase 3 OS=Homo sapiens GN=GPX3 PE=1 SV=2 - [GPX3_HUMAN]	65	19	9	10	10	9	8	0.251	0.653	0.411	0.69	0.52	0.0258686	0.123368	0.180799	0.0577199	0.814214
28848	2	817.378	327.194	NSCPPTSELLGTSDR	[3] Carbamidomethyl (C)	Yes	P22352	GPX3	Glutathione peroxidase 3 OS=Homo sapiens GN=GPX3 PE=1 SV=2 - [GPX3_HUMAN]	65	19	9	10	10	9	8	0.158	0.653	0.421	0.766	0.553	0.00263889	0.148	0.504253	0.0134916	0.55071
5646	2	520.311	327.443	LEGNPIVLGK		Yes	P20774	OGN	Mimecan OS=Homo sapiens GN=OGN PE=1 SV=1 - [MIME_HUMAN]	65	19	9	10	10	9	8	0.316	0.553	0.426	0.743	0.388	0.174547	0.482441	0.30619	0.0175954	0.499729
9267	2	558.287	347.57	HPNSFICLK	[7] Carbamidomethyl (C)	Yes	P20774	OGN	Mimecan OS=Homo sapiens GN=OGN PE=1 SV=1 - [MIME_HUMAN]	65	19	9	10	10	9	8	0.351	0.537	0.332	0.649	0.283	0.380786	0.947966	0.261615	0.274604	0.0872884
3685	2	486.743	227.842	ESAYLYAR		Yes	P20774	OGN	Mimecan OS=Homo sapiens GN=OGN PE=1 SV=1 - [MIME_HUMAN]	65	19	9	10	10	9	8	0.345	0.511	0.326	0.684	0.349	0.18668	0.976646	0.0767753	0.0765455	0.244877
4213	2	521.794	210.736	ETVIIPNEK		Yes	P20774	OGN	Mimecan OS=Homo sapiens GN=OGN PE=1 SV=1 - [MIME_HUMAN]	65	19	9	10	10	9	8	0.392	0.489	0.432	0.626	0.316	0.69406	0.713053	0.534771	0.519809	0.289016
4919	2	382.258	287.597	LPVLPPK		Yes	P20774	OGN	Mimecan OS=Homo sapiens GN=OGN PE=1 SV=1 - [MIME_HUMAN]	65	19	9	10	10	9	8	0.357	0.474	0.374	0.702	0.296	0.35956	0.649163	0.248203	0.0881182	0.395091
4971	2	476.767	192.118	RLPIGSYF		Yes	P20774	OGN	Mimecan OS=Homo sapiens GN=OGN PE=1 SV=1 - [MIME_HUMAN]	65	19	9	10	10	9	8	0.38	0.463	0.421	0.69	0.322	0.29185	0.750854	0.308539	0.0626357	0.53584
2959	2	530.776	274.65	DFADIPNLR		Yes	P20774	OGN	Mimecan OS=Homo sapiens GN=OGN PE=1 SV=1 - [MIME_HUMAN]	65	19	9	10	10	9	8	0.304	0.432	0.389	0.626	0.355	0.123383	0.589609	0.213015	0.087397	0.589365
160507	3	570.988	297.103	LSLEHLNPSIYVGLR		Yes	P20062-2	TCN2	Isoform 2 of Transcobalamin-2 OS=Homo sapiens GN=TCN2 - [TCO2_HUMAN]	65	19	9	10	10	9	8	0.509	0.426	0.537	0.52	0.507	0.99103	0.709239	0.8439	0.76623	0.833352
8676	2	579.318	320.181	AAISGENAGLVR		Yes	P19827	ITIH1	Inter-alpha-trypsin inhibitor heavy chain H1 OS=Homo sapiens GN=ITIH1 PE=1 SV=3 - [ITIH1_HUMAN]	65	19	9	10	10	9	8	0.228	0.832	0.437	0.924	0.704	0.0132245	0.00200081	0.442386	1.41143e-05	0.101318
8591	2	580.814	276.537	EVAFDLEIPK		Yes	P19827	ITIH1	Inter-alpha-trypsin inhibitor heavy chain H1 OS=Homo sapiens GN=ITIH1 PE=1 SV=3 - [ITIH1_HUMAN]	65	19	9	10	10	9	8	0.327	0.732	0.579	0.743	0.513	0.10967	0.0187459	0.601387	0.0295552	0.682931
34278	2	695.869	284.867	QAVDTAVDGVFIR		Yes	P19827	ITIH1	Inter-alpha-trypsin inhibitor heavy chain H1 OS=Homo sapiens GN=ITIH1 PE=1 SV=3 - [ITIH1_HUMAN]	65	19	9	10	10	9	8	0.287	0.705	0.468	0.848	0.618	0.0396795	0.0362236	0.777611	0.00373275	0.299259
7992	3	668.678	409.51	GSLVQASEANLQAAQDFVR		Yes	P19827	ITIH1	Inter-alpha-trypsin inhibitor heavy chain H1 OS=Homo sapiens GN=ITIH1 PE=1 SV=3 - [ITIH1_HUMAN]	65	19	9	10	10	9	8	0.211	0.653	0.389	0.854	0.697	0.0163443	0.0378508	0.132955	0.00105809	0.0266735
6130	2	545.302	305.801	LDAQASFLPK		Yes	P19827	ITIH1	Inter-alpha-trypsin inhibitor heavy chain H1 OS=Homo sapiens GN=ITIH1 PE=1 SV=3 - [ITIH1_HUMAN]	65	19	9	10	10	9	8	0.187	0.653	0.442	0.854	0.493	0.00594631	0.0560447	0.414724	0.00102584	0.866509
4394	2	420.208	195.016	VTYDVSR		Yes	P19827	ITIH1	Inter-alpha-trypsin inhibitor heavy chain H1 OS=Homo sapiens GN=ITIH1 PE=1 SV=3 - [ITIH1_HUMAN]	65	19	9	10	10	9	8	0.31	0.542	0.447	0.684	0.375	0.0772679	0.294228	0.280169	0.155654	0.131071
8463	2	431.238	245.344	NDLISATK		Yes	P19823	ITIH2	Inter-alpha-trypsin inhibitor heavy chain H2 OS=Homo sapiens GN=ITIH2 PE=1 SV=2 - [ITIH2_HUMAN]	65	19	9	10	10	9	8	0.234	0.763	0.432	0.819	0.612	0.137481	0.0693114	0.750557	0.0287718	0.830587
6285	2	514.293	249.589	TEVNVLPGAK		Yes	P19823	ITIH2	Inter-alpha-trypsin inhibitor heavy chain H2 OS=Homo sapiens GN=ITIH2 PE=1 SV=2 - [ITIH2_HUMAN]	65	19	9	10	10	9	8	0.216	0.763	0.505	0.807	0.618	0.16783	0.1136	0.820026	0.057113	0.817913
7309	3	708.048	403.911	VVNNSPQPQNVVFDVQIPK		Yes	P19823	ITIH2	Inter-alpha-trypsin inhibitor heavy chain H2 OS=Homo sapiens GN=ITIH2 PE=1 SV=2 - [ITIH2_HUMAN]	65	19	9	10	10	9	8	0.181	0.742	0.442	0.871	0.737	0.0053412	0.00388509	0.408187	0.00146057	0.080671
23125	2	825.436	347.355	ETAVDGELVVLYDVK		Yes	P19823	ITIH2	Inter-alpha-trypsin inhibitor heavy chain H2 OS=Homo sapiens GN=ITIH2 PE=1 SV=2 - [ITIH2_HUMAN]	65	19	9	10	10	9	8	0.193	0.726	0.416	0.848	0.704	0.0044248	0.00564449	0.446987	0.0019405	0.221061
25967	2	479.723	293.282	HADPDFTR		Yes	P19823	ITIH2	Inter-alpha-trypsin inhibitor heavy chain H2 OS=Homo sapiens GN=ITIH2 PE=1 SV=2 - [ITIH2_HUMAN]	65	19	9	10	10	9	8	0.199	0.721	0.411	0.819	0.717	0.0121718	0.045963	0.369729	0.00572336	0.208965
6326	2	791.932	347.172	IQPSGGTNINEALLR		Yes	P19823	ITIH2	Inter-alpha-trypsin inhibitor heavy chain H2 OS=Homo sapiens GN=ITIH2 PE=1 SV=2 - [ITIH2_HUMAN]	65	19	9	10	10	9	8	0.187	0.7	0.484	0.842	0.724	0.00436216	0.0488801	0.419187	0.00153461	0.0842708
5520	2	669.363	282.886	FYNQVSTPLLR		Yes	P19823	ITIH2	Inter-alpha-trypsin inhibitor heavy chain H2 OS=Homo sapiens GN=ITIH2 PE=1 SV=2 - [ITIH2_HUMAN]	65	19	9	10	10	9	8	0.269	0.674	0.353	0.749	0.711	0.0892887	0.0599489	0.116991	0.0369433	0.103389
16029	3	413.546	322.575	LSNENHGIAQR		Yes	P19823	ITIH2	Inter-alpha-trypsin inhibitor heavy chain H2 OS=Homo sapiens GN=ITIH2 PE=1 SV=2 - [ITIH2_HUMAN]	65	19	9	10	10	9	8	0.345	0.663	0.468	0.661	0.592	0.35914	0.292897	0.557371	0.250041	0.962922
12157	3	473.915	243.906	VQFELHYQEVK		Yes	P19823	ITIH2	Inter-alpha-trypsin inhibitor heavy chain H2 OS=Homo sapiens GN=ITIH2 PE=1 SV=2 - [ITIH2_HUMAN]	65	19	9	10	10	9	8	0.211	0.647	0.458	0.877	0.664	0.00903608	0.0555089	0.484374	0.00083127	0.28859
14334	3	494.592	245.613	IYGNQDTSSQLKK		Yes	P19823	ITIH2	Inter-alpha-trypsin inhibitor heavy chain H2 OS=Homo sapiens GN=ITIH2 PE=1 SV=2 - [ITIH2_HUMAN]	65	19	9	10	10	9	8	0.263	0.642	0.516	0.813	0.605	0.0758024	0.0811821	0.971394	0.0251096	0.444297
47157	3	362.849	265.355	HADPDFTRK		Yes	P19823	ITIH2	Inter-alpha-trypsin inhibitor heavy chain H2 OS=Homo sapiens GN=ITIH2 PE=1 SV=2 - [ITIH2_HUMAN]	65	19	9	10	10	9	8	0.462	0.637	0.616	0.643	0.559	0.720349	0.183505	0.336183	0.240001	0.712327
1114	2	497.764	291.032	TEDTIFLR		Yes	P19652	ORM2	Alpha-1-acid glycoprotein 2 OS=Homo sapiens GN=ORM2 PE=1 SV=2 - [A1AG2_HUMAN]	65	19	9	10	10	9	8	0.351	0.768	0.526	0.819	0.632	0.161507	0.0310109	0.955577	0.00114881	0.454646
64450	3	599.656	494.539	YEGGREHVAHLLFLR		Yes	P19652	ORM2	Alpha-1-acid glycoprotein 2 OS=Homo sapiens GN=ORM2 PE=1 SV=2 - [A1AG2_HUMAN]	65	19	9	10	10	9	8	0.392	0.642	0.605	0.614	0.691	0.334088	0.183369	0.433363	0.384423	0.189846
12749	2	756.883	355.009	TGFPEDVYSAVLSK		Yes	P19022	CDH2	Cadherin-2 OS=Homo sapiens GN=CDH2 PE=1 SV=4 - [CADH2_HUMAN]	65	19	9	10	10	9	8	0.327	0.484	0.679	0.55	0.211	0.228288	0.720293	0.366386	0.469822	0.0367321
4521	3	450.247	247.704	DVHEGQPLLNVK		Yes	P19022	CDH2	Cadherin-2 OS=Homo sapiens GN=CDH2 PE=1 SV=4 - [CADH2_HUMAN]	65	19	9	10	10	9	8	0.339	0.411	0.632	0.556	0.217	0.232913	0.250454	0.423577	0.666993	0.0780674
13976	3	538.28	318.791	FLIYAQDKETQEK		Yes	P19022	CDH2	Cadherin-2 OS=Homo sapiens GN=CDH2 PE=1 SV=4 - [CADH2_HUMAN]	65	19	9	10	10	9	8	0.298	0.389	0.511	0.55	0.342	0.0578469	0.429643	0.652115	0.573528	0.224019
37742	2	365.203	145.569	MPGVTPK		Yes	P19021-6	PAM	Isoform 6 of Peptidyl-glycine alpha-amidating monooxygenase OS=Homo sapiens GN=PAM - [AMD_HUMAN]	65	19	9	10	10	9	8	0.444	0.442	0.511	0.561	0.368	0.249354	0.609572	0.470089	0.492011	0.581513
23611	4	626.566	271.981	LPDERGPLEHLYSLHIPNCDK	[19] Carbamidomethyl (C)	Yes	P18065	IGFBP2	Insulin-like growth factor-binding protein 2 OS=Homo sapiens GN=IGFBP2 PE=1 SV=2 - [IBP2_HUMAN]	65	19	9	10	10	9	8	0.404	0.616	0.584	0.602	0.77	0.469099	0.332898	0.638555	0.336976	0.0344093
3716	2	484.798	233.057	LIQGAPTIR		Yes	P18065	IGFBP2	Insulin-like growth factor-binding protein 2 OS=Homo sapiens GN=IGFBP2 PE=1 SV=2 - [IBP2_HUMAN]	65	19	9	10	10	9	8	0.333	0.584	0.511	0.626	0.355	0.250335	0.548151	0.68309	0.261443	0.637813
14175	2	676.319	314.172	LEGEACGVYTPR	[6] Carbamidomethyl (C)	Yes	P18065	IGFBP2	Insulin-like growth factor-binding protein 2 OS=Homo sapiens GN=IGFBP2 PE=1 SV=2 - [IBP2_HUMAN]	65	19	9	10	10	9	8	0.421	0.547	0.605	0.474	0.408	0.42047	0.832591	0.543667	0.929218	0.57119
6245	2	367.714	151.448	ELAVFR		Yes	P18065	IGFBP2	Insulin-like growth factor-binding protein 2 OS=Homo sapiens GN=IGFBP2 PE=1 SV=2 - [IBP2_HUMAN]	65	19	9	10	10	9	8	0.316	0.5	0.558	0.626	0.336	0.144144	0.903086	0.801474	0.32292	0.695411
27368	3	353.858	299.799	HHLGLEEPK		Yes	P18065	IGFBP2	Insulin-like growth factor-binding protein 2 OS=Homo sapiens GN=IGFBP2 PE=1 SV=2 - [IBP2_HUMAN]	65	19	9	10	10	9	8	0.327	0.479	0.589	0.567	0.382	0.240094	0.550031	0.475789	0.635964	0.484422
11280	2	808.391	437.566	TPCQQELDQVLER	[3] Carbamidomethyl (C)	Yes	P18065	IGFBP2	Insulin-like growth factor-binding protein 2 OS=Homo sapiens GN=IGFBP2 PE=1 SV=2 - [IBP2_HUMAN]	65	19	9	10	10	9	8	0.257	0.426	0.537	0.632	0.428	0.0897364	0.998689	0.628156	0.269653	0.833355
18512	3	539.598	191.332	TPCQQELDQVLER	[3] Carbamidomethyl; (C)|[9] Deamidated (Q)	Yes	P18065	IGFBP2	Insulin-like growth factor-binding protein 2 OS=Homo sapiens GN=IGFBP2 PE=1 SV=2 - [IBP2_HUMAN]	65	19	9	10	10	9	8	0.327	0.405	0.579	0.626	0.507	0.254126	0.679988	0.616519	0.343026	0.707444
9684	4	659.816	496.607	KPSQLSSFSWDNCDEGKDPAVIR	[13] Carbamidomethyl (C)	Yes	P17900	GM2A	Ganglioside GM2 activator OS=Homo sapiens GN=GM2A PE=1 SV=4 - [SAP3_HUMAN]	65	19	9	10	10	9	8	0.427	0.495	0.616	0.62	0.349	0.289159	0.831787	0.630761	0.258732	0.433474
8595	3	388.22	292.926	IESVLSSSGKR		Yes	P17900	GM2A	Ganglioside GM2 activator OS=Homo sapiens GN=GM2A PE=1 SV=4 - [SAP3_HUMAN]	65	19	9	10	10	9	8	0.497	0.447	0.568	0.52	0.316	0.824323	0.611934	0.515256	0.514531	0.222408
4727	2	503.775	293.221	IESVLSSSGK		Yes	P17900	GM2A	Ganglioside GM2 activator OS=Homo sapiens GN=GM2A PE=1 SV=4 - [SAP3_HUMAN]	65	19	9	10	10	9	8	0.427	0.337	0.505	0.637	0.211	0.873107	0.0756051	0.478265	0.278778	0.117047
596	2	459.275	195.565	LLIPGNYK		Yes	P16870-2	CPE	Isoform 2 of Carboxypeptidase E OS=Homo sapiens GN=CPE - [CBPE_HUMAN]	65	19	9	10	10	9	8	0.304	0.553	0.463	0.743	0.454	0.146425	0.665454	0.888196	0.0550942	0.780111
18579	3	541.259	267.085	LQQEDGISFEYHR		Yes	P16870-2	CPE	Isoform 2 of Carboxypeptidase E OS=Homo sapiens GN=CPE - [CBPE_HUMAN]	65	19	9	10	10	9	8	0.386	0.484	0.468	0.596	0.289	0.183863	0.669496	0.651718	0.255695	0.136378
16789	3	742.341	457.217	SGSAHEYSSSPDDAIFQSLAR		Yes	P16870-2	CPE	Isoform 2 of Carboxypeptidase E OS=Homo sapiens GN=CPE - [CBPE_HUMAN]	65	19	9	10	10	9	8	0.333	0.442	0.479	0.55	0.342	0.0758884	0.639651	0.550539	0.325667	0.35179
3346	3	462.923	372.577	YGFIEGHVVIPR		Yes	P16070-15	CD44	Isoform 15 of CD44 antigen OS=Homo sapiens GN=CD44 - [CD44_HUMAN]	65	19	9	10	10	9	8	0.211	0.563	0.5	0.678	0.539	0.177784	0.743517	0.906357	0.167087	0.704299
13383	2	813.905	295.744	GAAPPKQEFLDIEDP		Yes	P16035	TIMP2	Metalloproteinase inhibitor 2 OS=Homo sapiens GN=TIMP2 PE=1 SV=2 - [TIMP2_HUMAN]	65	19	9	10	10	9	8	0.439	0.426	0.453	0.591	0.513	0.363698	0.359659	0.765507	0.763108	0.895492
4029	3	626.306	374.657	AGKPVICATQMLESMIK	[7] Carbamidomethyl (C)	Yes	P14618-2	PKM	Isoform M1 of Pyruvate kinase PKM OS=Homo sapiens GN=PKM - [KPYM_HUMAN]	65	19	9	10	10	9	8	0.398	0.642	0.537	0.55	0.658	0.438589	0.271132	0.562267	0.631367	0.306781
3930	3	513.893	218.97	FEHCNFNDVTTR	[4] Carbamidomethyl (C)	Yes	P13987	CD59	CD59 glycoprotein OS=Homo sapiens GN=CD59 PE=1 SV=1 - [CD59_HUMAN]	65	19	9	10	10	9	8	0.327	0.479	0.626	0.573	0.322	0.161508	0.814079	0.895889	0.340374	0.418631
4871	3	550.255	315.3	LRENELTYYCCK	[10] Carbamidomethyl; (C)|[11] Carbamidomethyl (C)	Yes	P13987	CD59	CD59 glycoprotein OS=Homo sapiens GN=CD59 PE=1 SV=1 - [CD59_HUMAN]	65	19	9	10	10	9	8	0.444	0.379	0.663	0.474	0.23	0.537076	0.235704	0.392881	0.898931	0.0871907
43317	2	555.25	235.468	DAEAWFNEK		Yes	P13645	KRT10	Keratin, type I cytoskeletal 10 OS=Homo sapiens GN=KRT10 PE=1 SV=6 - [K1C10_HUMAN]	65	19	9	10	10	9	8	0.468	0.437	0.526	0.556	0.572	0.942612	0.507912	0.741568	0.722483	0.863339
6972	4	510.5	328.24	KVDKNDEAEYICIAENK	[12] Carbamidomethyl (C)	Yes	P13591-1	NCAM1	Isoform 2 of Neural cell adhesion molecule 1 OS=Homo sapiens GN=NCAM1 - [NCAM1_HUMAN]	65	19	9	10	10	9	8	0.357	0.479	0.647	0.55	0.289	0.175142	0.73364	0.637536	0.748854	0.18403
14881	3	680.328	401.035	KVDKNDEAEYICIAENK	[12] Carbamidomethyl (C)	Yes	P13591-1	NCAM1	Isoform 2 of Neural cell adhesion molecule 1 OS=Homo sapiens GN=NCAM1 - [NCAM1_HUMAN]	65	19	9	10	10	9	8	0.374	0.453	0.637	0.515	0.237	0.288572	0.495836	0.385251	0.912821	0.122327
8709	2	424.232	174.601	AAHFVFR		Yes	P13591	NCAM1	Neural cell adhesion molecule 1 OS=Homo sapiens GN=NCAM1 PE=1 SV=3 - [NCAM1_HUMAN]	65	19	9	10	10	9	8	0.368	0.447	0.558	0.643	0.257	0.414598	0.718541	0.569953	0.352558	0.0248782
2648	2	604.815	316.467	GLGEISAASEFK		Yes	P13591	NCAM1	Neural cell adhesion molecule 1 OS=Homo sapiens GN=NCAM1 PE=1 SV=3 - [NCAM1_HUMAN]	65	19	9	10	10	9	8	0.246	0.442	0.553	0.567	0.217	0.0469693	0.294613	0.611083	0.756968	0.0366322
19277	3	508.245	261.106	DKDISWFSPNGEK		Yes	P13591	NCAM1	Neural cell adhesion molecule 1 OS=Homo sapiens GN=NCAM1 PE=1 SV=3 - [NCAM1_HUMAN]	65	19	9	10	10	9	8	0.474	0.442	0.563	0.52	0.408	0.610599	0.466121	0.720538	0.752897	0.887726
10705	3	439.241	228.406	ALSSEWKPEIR		Yes	P13591	NCAM1	Neural cell adhesion molecule 1 OS=Homo sapiens GN=NCAM1 PE=1 SV=3 - [NCAM1_HUMAN]	65	19	9	10	10	9	8	0.363	0.368	0.658	0.509	0.296	0.102306	0.125577	0.824813	0.827127	0.0497817
8153	4	490.754	0	AKLQTENGELSRQLDEK	[4] Deamidated (Q)	Yes	P12883	MYH7	Myosin-7 OS=Homo sapiens GN=MYH7 PE=1 SV=5 - [MYH7_HUMAN]	65	19	9	10	10	9	8	0.374	0.595	0.632	0.509	0.303	0.529265	0.428021	0.72425	0.844558	0.210901
6196	3	384.884	100.418	HTHHAPLSPR		Yes	P12259	F5	Coagulation factor V OS=Homo sapiens GN=F5 PE=1 SV=4 - [FA5_HUMAN]	65	19	9	10	10	9	8	0.322	0.579	0.489	0.626	0.559	0.103935	0.603645	0.578465	0.386899	0.903681
12261	2	643.825	189.667	ENQFDPPIVAR	[3] Deamidated (Q)	Yes	P12259	F5	Coagulation factor V OS=Homo sapiens GN=F5 PE=1 SV=4 - [FA5_HUMAN]	65	19	9	10	10	9	8	0.363	0.4	0.4	0.632	0.362	0.12268	0.361072	0.354611	0.236993	0.498225
16061	3	586.599	113.421	TAEYDVAYGESHLFR		Yes	P12109	COL6A1	Collagen alpha-1(VI) chain OS=Homo sapiens GN=COL6A1 PE=1 SV=3 - [CO6A1_HUMAN]	65	19	9	10	10	9	8	0.281	0.584	0.474	0.567	0.461	0.0457316	0.262344	0.74287	0.402576	0.726168
14031	2	523.804	255.3	VPSYQALLR		Yes	P12109	COL6A1	Collagen alpha-1(VI) chain OS=Homo sapiens GN=COL6A1 PE=1 SV=3 - [CO6A1_HUMAN]	65	19	9	10	10	9	8	0.322	0.521	0.405	0.655	0.257	0.758604	0.535843	0.761461	0.292842	0.0924304
794	3	359.198	226.148	RPHFFFPK		Yes	P10909-4	CLU	Isoform 4 of Clusterin OS=Homo sapiens GN=CLU - [CLUS_HUMAN]	65	19	9	10	10	9	8	0.368	0.658	0.368	0.678	0.48	0.118919	0.0755961	0.185441	0.129138	0.871844
16145	3	526.282	247.943	YVNKEIQNAVNGVK	[11] Deamidated (N)	Yes	P10909-4	CLU	Isoform 4 of Clusterin OS=Homo sapiens GN=CLU - [CLUS_HUMAN]	65	19	9	10	10	9	8	0.368	0.616	0.484	0.614	0.355	0.155019	0.81134	0.570571	0.283487	0.240116
3007	3	359.2	168.705	RPHFFFPK		Yes	P10909-4	CLU	Isoform 4 of Clusterin OS=Homo sapiens GN=CLU - [CLUS_HUMAN]	65	19	9	10	10	9	8	0.427	0.589	0.516	0.678	0.441	0.374151	0.414719	0.908161	0.141817	0.756871
3099	3	359.199	191.342	RPHFFFPK		Yes	P10909-4	CLU	Isoform 4 of Clusterin OS=Homo sapiens GN=CLU - [CLUS_HUMAN]	65	19	9	10	10	9	8	0.374	0.568	0.484	0.626	0.447	0.313689	0.628069	0.942028	0.188242	0.700841
5429	3	359.199	168.518	RPHFFFPK		Yes	P10909-4	CLU	Isoform 4 of Clusterin OS=Homo sapiens GN=CLU - [CLUS_HUMAN]	65	19	9	10	10	9	8	0.415	0.563	0.505	0.702	0.454	0.452583	0.418547	0.855557	0.133408	0.797657
36359	4	638.569	329.682	FFTREPQDTYHYLPFSLPHR		Yes	P10909-4	CLU	Isoform 4 of Clusterin OS=Homo sapiens GN=CLU - [CLUS_HUMAN]	65	19	9	10	10	9	8	0.327	0.558	0.532	0.579	0.625	0.0932212	0.771771	0.831612	0.429655	0.574319
1334	3	359.199	250.878	RPHFFFPK		Yes	P10909-4	CLU	Isoform 4 of Clusterin OS=Homo sapiens GN=CLU - [CLUS_HUMAN]	65	19	9	10	10	9	8	0.368	0.532	0.532	0.673	0.441	0.21017	0.740232	0.782337	0.137881	0.667184
4939	3	359.199	163.888	RPHFFFPK		Yes	P10909-4	CLU	Isoform 4 of Clusterin OS=Homo sapiens GN=CLU - [CLUS_HUMAN]	65	19	9	10	10	9	8	0.398	0.532	0.463	0.649	0.388	0.424223	0.732628	0.92659	0.178165	0.466225
735	2	881.917	398.204	EILSVDCSTNNPSQAK	[7] Carbamidomethyl (C)	Yes	P10909-4	CLU	Isoform 4 of Clusterin OS=Homo sapiens GN=CLU - [CLUS_HUMAN]	65	19	9	10	10	9	8	0.193	0.516	0.426	0.713	0.454	0.0338478	0.825353	0.248215	0.0750272	0.455585
4503	3	359.198	174.986	RPHFFFPK		Yes	P10909-4	CLU	Isoform 4 of Clusterin OS=Homo sapiens GN=CLU - [CLUS_HUMAN]	65	19	9	10	10	9	8	0.363	0.505	0.411	0.632	0.447	0.252515	0.854653	0.451569	0.318123	0.792834
6756	3	482.252	300.092	RELDESLQVAER		Yes	P10909-4	CLU	Isoform 4 of Clusterin OS=Homo sapiens GN=CLU - [CLUS_HUMAN]	65	19	9	10	10	9	8	0.281	0.5	0.442	0.69	0.408	0.0506416	0.796714	0.359574	0.135519	0.573195
684	3	415.907	257.286	KTLLSNLEEAK		Yes	P10909-4	CLU	Isoform 4 of Clusterin OS=Homo sapiens GN=CLU - [CLUS_HUMAN]	65	19	9	10	10	9	8	0.31	0.5	0.505	0.678	0.322	0.250124	0.647666	0.87525	0.117532	0.303685
31365	3	525.955	346.318	YVNKEIQNAVNGVK		Yes	P10909-4	CLU	Isoform 4 of Clusterin OS=Homo sapiens GN=CLU - [CLUS_HUMAN]	65	19	9	10	10	9	8	0.292	0.484	0.321	0.655	0.5	0.0626993	0.835906	0.110156	0.132604	0.772393
891	3	359.198	199.301	RPHFFFPK		Yes	P10909-4	CLU	Isoform 4 of Clusterin OS=Homo sapiens GN=CLU - [CLUS_HUMAN]	65	19	9	10	10	9	8	0.45	0.484	0.332	0.544	0.421	0.464622	0.968626	0.23987	0.698696	0.626164
4169	3	525.955	387.698	YVNKEIQNAVNGVK		Yes	P10909-4	CLU	Isoform 4 of Clusterin OS=Homo sapiens GN=CLU - [CLUS_HUMAN]	65	19	9	10	10	9	8	0.316	0.474	0.4	0.708	0.276	0.470019	0.459508	0.62693	0.426142	0.0972279
5959	2	623.356	338.617	KTLLSNLEEAK		Yes	P10909-4	CLU	Isoform 4 of Clusterin OS=Homo sapiens GN=CLU - [CLUS_HUMAN]	65	19	9	10	10	9	8	0.333	0.468	0.521	0.614	0.309	0.580835	0.366056	0.61149	0.35119	0.454991
4756	3	359.2	194.795	RPHFFFPK		Yes	P10909-4	CLU	Isoform 4 of Clusterin OS=Homo sapiens GN=CLU - [CLUS_HUMAN]	65	19	9	10	10	9	8	0.433	0.463	0.458	0.661	0.401	0.44248	0.897143	0.604558	0.0862564	0.451461
3211	3	359.2	225.618	RPHFFFPK		Yes	P10909-4	CLU	Isoform 4 of Clusterin OS=Homo sapiens GN=CLU - [CLUS_HUMAN]	65	19	9	10	10	9	8	0.573	0.458	0.447	0.655	0.289	0.86738	0.863384	0.355549	0.33792	0.140007
478	2	559.31	250.537	TLLSNLEEAK		Yes	P10909-4	CLU	Isoform 4 of Clusterin OS=Homo sapiens GN=CLU - [CLUS_HUMAN]	65	19	9	10	10	9	8	0.427	0.447	0.584	0.637	0.414	0.686865	0.584129	0.754845	0.195606	0.547572
1581	3	458.605	355.413	KTLLSNLEEAKK		Yes	P10909-4	CLU	Isoform 4 of Clusterin OS=Homo sapiens GN=CLU - [CLUS_HUMAN]	65	19	9	10	10	9	8	0.427	0.447	0.511	0.544	0.467	0.146608	0.962095	0.399866	0.614315	0.60518
390	3	772.064	431.661	VTTVASHTSDSDVPSGVTEVVVK		Yes	P10909-4	CLU	Isoform 4 of Clusterin OS=Homo sapiens GN=CLU - [CLUS_HUMAN]	65	19	9	10	10	9	8	0.228	0.442	0.437	0.719	0.408	0.0248147	0.734461	0.29696	0.0504836	0.486849
2441	3	693.659	553.755	CREILSVDCSTNNPSQAK	[1] Carbamidomethyl; (C)|[9] Carbamidomethyl (C)	Yes	P10909-4	CLU	Isoform 4 of Clusterin OS=Homo sapiens GN=CLU - [CLUS_HUMAN]	65	19	9	10	10	9	8	0.351	0.437	0.516	0.649	0.395	0.156608	0.845272	0.803787	0.0987767	0.763569
6394	3	526.283	342.388	YVNKEIQNAVNGVK	[11] Deamidated (N)	Yes	P10909-4	CLU	Isoform 4 of Clusterin OS=Homo sapiens GN=CLU - [CLUS_HUMAN]	65	19	9	10	10	9	8	0.357	0.411	0.363	0.497	0.355	0.110486	0.576241	0.232729	0.612097	0.226185
3003	3	415.907	273.154	KTLLSNLEEAK		Yes	P10909-4	CLU	Isoform 4 of Clusterin OS=Homo sapiens GN=CLU - [CLUS_HUMAN]	65	19	9	10	10	9	8	0.444	0.4	0.526	0.497	0.368	0.222156	0.822074	0.384936	0.743954	0.47029
8391	2	351.703	153.616	SDLIVR		Yes	P10721-3	KIT	Isoform 3 of Mast/stem cell growth factor receptor Kit OS=Homo sapiens GN=KIT - [KIT_HUMAN]	65	19	9	10	10	9	8	0.556	0.479	0.532	0.55	0.355	0.790667	0.807132	0.33083	0.332789	0.551432
9974	3	733.684	291.3	SGEATDGARPQALPEPMQESK		Yes	P10645	CHGA	Chromogranin-A OS=Homo sapiens GN=CHGA PE=1 SV=7 - [CMGA_HUMAN]	65	19	9	10	10	9	8	0.304	0.447	0.589	0.684	0.355	0.0743677	0.58355	0.752881	0.17724	0.38615
21364	3	610.657	305.008	AASGTQNNVLRGEPFIR		Yes	P10643	C7	Complement component C7 OS=Homo sapiens GN=C7 PE=1 SV=2 - [CO7_HUMAN]	65	19	9	10	10	9	8	0.298	0.689	0.374	0.725	0.757	0.059053	0.126863	0.183975	0.127574	0.0905105
38099	3	707.677	374.73	CRGQSISVTSIRPCAAETQ	[1] Carbamidomethyl; (C)|[14] Carbamidomethyl (C)	Yes	P10643	C7	Complement component C7 OS=Homo sapiens GN=C7 PE=1 SV=2 - [CO7_HUMAN]	65	19	9	10	10	9	8	0.31	0.647	0.589	0.848	0.638	0.0308367	0.0387286	0.661273	0.0021478	0.406738
24531	3	988.109	411.964	SVAVYGQYGGQPCVGNAFETQSCEPTR	[13] Carbamidomethyl; (C)|[23] Carbamidomethyl (C)	Yes	P10643	C7	Complement component C7 OS=Homo sapiens GN=C7 PE=1 SV=2 - [CO7_HUMAN]	65	19	9	10	10	9	8	0.263	0.589	0.537	0.778	0.605	0.0537071	0.230469	0.668608	0.0164431	0.452946
11229	2	728.396	356.122	LSGNVLSYTFQVK		Yes	P10643	C7	Complement component C7 OS=Homo sapiens GN=C7 PE=1 SV=2 - [CO7_HUMAN]	65	19	9	10	10	9	8	0.38	0.574	0.521	0.737	0.533	0.3643	0.547896	0.876718	0.0276997	0.821385
22471	4	493.249	114.07	ELSHLPSLYDYSAYRR		Yes	P10643	C7	Complement component C7 OS=Homo sapiens GN=C7 PE=1 SV=2 - [CO7_HUMAN]	65	19	9	10	10	9	8	0.298	0.574	0.463	0.661	0.553	0.078927	0.455043	0.782685	0.13617	0.347768
9410	3	837.02	544.466	SCVGETTESTQCEDEELEHLR	[2] Carbamidomethyl; (C)|[12] Carbamidomethyl (C)	Yes	P10643	C7	Complement component C7 OS=Homo sapiens GN=C7 PE=1 SV=2 - [CO7_HUMAN]	65	19	9	10	10	9	8	0.31	0.511	0.584	0.789	0.52	0.0944432	0.583473	0.495269	0.0112319	0.776943
6317	2	538.325	240.112	LTPLYELVK		Yes	P10643	C7	Complement component C7 OS=Homo sapiens GN=C7 PE=1 SV=2 - [CO7_HUMAN]	65	19	9	10	10	9	8	0.357	0.484	0.474	0.86	0.52	0.164344	0.948068	0.894545	0.00181764	0.65751
5533	2	472.286	201.417	ILPLTVCK	[7] Carbamidomethyl (C)	Yes	P10643	C7	Complement component C7 OS=Homo sapiens GN=C7 PE=1 SV=2 - [CO7_HUMAN]	65	19	9	10	10	9	8	0.456	0.463	0.589	0.795	0.467	0.585398	0.607573	0.529295	0.0141846	0.818637
1019	2	694.32	330.374	ISHELDSASSEVN		Yes	P10451-5	SPP1	Isoform 5 of Osteopontin OS=Homo sapiens GN=SPP1 - [OSTP_HUMAN]	65	19	9	10	10	9	8	0.175	0.684	0.511	0.766	0.579	0.00581966	0.139116	0.725564	0.0224425	0.424074
12459	4	562.508	178.289	KANDESNEHSDVIDSQELSK	[7] Deamidated; (N)|[16] Deamidated (Q)	Yes	P10451-5	SPP1	Isoform 5 of Osteopontin OS=Homo sapiens GN=SPP1 - [OSTP_HUMAN]	65	19	9	10	10	9	8	0.234	0.6	0.632	0.637	0.487	0.0223757	0.260234	0.71534	0.168704	0.785863
6486	3	564.273	442.989	FRISHELDSASSEVN		Yes	P10451-5	SPP1	Isoform 5 of Osteopontin OS=Homo sapiens GN=SPP1 - [OSTP_HUMAN]	65	19	9	10	10	9	8	0.339	0.584	0.574	0.655	0.493	0.148618	0.671947	0.488906	0.18621	0.705932
24400	3	749.34	617.121	KANDESNEHSDVIDSQELSK	[7] Deamidated (N)	Yes	P10451-5	SPP1	Isoform 5 of Osteopontin OS=Homo sapiens GN=SPP1 - [OSTP_HUMAN]	65	19	9	10	10	9	8	0.263	0.568	0.653	0.62	0.414	0.0627673	0.823374	0.204773	0.167017	0.439859
32454	4	447.745	322.644	RDPPQYPVVPVHLDR		Yes	P10153	RNASE2	Non-secretory ribonuclease OS=Homo sapiens GN=RNASE2 PE=1 SV=2 - [RNAS2_HUMAN]	65	19	9	10	10	9	8	0.199	0.732	0.5	0.836	0.52	0.00264492	0.0550676	0.180133	0.00189146	0.395789
49309	3	596.656	342.017	RDPPQYPVVPVHLDR		Yes	P10153	RNASE2	Non-secretory ribonuclease OS=Homo sapiens GN=RNASE2 PE=1 SV=2 - [RNAS2_HUMAN]	65	19	9	10	10	9	8	0.322	0.711	0.5	0.678	0.553	0.147259	0.0735656	0.310838	0.108312	0.845709
1472	2	856.383	597.487	SYSCQVTHEGSTVEK	[4] Carbamidomethyl (C)	Yes	P0CG05	IGLC2	Ig lambda-2 chain C regions OS=Homo sapiens GN=IGLC2 PE=1 SV=1 - [LAC2_HUMAN]	65	19	9	10	10	9	8	0.251	0.774	0.389	0.708	0.599	0.0104884	0.0168121	0.324331	0.0534524	0.36227
1158	2	993.513	397.59	AAPSVTLFPPSSEELQANK		Yes	P0CG05	IGLC2	Ig lambda-2 chain C regions OS=Homo sapiens GN=IGLC2 PE=1 SV=1 - [LAC2_HUMAN]	65	19	9	10	10	9	8	0.234	0.763	0.321	0.637	0.52	0.00646194	0.0267522	0.12494	0.12716	0.690211
713	3	662.679	331.958	AAPSVTLFPPSSEELQANK		Yes	P0CG05	IGLC2	Ig lambda-2 chain C regions OS=Homo sapiens GN=IGLC2 PE=1 SV=1 - [LAC2_HUMAN]	65	19	9	10	10	9	8	0.269	0.737	0.326	0.637	0.586	0.0328209	0.0379304	0.177252	0.251538	0.552718
2037	3	581.958	284.562	YAASSYLSLTPEQWK		Yes	P0CG05	IGLC2	Ig lambda-2 chain C regions OS=Homo sapiens GN=IGLC2 PE=1 SV=1 - [LAC2_HUMAN]	65	19	9	10	10	9	8	0.333	0.626	0.379	0.561	0.546	0.100237	0.161984	0.275279	0.553209	0.662549
886	2	872.433	438.617	YAASSYLSLTPEQWK		Yes	P0CG05	IGLC2	Ig lambda-2 chain C regions OS=Homo sapiens GN=IGLC2 PE=1 SV=1 - [LAC2_HUMAN]	65	19	9	10	10	9	8	0.287	0.621	0.368	0.585	0.487	0.0459482	0.202935	0.178256	0.359886	0.995343
16809	3	542.943	351.641	EELVYELNPLDHR		Yes	P0C0L5	C4B	Complement C4-B OS=Homo sapiens GN=C4B PE=1 SV=2 - [CO4B_HUMAN]	65	19	9	10	10	9	8	0.24	0.558	0.437	0.702	0.401	0.0558681	0.762999	0.600362	0.0535211	0.413921
2754	3	428.242	327.864	LVNGQSHISLSK		Yes	P0C0L5	C4B	Complement C4-B OS=Homo sapiens GN=C4B PE=1 SV=2 - [CO4B_HUMAN]	65	19	9	10	10	9	8	0.392	0.553	0.584	0.614	0.428	0.406774	0.230103	0.472995	0.180913	0.526713
8943	3	521.955	360.219	TTNIQGINLLFSSR		Yes	P0C0L5	C4B	Complement C4-B OS=Homo sapiens GN=C4B PE=1 SV=2 - [CO4B_HUMAN]	65	19	9	10	10	9	8	0.404	0.547	0.553	0.649	0.447	0.34805	0.610812	0.742699	0.0710114	0.884807
3501	4	535.782	423.389	RGHLFLQTDQPIYNPGQR		Yes	P0C0L5	C4B	Complement C4-B OS=Homo sapiens GN=C4B PE=1 SV=2 - [CO4B_HUMAN]	65	19	9	10	10	9	8	0.456	0.547	0.658	0.585	0.48	0.907951	0.764311	0.305269	0.562891	0.930792
12683	3	428.571	309.603	LVNGQSHISLSK	[3] Deamidated (N)	Yes	P0C0L5	C4B	Complement C4-B OS=Homo sapiens GN=C4B PE=1 SV=2 - [CO4B_HUMAN]	65	19	9	10	10	9	8	0.357	0.532	0.595	0.626	0.329	0.722169	0.989142	0.598857	0.533278	0.220007
5800	3	758.338	260.945	AACAQLNDFLQEYGTQGCQV	[3] Carbamidomethyl; (C)|[18] Carbamidomethyl (C)	Yes	P0C0L5	C4B	Complement C4-B OS=Homo sapiens GN=C4B PE=1 SV=2 - [CO4B_HUMAN]	65	19	9	10	10	9	8	0.339	0.526	0.547	0.614	0.421	0.122982	0.470189	0.864475	0.174857	0.539802
1525	2	519.783	393.516	DHAVDLIQK		Yes	P0C0L5	C4B	Complement C4-B OS=Homo sapiens GN=C4B PE=1 SV=2 - [CO4B_HUMAN]	65	19	9	10	10	9	8	0.316	0.5	0.579	0.673	0.382	0.088788	0.943159	0.731713	0.0727605	0.402238
9151	3	682.677	536.761	VDVQAGACEGKLELSVDGAK	[8] Carbamidomethyl (C)	Yes	P0C0L5	C4B	Complement C4-B OS=Homo sapiens GN=C4B PE=1 SV=2 - [CO4B_HUMAN]	65	19	9	10	10	9	8	0.304	0.5	0.405	0.696	0.362	0.133045	0.946252	0.319595	0.0757365	0.287038
14767	2	1137	438.469	AACAQLNDFLQEYGTQGCQV	[3] Carbamidomethyl; (C)|[18] Carbamidomethyl (C)	Yes	P0C0L5	C4B	Complement C4-B OS=Homo sapiens GN=C4B PE=1 SV=2 - [CO4B_HUMAN]	65	19	9	10	10	9	8	0.24	0.5	0.568	0.667	0.368	0.0346913	0.694769	0.906333	0.0609242	0.180307
1585	3	374.534	280.138	FGLLDEDGKK		Yes	P0C0L5	C4B	Complement C4-B OS=Homo sapiens GN=C4B PE=1 SV=2 - [CO4B_HUMAN]	65	19	9	10	10	9	8	0.386	0.495	0.611	0.643	0.349	0.189146	0.976349	0.711009	0.0810771	0.227362
7945	3	380.546	212.761	YRVFALDQK		Yes	P0C0L5	C4B	Complement C4-B OS=Homo sapiens GN=C4B PE=1 SV=2 - [CO4B_HUMAN]	65	19	9	10	10	9	8	0.462	0.495	0.626	0.591	0.355	0.978687	0.64064	0.325023	0.677839	0.340572
10711	2	872.396	383.036	EPFLSCCQFAESLR	[6] Carbamidomethyl; (C)|[7] Carbamidomethyl (C)	Yes	P0C0L5	C4B	Complement C4-B OS=Homo sapiens GN=C4B PE=1 SV=2 - [CO4B_HUMAN]	65	19	9	10	10	9	8	0.304	0.495	0.447	0.585	0.48	0.14277	0.731106	0.571431	0.44888	0.693463
2098	2	525.76	279.068	AEFQDALEK		Yes	P0C0L5	C4B	Complement C4-B OS=Homo sapiens GN=C4B PE=1 SV=2 - [CO4B_HUMAN]	65	19	9	10	10	9	8	0.386	0.489	0.553	0.713	0.329	0.551113	0.771067	0.655981	0.116356	0.177813
3781	3	412.905	226.065	KYVLPNFEVK		Yes	P0C0L5	C4B	Complement C4-B OS=Homo sapiens GN=C4B PE=1 SV=2 - [CO4B_HUMAN]	65	19	9	10	10	9	8	0.345	0.479	0.568	0.702	0.322	0.275809	0.901688	0.608597	0.0539827	0.129607
9216	3	645.995	310.843	YLDKTEQWSTLPPETK		Yes	P0C0L5	C4B	Complement C4-B OS=Homo sapiens GN=C4B PE=1 SV=2 - [CO4B_HUMAN]	65	19	9	10	10	9	8	0.357	0.479	0.442	0.684	0.434	0.146548	0.759819	0.335841	0.158678	0.588836
2883	3	520.956	387.319	GPEVQLVAHSPWLK		Yes	P0C0L5	C4B	Complement C4-B OS=Homo sapiens GN=C4B PE=1 SV=2 - [CO4B_HUMAN]	65	19	9	10	10	9	8	0.374	0.479	0.579	0.632	0.474	0.109106	0.684595	0.755504	0.140952	0.799066
66824	4	535.785	389.512	RGHLFLQTDQPIYNPGQR		Yes	P0C0L5	C4B	Complement C4-B OS=Homo sapiens GN=C4B PE=1 SV=2 - [CO4B_HUMAN]	65	19	9	10	10	9	8	0.439	0.474	0.321	0.708	0.467	0.278196	0.386755	0.161893	0.0833785	0.73065
8887	2	561.296	267.407	FGLLDEDGKK		Yes	P0C0L5	C4B	Complement C4-B OS=Homo sapiens GN=C4B PE=1 SV=2 - [CO4B_HUMAN]	65	19	9	10	10	9	8	0.368	0.474	0.537	0.626	0.316	0.290921	0.642806	0.720137	0.21257	0.148605
24825	2	662.836	326.298	KADGSYAAWLSR		Yes	P0C0L5	C4B	Complement C4-B OS=Homo sapiens GN=C4B PE=1 SV=2 - [CO4B_HUMAN]	65	19	9	10	10	9	8	0.386	0.468	0.521	0.69	0.342	0.269565	0.712083	0.82437	0.0643628	0.238266
3480	3	876.399	469.885	VQQPDCREPFLSCCQFAESLR	[6] Carbamidomethyl; (C)|[13] Carbamidomethyl; (C)|[14] Carbamidomethyl (C)	Yes	P0C0L5	C4B	Complement C4-B OS=Homo sapiens GN=C4B PE=1 SV=2 - [CO4B_HUMAN]	65	19	9	10	10	9	8	0.257	0.468	0.495	0.69	0.605	0.0300514	0.961806	0.714372	0.0474419	0.108785
14684	2	570.314	250.957	YRVFALDQK		Yes	P0C0L5	C4B	Complement C4-B OS=Homo sapiens GN=C4B PE=1 SV=2 - [CO4B_HUMAN]	65	19	9	10	10	9	8	0.444	0.458	0.589	0.585	0.309	0.887418	0.688122	0.619553	0.906139	0.18759
4058	3	442.227	279.728	KADGSYAAWLSR		Yes	P0C0L5	C4B	Complement C4-B OS=Homo sapiens GN=C4B PE=1 SV=2 - [CO4B_HUMAN]	65	19	9	10	10	9	8	0.38	0.453	0.537	0.69	0.375	0.176103	0.604442	0.647147	0.0407677	0.363948
8563	2	1113.06	596.809	ALEILQEEDLIDEDDIPVR		Yes	P0C0L5	C4B	Complement C4-B OS=Homo sapiens GN=C4B PE=1 SV=2 - [CO4B_HUMAN]	65	19	9	10	10	9	8	0.269	0.453	0.563	0.667	0.382	0.0585012	0.78588	0.466483	0.0975127	0.956367
3714	3	428.57	323.119	LVNGQSHISLSK	[3] Deamidated (N)	Yes	P0C0L5	C4B	Complement C4-B OS=Homo sapiens GN=C4B PE=1 SV=2 - [CO4B_HUMAN]	65	19	9	10	10	9	8	0.409	0.447	0.526	0.579	0.441	0.41135	0.809139	0.874694	0.155139	0.617716
2417	2	554.806	252.414	YVLPNFEVK		Yes	P0C0L5	C4B	Complement C4-B OS=Homo sapiens GN=C4B PE=1 SV=2 - [CO4B_HUMAN]	65	19	9	10	10	9	8	0.386	0.447	0.537	0.673	0.401	0.344587	0.496379	0.952011	0.171764	0.433165
1698	2	410.732	179.603	VFALDQK		Yes	P0C0L5	C4B	Complement C4-B OS=Homo sapiens GN=C4B PE=1 SV=2 - [CO4B_HUMAN]	65	19	9	10	10	9	8	0.462	0.447	0.611	0.591	0.316	0.984365	0.569637	0.425348	0.613153	0.232919
4834	3	351.525	224.49	SHALQLNNR		Yes	P0C0L5	C4B	Complement C4-B OS=Homo sapiens GN=C4B PE=1 SV=2 - [CO4B_HUMAN]	65	19	9	10	10	9	8	0.439	0.432	0.574	0.585	0.395	0.955313	0.710933	0.974422	0.720533	0.349509
2091	2	488.722	218.862	FACYYPR	[3] Carbamidomethyl (C)	Yes	P0C0L5	C4B	Complement C4-B OS=Homo sapiens GN=C4B PE=1 SV=2 - [CO4B_HUMAN]	65	19	9	10	10	9	8	0.433	0.426	0.605	0.614	0.336	0.683633	0.543663	0.570916	0.329075	0.309054
2941	2	782.429	404.643	TTNIQGINLLFSSR		Yes	P0C0L5	C4B	Complement C4-B OS=Homo sapiens GN=C4B PE=1 SV=2 - [CO4B_HUMAN]	65	19	9	10	10	9	8	0.322	0.411	0.547	0.632	0.382	0.0876772	0.825234	0.904163	0.100765	0.386859
7678	3	742.378	475.094	ALEILQEEDLIDEDDIPVR		Yes	P0C0L5	C4B	Complement C4-B OS=Homo sapiens GN=C4B PE=1 SV=2 - [CO4B_HUMAN]	65	19	9	10	10	9	8	0.386	0.405	0.484	0.596	0.401	0.244421	0.520526	0.859256	0.318895	0.497742
2619	2	558.265	327.317	CSVFYGAPSK	[1] Carbamidomethyl (C)	Yes	P0C0L5	C4B	Complement C4-B OS=Homo sapiens GN=C4B PE=1 SV=2 - [CO4B_HUMAN]	65	19	9	10	10	9	8	0.374	0.395	0.6	0.637	0.375	0.179858	0.387095	0.523039	0.231491	0.511082
2043	2	670.33	334.351	GSFEFPVGDAVSK		Yes	P0C0L5	C4B	Complement C4-B OS=Homo sapiens GN=C4B PE=1 SV=2 - [CO4B_HUMAN]	65	19	9	10	10	9	8	0.526	0.379	0.416	0.591	0.467	0.903652	0.276113	0.522156	0.450439	0.792005
2774	2	456.762	239.338	LLEVPEGR		Yes	P09871	C1S	Complement C1s subcomponent OS=Homo sapiens GN=C1S PE=1 SV=1 - [C1S_HUMAN]	65	19	9	10	10	9	8	0.439	0.563	0.532	0.713	0.401	0.37114	0.659896	0.764342	0.06577	0.496038
10920	3	631.348	405.841	SNALDIIFQTDLTGQKK		Yes	P09871	C1S	Complement C1s subcomponent OS=Homo sapiens GN=C1S PE=1 SV=1 - [C1S_HUMAN]	65	19	9	10	10	9	8	0.269	0.558	0.426	0.62	0.553	0.0463288	0.63903	0.348283	0.223991	0.520879
7013	2	374.243	200.259	LQVIFK		Yes	P09871	C1S	Complement C1s subcomponent OS=Homo sapiens GN=C1S PE=1 SV=1 - [C1S_HUMAN]	65	19	9	10	10	9	8	0.444	0.537	0.432	0.749	0.375	0.529085	0.98869	0.370774	0.0535005	0.201264
10559	2	686.821	271.58	EDTPNSVWEPAK		Yes	P09871	C1S	Complement C1s subcomponent OS=Homo sapiens GN=C1S PE=1 SV=1 - [C1S_HUMAN]	65	19	9	10	10	9	8	0.48	0.532	0.558	0.655	0.375	0.710182	0.543404	0.899078	0.236206	0.296871
4605	2	639.328	309.387	TNFDNDIALVR		Yes	P09871	C1S	Complement C1s subcomponent OS=Homo sapiens GN=C1S PE=1 SV=1 - [C1S_HUMAN]	65	19	9	10	10	9	8	0.409	0.479	0.574	0.673	0.467	0.152928	0.9636	0.805691	0.0764238	0.707818
14920	3	491.577	321.052	FNSVPLTDTGHER		Yes	P09603	CSF1	Macrophage colony-stimulating factor 1 OS=Homo sapiens GN=CSF1 PE=1 SV=2 - [CSF1_HUMAN]	65	19	9	10	10	9	8	0.339	0.4	0.595	0.556	0.303	0.285191	0.281986	0.443628	0.694991	0.20084
1113	3	760.016	132.463	NVLVTLYERDEDNNLLTEK		Yes	P09486	SPARC	SPARC OS=Homo sapiens GN=SPARC PE=1 SV=1 - [SPRC_HUMAN]	65	19	9	10	10	9	8	0.287	0.563	0.405	0.678	0.605	0.0506257	0.416755	0.315155	0.0598252	0.351355
12114	3	405.879	241.385	LHLDYIGPCK	[9] Carbamidomethyl (C)	Yes	P09486	SPARC	SPARC OS=Homo sapiens GN=SPARC PE=1 SV=1 - [SPRC_HUMAN]	65	19	9	10	10	9	8	0.363	0.5	0.447	0.532	0.355	0.320639	0.789292	0.615842	0.716011	0.346146
25942	3	473.926	294.551	LEAGDHPVELLAR		Yes	P09486	SPARC	SPARC OS=Homo sapiens GN=SPARC PE=1 SV=1 - [SPRC_HUMAN]	65	19	9	10	10	9	8	0.368	0.458	0.637	0.45	0.322	0.319705	0.451125	0.333785	0.91931	0.136965
21778	3	760.057	294.05	NVLVTLYERDEDNNLLTEK		Yes	P09486	SPARC	SPARC OS=Homo sapiens GN=SPARC PE=1 SV=1 - [SPRC_HUMAN]	65	19	9	10	10	9	8	0.485	0.421	0.505	0.48	0.513	0.901618	0.392909	0.923914	0.939206	0.554873
3203	2	481.233	194.045	NLREDGEK	[1] Deamidated (N)	Yes	P08754	GNAI3	Guanine nucleotide-binding protein G(k) subunit alpha OS=Homo sapiens GN=GNAI3 PE=1 SV=3 - [GNAI3_HUMAN]	65	19	9	10	10	9	8	0.474	0.479	0.563	0.509	0.592	0.530814	0.703109	0.940334	0.820232	0.637599
4183	2	617.306	314.469	LCQDLGPGAFR	[2] Carbamidomethyl (C)	Yes	P08697	SERPINF2	Alpha-2-antiplasmin OS=Homo sapiens GN=SERPINF2 PE=1 SV=3 - [A2AP_HUMAN]	65	19	9	10	10	9	8	0.17	0.626	0.489	0.743	0.48	0.00584646	0.194303	0.656359	0.0172095	0.820001
25657	4	521.537	241.226	LQQVLHAGSGPCLPHLLSR	[12] Carbamidomethyl (C)	Yes	P08697	SERPINF2	Alpha-2-antiplasmin OS=Homo sapiens GN=SERPINF2 PE=1 SV=3 - [A2AP_HUMAN]	65	19	9	10	10	9	8	0.427	0.484	0.463	0.673	0.421	0.369716	0.768882	0.916626	0.210191	0.522495
5076	2	621.775	385.963	TGDEITYQCR	[9] Carbamidomethyl (C)	Yes	P08603	CFH	Complement factor H OS=Homo sapiens GN=CFH PE=1 SV=4 - [CFAH_HUMAN]	65	19	9	10	10	9	8	0.251	0.679	0.432	0.708	0.454	0.028873	0.0609375	0.190703	0.0391309	0.807448
4069	2	595.27	207.397	LSYTCEGGFR	[5] Carbamidomethyl (C)	Yes	P08603	CFH	Complement factor H OS=Homo sapiens GN=CFH PE=1 SV=4 - [CFAH_HUMAN]	65	19	9	10	10	9	8	0.304	0.663	0.532	0.813	0.414	0.0613944	0.141267	0.949858	0.01616	0.318819
3517	3	355.202	257.449	IDVHLVPDR		Yes	P08603	CFH	Complement factor H OS=Homo sapiens GN=CFH PE=1 SV=4 - [CFAH_HUMAN]	65	19	9	10	10	9	8	0.304	0.611	0.489	0.754	0.414	0.0407188	0.333968	0.527596	0.0304504	0.401738
4490	3	465.934	281.357	SSNLIILEEHLK		Yes	P08603	CFH	Complement factor H OS=Homo sapiens GN=CFH PE=1 SV=4 - [CFAH_HUMAN]	65	19	9	10	10	9	8	0.251	0.605	0.453	0.749	0.467	0.0296442	0.15647	0.635104	0.032259	0.568387
6588	4	565.755	455.334	TKEEYGHSEVVEYYCNPR	[15] Carbamidomethyl (C)	Yes	P08603	CFH	Complement factor H OS=Homo sapiens GN=CFH PE=1 SV=4 - [CFAH_HUMAN]	65	19	9	10	10	9	8	0.316	0.579	0.474	0.766	0.579	0.228545	0.497409	0.935911	0.0679282	0.396604
9963	3	437.884	316.794	TGESVEFVCKR	[9] Carbamidomethyl (C)	Yes	P08603	CFH	Complement factor H OS=Homo sapiens GN=CFH PE=1 SV=4 - [CFAH_HUMAN]	65	19	9	10	10	9	8	0.392	0.558	0.632	0.643	0.336	0.315903	0.689875	0.330854	0.19613	0.16675
11504	2	671.847	383.898	SPDVINGSPISQK	[6] Deamidated (N)	Yes	P08603	CFH	Complement factor H OS=Homo sapiens GN=CFH PE=1 SV=4 - [CFAH_HUMAN]	65	19	9	10	10	9	8	0.357	0.558	0.516	0.673	0.401	0.405054	0.479898	0.931883	0.242426	0.360521
23779	2	934.909	415.017	SCDNPYIPNGDYSPLR	[2] Carbamidomethyl; (C)|[9] Deamidated (N)	Yes	P08603	CFH	Complement factor H OS=Homo sapiens GN=CFH PE=1 SV=4 - [CFAH_HUMAN]	65	19	9	10	10	9	8	0.292	0.553	0.458	0.702	0.434	0.0603964	0.445199	0.721219	0.0672567	0.515888
9657	2	827.875	380.01	AGEQVTYTCATYYK	[9] Carbamidomethyl (C)	Yes	P08603	CFH	Complement factor H OS=Homo sapiens GN=CFH PE=1 SV=4 - [CFAH_HUMAN]	65	19	9	10	10	9	8	0.263	0.553	0.516	0.784	0.467	0.0366259	0.321014	0.996543	0.0194403	0.654613
16298	2	1010.99	445.236	DTSCVNPPTVQNAYIVSR	[4] Carbamidomethyl (C)	Yes	P08603	CFH	Complement factor H OS=Homo sapiens GN=CFH PE=1 SV=4 - [CFAH_HUMAN]	65	19	9	10	10	9	8	0.287	0.547	0.458	0.719	0.362	0.00674163	0.576779	0.450942	0.0366677	0.285451
7462	2	578.272	305.112	TGESVEFVCK	[9] Carbamidomethyl (C)	Yes	P08603	CFH	Complement factor H OS=Homo sapiens GN=CFH PE=1 SV=4 - [CFAH_HUMAN]	65	19	9	10	10	9	8	0.316	0.532	0.532	0.749	0.441	0.119667	0.391737	0.997068	0.0332296	0.429659
12700	2	571.285	0	CLHPCVISR	[1] Carbamidomethyl; (C)|[5] Carbamidomethyl (C)	Yes	P08603	CFH	Complement factor H OS=Homo sapiens GN=CFH PE=1 SV=4 - [CFAH_HUMAN]	65	19	9	10	10	9	8	0.333	0.526	0.495	0.678	0.303	0.423497	0.930594	0.948977	0.310222	0.112899
41981	2	983.488	347.155	EQVQSCGPPPELLNGNVK	[6] Carbamidomethyl (C)	Yes	P08603	CFH	Complement factor H OS=Homo sapiens GN=CFH PE=1 SV=4 - [CFAH_HUMAN]	65	19	9	10	10	9	8	0.199	0.526	0.5	0.772	0.349	0.00910479	0.43898	0.932643	0.00542693	0.199656
18955	2	593.793	220.999	CLPVTAPENGK	[1] Carbamidomethyl; (C)|[9] Deamidated (N)	Yes	P08603	CFH	Complement factor H OS=Homo sapiens GN=CFH PE=1 SV=4 - [CFAH_HUMAN]	65	19	9	10	10	9	8	0.322	0.516	0.537	0.737	0.434	0.107308	0.602716	0.807192	0.0334685	0.406045
18694	3	726.658	416.66	GDAVCTESGWRPLPSCEEK	[5] Carbamidomethyl; (C)|[16] Carbamidomethyl (C)	Yes	P08603	CFH	Complement factor H OS=Homo sapiens GN=CFH PE=1 SV=4 - [CFAH_HUMAN]	65	19	9	10	10	9	8	0.24	0.516	0.379	0.76	0.303	0.0154024	0.740048	0.191433	0.0139128	0.174675
12916	2	631.796	286.568	DGWSAQPTCIK	[9] Carbamidomethyl (C)	Yes	P08603	CFH	Complement factor H OS=Homo sapiens GN=CFH PE=1 SV=4 - [CFAH_HUMAN]	65	19	9	10	10	9	8	0.333	0.511	0.495	0.702	0.368	0.0658631	0.963991	0.502137	0.0518162	0.589216
5013	3	381.193	252.966	CLHPCVISR	[1] Carbamidomethyl; (C)|[5] Carbamidomethyl (C)	Yes	P08603	CFH	Complement factor H OS=Homo sapiens GN=CFH PE=1 SV=4 - [CFAH_HUMAN]	65	19	9	10	10	9	8	0.222	0.511	0.542	0.655	0.368	0.0227643	0.684977	0.887819	0.0759898	0.440002
40581	2	764.384	445.741	SIDVACHPGYALPK	[6] Carbamidomethyl (C)	Yes	P08603	CFH	Complement factor H OS=Homo sapiens GN=CFH PE=1 SV=4 - [CFAH_HUMAN]	65	19	9	10	10	9	8	0.205	0.5	0.511	0.772	0.421	0.0147765	0.974771	0.896266	0.0450473	0.40357
50435	4	552.774	218.634	IVSSAMEPDREYHFGQAVR	[6] Oxidation (M)	Yes	P08603	CFH	Complement factor H OS=Homo sapiens GN=CFH PE=1 SV=4 - [CFAH_HUMAN]	65	19	9	10	10	9	8	0.421	0.495	0.4	0.591	0.454	0.471072	0.95175	0.225846	0.567263	0.784853
3358	3	509.926	290.615	SIDVACHPGYALPK	[6] Carbamidomethyl (C)	Yes	P08603	CFH	Complement factor H OS=Homo sapiens GN=CFH PE=1 SV=4 - [CFAH_HUMAN]	65	19	9	10	10	9	8	0.316	0.495	0.479	0.69	0.428	0.0615204	0.889096	0.606825	0.0660716	0.461993
7826	3	729.356	332.811	KCYFPYLENGYNQNYGR	[2] Carbamidomethyl (C)	Yes	P08603	CFH	Complement factor H OS=Homo sapiens GN=CFH PE=1 SV=4 - [CFAH_HUMAN]	65	19	9	10	10	9	8	0.363	0.489	0.458	0.661	0.375	0.227943	0.929454	0.361111	0.155744	0.435487
9541	3	610.617	207.781	TTCWDGKLEYPTCAK	[3] Carbamidomethyl; (C)|[13] Carbamidomethyl (C)	Yes	P08603	CFH	Complement factor H OS=Homo sapiens GN=CFH PE=1 SV=4 - [CFAH_HUMAN]	65	19	9	10	10	9	8	0.363	0.405	0.563	0.655	0.322	0.365188	0.289214	0.61492	0.133952	0.129779
2880	2	488.748	257.203	VLDLSCNR	[6] Carbamidomethyl (C)	Yes	P08571	CD14	Monocyte differentiation antigen CD14 OS=Homo sapiens GN=CD14 PE=1 SV=2 - [CD14_HUMAN]	65	19	9	10	10	9	8	0.251	0.737	0.426	0.912	0.651	0.0329993	0.0530285	0.28165	0.000194255	0.122446
4264	3	446.566	361.651	AVVVHAGEDDLGR		Yes	P08294	SOD3	Extracellular superoxide dismutase [Cu-Zn] OS=Homo sapiens GN=SOD3 PE=1 SV=2 - [SODE_HUMAN]	65	19	9	10	10	9	8	0.374	0.621	0.484	0.585	0.441	0.285624	0.419625	0.504266	0.318167	0.859911
26313	2	916.936	401.695	LACCVVGVCGPGLWER	[3] Carbamidomethyl; (C)|[4] Carbamidomethyl; (C)|[9] Carbamidomethyl (C)	Yes	P08294	SOD3	Extracellular superoxide dismutase [Cu-Zn] OS=Homo sapiens GN=SOD3 PE=1 SV=2 - [SODE_HUMAN]	65	19	9	10	10	9	8	0.246	0.574	0.305	0.52	0.658	0.0236945	0.59908	0.0698003	0.81131	0.194928
17886	4	666.569	538.293	RDDDGALHAACQVQPSATLDAAQPR	[11] Carbamidomethyl (C)	Yes	P08294	SOD3	Extracellular superoxide dismutase [Cu-Zn] OS=Homo sapiens GN=SOD3 PE=1 SV=2 - [SODE_HUMAN]	65	19	9	10	10	9	8	0.357	0.568	0.5	0.497	0.487	0.132548	0.546537	0.997298	0.780424	0.788658
31737	3	611.627	311.928	LACCVVGVCGPGLWER	[3] Carbamidomethyl; (C)|[4] Carbamidomethyl; (C)|[9] Carbamidomethyl (C)	Yes	P08294	SOD3	Extracellular superoxide dismutase [Cu-Zn] OS=Homo sapiens GN=SOD3 PE=1 SV=2 - [SODE_HUMAN]	65	19	9	10	10	9	8	0.292	0.484	0.432	0.497	0.638	0.140892	0.648331	0.591764	0.929259	0.455852
51529	2	485.264	216.03	FPFLFNGK		Yes	P08253	MMP2	72 kDa type IV collagenase OS=Homo sapiens GN=MMP2 PE=1 SV=2 - [MMP2_HUMAN]	65	19	9	10	10	9	8	0.544	0.405	0.511	0.585	0.375	0.972487	0.495061	0.855017	0.234976	0.397098
18971	3	603.657	155.222	HSQFIGYPITLYLEK		Yes	P08238	HSP90AB1	Heat shock protein HSP 90-beta OS=Homo sapiens GN=HSP90AB1 PE=1 SV=4 - [HS90B_HUMAN]	65	19	9	10	10	9	8	0.368	0.795	0.416	0.713	0.599	0.640332	0.113145	0.708195	0.377159	0.65379
29631	3	623.345	252.767	IGDLQAFQGHGAGNLAGLK	[5] Deamidated (Q)	Yes	P08195-2	SLC3A2	Isoform 2 of 4F2 cell-surface antigen heavy chain OS=Homo sapiens GN=SLC3A2 - [4F2_HUMAN]	65	19	9	10	10	9	8	0.327	0.679	0.363	0.637	0.638	0.0981727	0.0901415	0.173502	0.138287	0.117126
7427	3	877.08	329.188	HIIVACEGSPYVPVHFDASVEDST	[6] Carbamidomethyl (C)	Yes	P07998	RNASE1	Ribonuclease pancreatic OS=Homo sapiens GN=RNASE1 PE=1 SV=4 - [RNAS1_HUMAN]	65	19	9	10	10	9	8	0.304	0.437	0.558	0.608	0.526	0.164999	0.406364	0.877893	0.393114	0.971684
15895	2	536.232	247.886	DGGFCEVCK	[5] Carbamidomethyl; (C)|[8] Carbamidomethyl (C)	Yes	P07602	PSAP	Prosaposin OS=Homo sapiens GN=PSAP PE=1 SV=2 - [SAP_HUMAN]	65	19	9	10	10	9	8	0.345	0.547	0.711	0.62	0.507	0.215076	0.999466	0.156499	0.476008	0.584833
2035	2	418.238	228.844	LVGYLDR		Yes	P07602	PSAP	Prosaposin OS=Homo sapiens GN=PSAP PE=1 SV=2 - [SAP_HUMAN]	65	19	9	10	10	9	8	0.339	0.521	0.458	0.544	0.316	0.210664	0.874162	0.371977	0.375159	0.188436
2268	2	656.307	282.501	GCSFLPDPYQK	[2] Carbamidomethyl (C)	Yes	P07602	PSAP	Prosaposin OS=Homo sapiens GN=PSAP PE=1 SV=2 - [SAP_HUMAN]	65	19	9	10	10	9	8	0.275	0.468	0.505	0.561	0.355	0.0901624	0.869744	0.503701	0.356891	0.661328
19199	3	655.659	436.704	VQEAHLTEDQIFYFPK		Yes	P07360	C8G	Complement component C8 gamma chain OS=Homo sapiens GN=C8G PE=1 SV=3 - [CO8G_HUMAN]	65	19	9	10	10	9	8	0.205	0.6	0.311	0.55	0.493	0.0153378	0.345082	0.106681	0.746221	0.577398
38706	2	589.812	228.383	QLYGDTGVLGR		Yes	P07360	C8G	Complement component C8 gamma chain OS=Homo sapiens GN=C8G PE=1 SV=3 - [CO8G_HUMAN]	65	19	9	10	10	9	8	0.251	0.584	0.5	0.842	0.441	0.014841	0.146203	0.489858	0.00123536	0.6697
39294	3	515.929	267.763	RLPLEYSYGEYR		Yes	P07358	C8B	Complement component C8 beta chain OS=Homo sapiens GN=C8B PE=1 SV=3 - [CO8B_HUMAN]	65	19	9	10	10	9	8	0.339	0.663	0.468	0.667	0.283	0.0429536	0.162903	0.223235	0.0938316	0.153057
24019	3	591.28	338.586	YYAGGCSPHYILNTR	[6] Carbamidomethyl (C)	Yes	P07358	C8B	Complement component C8 beta chain OS=Homo sapiens GN=C8B PE=1 SV=3 - [CO8B_HUMAN]	65	19	9	10	10	9	8	0.281	0.621	0.426	0.801	0.48	0.321305	0.355632	0.905211	0.230156	0.735466
5686	2	521.83	250.948	VSTLPAITLK		Yes	P07339	CTSD	Cathepsin D OS=Homo sapiens GN=CTSD PE=1 SV=1 - [CATD_HUMAN]	65	19	9	10	10	9	8	0.392	0.432	0.516	0.503	0.349	0.634138	0.498981	0.65408	0.518468	0.569893
8447	3	513.927	281.239	LAIPQQSDFHNNR		Yes	P07333	CSF1R	Macrophage colony-stimulating factor 1 receptor OS=Homo sapiens GN=CSF1R PE=1 SV=2 - [CSF1R_HUMAN]	65	19	9	10	10	9	8	0.351	0.589	0.474	0.632	0.349	0.27635	0.424029	0.395428	0.16964	0.359784
13363	3	447.565	311.242	IETISHEDLQR		Yes	P07225	PROS1	Vitamin K-dependent protein S OS=Homo sapiens GN=PROS1 PE=1 SV=1 - [PROS_HUMAN]	65	19	9	10	10	9	8	0.427	0.689	0.589	0.749	0.421	0.479458	0.125721	0.616144	0.072851	0.340171
15432	2	412.229	189.339	YLVCLR	[4] Carbamidomethyl (C)	Yes	P07225	PROS1	Vitamin K-dependent protein S OS=Homo sapiens GN=PROS1 PE=1 SV=1 - [PROS_HUMAN]	65	19	9	10	10	9	8	0.444	0.511	0.505	0.737	0.309	0.817571	0.924209	0.947053	0.275191	0.119758
43936	2	509.737	186.447	FSAEFDFR		Yes	P07225	PROS1	Vitamin K-dependent protein S OS=Homo sapiens GN=PROS1 PE=1 SV=1 - [PROS_HUMAN]	65	19	9	10	10	9	8	0.333	0.458	0.521	0.632	0.382	0.169122	0.828496	0.691359	0.241339	0.274525
25996	2	847.951	342.113	LIAPVAEEEATVPNNK		Yes	P07195	LDHB	L-lactate dehydrogenase B chain OS=Homo sapiens GN=LDHB PE=1 SV=2 - [LDHB_HUMAN]	65	19	9	10	10	9	8	0.368	0.4	0.653	0.626	0.27	0.211164	0.328005	0.595165	0.155393	0.879476
15377	3	665.67	261.944	ENADSLQASLRPHADELK	[2] Deamidated (N)	Yes	P06727	APOA4	Apolipoprotein A-IV OS=Homo sapiens GN=APOA4 PE=1 SV=3 - [APOA4_HUMAN]	65	19	9	10	10	9	8	0.24	0.674	0.453	0.708	0.322	0.0264971	0.148714	0.679861	0.0570167	0.193158
6259	2	544.288	291.33	IDQNVEELK		Yes	P06727	APOA4	Apolipoprotein A-IV OS=Homo sapiens GN=APOA4 PE=1 SV=3 - [APOA4_HUMAN]	65	19	9	10	10	9	8	0.333	0.668	0.621	0.661	0.566	0.230054	0.172106	0.389579	0.143091	0.428525
14930	3	432.891	272.431	GRLTPYADEFK		Yes	P06727	APOA4	Apolipoprotein A-IV OS=Homo sapiens GN=APOA4 PE=1 SV=3 - [APOA4_HUMAN]	65	19	9	10	10	9	8	0.456	0.658	0.505	0.667	0.5	0.963379	0.274635	0.520046	0.146584	0.544617
15366	3	643.318	373.994	SLAELGGHLDQQVEEFR		Yes	P06727	APOA4	Apolipoprotein A-IV OS=Homo sapiens GN=APOA4 PE=1 SV=3 - [APOA4_HUMAN]	65	19	9	10	10	9	8	0.351	0.637	0.595	0.596	0.5	0.133016	0.201672	0.51178	0.301546	0.654567
2398	2	488.26	256.139	ISASAEELR		Yes	P06727	APOA4	Apolipoprotein A-IV OS=Homo sapiens GN=APOA4 PE=1 SV=3 - [APOA4_HUMAN]	65	19	9	10	10	9	8	0.292	0.611	0.495	0.667	0.388	0.461539	0.382143	0.653119	0.481208	0.272718
4191	2	538.776	265.612	VNSFFSTFK		Yes	P06727	APOA4	Apolipoprotein A-IV OS=Homo sapiens GN=APOA4 PE=1 SV=3 - [APOA4_HUMAN]	65	19	9	10	10	9	8	0.357	0.605	0.468	0.608	0.428	0.186106	0.274695	0.897334	0.224534	0.557956
2542	2	552.789	210.331	LEPYADQLR		Yes	P06727	APOA4	Apolipoprotein A-IV OS=Homo sapiens GN=APOA4 PE=1 SV=3 - [APOA4_HUMAN]	65	19	9	10	10	9	8	0.246	0.6	0.495	0.678	0.408	0.118715	0.395697	0.85704	0.195032	0.329117
4728	2	675.831	306.297	SLAPYAQDTQEK		Yes	P06727	APOA4	Apolipoprotein A-IV OS=Homo sapiens GN=APOA4 PE=1 SV=3 - [APOA4_HUMAN]	65	19	9	10	10	9	8	0.257	0.595	0.521	0.649	0.454	0.053672	0.377192	0.812978	0.172687	0.718789
4086	2	542.272	217.188	LTPYADEFK		Yes	P06727	APOA4	Apolipoprotein A-IV OS=Homo sapiens GN=APOA4 PE=1 SV=3 - [APOA4_HUMAN]	65	19	9	10	10	9	8	0.222	0.589	0.5	0.69	0.408	0.0442843	0.606379	0.871915	0.15245	0.350161
3911	3	412.564	210.867	LLPHANEVSQK		Yes	P06727	APOA4	Apolipoprotein A-IV OS=Homo sapiens GN=APOA4 PE=1 SV=3 - [APOA4_HUMAN]	65	19	9	10	10	9	8	0.357	0.579	0.495	0.667	0.414	0.263771	0.432169	0.686534	0.125721	0.523434
5938	2	704.36	370.921	LGEVNTYAGDLQK		Yes	P06727	APOA4	Apolipoprotein A-IV OS=Homo sapiens GN=APOA4 PE=1 SV=3 - [APOA4_HUMAN]	65	19	9	10	10	9	8	0.275	0.574	0.453	0.754	0.441	0.0525725	0.46385	0.653936	0.0212793	0.49951
8011	3	437.907	362.864	LVPFATELHER		Yes	P06727	APOA4	Apolipoprotein A-IV OS=Homo sapiens GN=APOA4 PE=1 SV=3 - [APOA4_HUMAN]	65	19	9	10	10	9	8	0.333	0.574	0.511	0.614	0.309	0.768342	0.861295	0.685988	0.863416	0.19261
3351	3	420.23	310.557	IDQTVEELRR		Yes	P06727	APOA4	Apolipoprotein A-IV OS=Homo sapiens GN=APOA4 PE=1 SV=3 - [APOA4_HUMAN]	65	19	9	10	10	9	8	0.257	0.553	0.447	0.702	0.349	0.18469	0.630232	0.683829	0.115968	0.335973
7409	3	451.557	315.757	RVEPYGENFNK		Yes	P06727	APOA4	Apolipoprotein A-IV OS=Homo sapiens GN=APOA4 PE=1 SV=3 - [APOA4_HUMAN]	65	19	9	10	10	9	8	0.292	0.421	0.511	0.561	0.349	0.18386	0.80653	0.775091	0.615153	0.178448
21525	2	660.334	286.24	DKVNSFFSTFK		Yes	P06727	APOA4	Apolipoprotein A-IV OS=Homo sapiens GN=APOA4 PE=1 SV=3 - [APOA4_HUMAN]	65	19	9	10	10	9	8	0.52	0.421	0.547	0.556	0.401	0.507929	0.647148	0.775262	0.784873	0.375957
27228	5	473.257	0	VLRENADSLQASLRPHADELK		Yes	P06727	APOA4	Apolipoprotein A-IV OS=Homo sapiens GN=APOA4 PE=1 SV=3 - [APOA4_HUMAN]	65	19	9	10	10	9	8	0.427	0.342	0.526	0.573	0.507	0.402187	0.194189	0.38415	0.374657	0.640057
13862	2	389.721	137.387	EFLIEK		Yes	P06681	C2	Complement C2 OS=Homo sapiens GN=C2 PE=1 SV=2 - [CO2_HUMAN]	65	19	9	10	10	9	8	0.216	0.711	0.463	0.865	0.586	0.0169998	0.0501704	0.612832	0.000356201	0.638213
8004	2	625.843	329.649	AVISPGFDVFAK		Yes	P06681	C2	Complement C2 OS=Homo sapiens GN=C2 PE=1 SV=2 - [CO2_HUMAN]	65	19	9	10	10	9	8	0.24	0.7	0.4	0.813	0.678	0.0868734	0.0489842	0.711789	0.00724171	0.235936
11914	3	532.951	353.261	RNDYLDIYAIGVGK		Yes	P06681	C2	Complement C2 OS=Homo sapiens GN=C2 PE=1 SV=2 - [CO2_HUMAN]	65	19	9	10	10	9	8	0.263	0.658	0.416	0.825	0.664	0.0270348	0.0339344	0.152969	0.00126667	0.227491
58259	3	402.905	162.37	TPWHVTIKPK		Yes	P06681	C2	Complement C2 OS=Homo sapiens GN=C2 PE=1 SV=2 - [CO2_HUMAN]	65	19	9	10	10	9	8	0.316	0.626	0.447	0.702	0.428	0.12249	0.326059	0.55854	0.0965593	0.60073
19211	3	796.388	676.563	DPDQTDGLGLSYLSSHIANVER		Yes	P06396-2	GSN	Isoform 2 of Gelsolin OS=Homo sapiens GN=GSN - [GELS_HUMAN]	65	19	9	10	10	9	8	0.234	0.663	0.342	0.737	0.592	0.0248662	0.144779	0.0823728	0.0209789	0.695626
1735	3	440.868	203.834	SEDCFILDHGK	[4] Carbamidomethyl (C)	Yes	P06396-2	GSN	Isoform 2 of Gelsolin OS=Homo sapiens GN=GSN - [GELS_HUMAN]	65	19	9	10	10	9	8	0.409	0.653	0.595	0.719	0.48	0.426246	0.285175	0.78122	0.0716863	0.816782
3212	2	915.486	430.455	QTQVSVLPEGGETPLFK		Yes	P06396-2	GSN	Isoform 2 of Gelsolin OS=Homo sapiens GN=GSN - [GELS_HUMAN]	65	19	9	10	10	9	8	0.263	0.532	0.505	0.702	0.434	0.0583473	0.725628	0.836911	0.0646495	0.955772
957	2	378.237	230.14	AVEVLPK		Yes	P06396-2	GSN	Isoform 2 of Gelsolin OS=Homo sapiens GN=GSN - [GELS_HUMAN]	65	19	9	10	10	9	8	0.357	0.532	0.432	0.655	0.408	0.827491	0.645242	0.987731	0.762007	0.541112
4681	3	610.66	306.915	QTQVSVLPEGGETPLFK		Yes	P06396-2	GSN	Isoform 2 of Gelsolin OS=Homo sapiens GN=GSN - [GELS_HUMAN]	65	19	9	10	10	9	8	0.345	0.532	0.532	0.591	0.546	0.813283	0.884317	0.664094	0.87078	0.932529
2109	3	425.911	267.817	HVVPNEVVVQR		Yes	P06396-2	GSN	Isoform 2 of Gelsolin OS=Homo sapiens GN=GSN - [GELS_HUMAN]	65	19	9	10	10	9	8	0.322	0.511	0.474	0.637	0.408	0.221928	0.792875	0.597521	0.275648	0.527369
3194	3	555.931	407.524	DSQEEEKTEALTSAK		Yes	P06396-2	GSN	Isoform 2 of Gelsolin OS=Homo sapiens GN=GSN - [GELS_HUMAN]	65	19	9	10	10	9	8	0.357	0.484	0.511	0.678	0.474	0.147055	0.938119	0.654093	0.13456	0.710658
28632	2	915.486	294.494	QTQVSVLPEGGETPLFK		Yes	P06396-2	GSN	Isoform 2 of Gelsolin OS=Homo sapiens GN=GSN - [GELS_HUMAN]	65	19	9	10	10	9	8	0.263	0.447	0.574	0.585	0.27	0.0831003	0.493078	0.499257	0.444073	0.0719407
7628	2	919.452	548.078	TPSAAYLWVGTGASEAEK		Yes	P06396-2	GSN	Isoform 2 of Gelsolin OS=Homo sapiens GN=GSN - [GELS_HUMAN]	65	19	9	10	10	9	8	0.345	0.426	0.405	0.661	0.5	0.266689	0.389187	0.410635	0.309981	0.799026
10447	4	719.077	321.662	VPFDAATLHTSTAMAAQHGMDDDGTGQK		Yes	P06396-2	GSN	Isoform 2 of Gelsolin OS=Homo sapiens GN=GSN - [GELS_HUMAN]	65	19	9	10	10	9	8	0.474	0.426	0.463	0.567	0.434	0.538545	0.589147	0.494094	0.4156	0.910366
38023	3	822.078	225.758	VSNGAGTMSVSLVADENPFAQGALK	[3] Deamidated (N)	Yes	P06396-2	GSN	Isoform 2 of Gelsolin OS=Homo sapiens GN=GSN - [GELS_HUMAN]	65	19	9	10	10	9	8	0.24	0.426	0.353	0.637	0.421	0.034243	0.477323	0.160552	0.152484	0.413601
872	2	660.352	342.453	AGALNSNDAFVLK		Yes	P06396-2	GSN	Isoform 2 of Gelsolin OS=Homo sapiens GN=GSN - [GELS_HUMAN]	65	19	9	10	10	9	8	0.281	0.411	0.484	0.69	0.408	0.0963077	0.424157	0.895019	0.0804228	0.696957
2977	3	418.904	338.788	AGKEPGLQIWR		Yes	P06396-2	GSN	Isoform 2 of Gelsolin OS=Homo sapiens GN=GSN - [GELS_HUMAN]	65	19	9	10	10	9	8	0.386	0.4	0.495	0.579	0.362	0.363927	0.288128	0.605004	0.432966	0.325065
7605	2	465.746	213.52	FAFNLYR		Yes	P05546	SERPIND1	Heparin cofactor 2 OS=Homo sapiens GN=SERPIND1 PE=1 SV=3 - [HEP2_HUMAN]	65	19	9	10	10	9	8	0.257	0.695	0.442	0.678	0.368	0.0743824	0.0651196	0.271314	0.242584	0.221756
3663	2	450.246	221.384	GPLDQLEK		Yes	P05546	SERPIND1	Heparin cofactor 2 OS=Homo sapiens GN=SERPIND1 PE=1 SV=3 - [HEP2_HUMAN]	65	19	9	10	10	9	8	0.251	0.626	0.495	0.848	0.382	0.0256437	0.227911	0.444725	0.00139783	0.286204
3846	2	514.792	325.383	TLEAQLTPR		Yes	P05546	SERPIND1	Heparin cofactor 2 OS=Homo sapiens GN=SERPIND1 PE=1 SV=3 - [HEP2_HUMAN]	65	19	9	10	10	9	8	0.146	0.616	0.479	0.865	0.474	0.00357851	0.312095	0.35684	0.00103954	0.829158
6092	2	410.253	245.826	IAIDLFK		Yes	P05546	SERPIND1	Heparin cofactor 2 OS=Homo sapiens GN=SERPIND1 PE=1 SV=3 - [HEP2_HUMAN]	65	19	9	10	10	9	8	0.175	0.6	0.353	0.906	0.441	0.00695844	0.203957	0.200023	0.000777951	0.410455
5034	2	540.291	231.446	SVNDLYIQK		Yes	P05546	SERPIND1	Heparin cofactor 2 OS=Homo sapiens GN=SERPIND1 PE=1 SV=3 - [HEP2_HUMAN]	65	19	9	10	10	9	8	0.158	0.589	0.468	0.813	0.395	0.116497	0.688626	0.732265	0.043434	0.352445
6072	2	540.291	244.362	NYNLVESLK		Yes	P05546	SERPIND1	Heparin cofactor 2 OS=Homo sapiens GN=SERPIND1 PE=1 SV=3 - [HEP2_HUMAN]	65	19	9	10	10	9	8	0.205	0.547	0.421	0.819	0.401	0.0137616	0.480668	0.278815	0.00683785	0.339806
3098	2	659.346	299.726	EQQALQTVCLK	[9] Carbamidomethyl (C)	Yes	P05452	CLEC3B	Tetranectin OS=Homo sapiens GN=CLEC3B PE=1 SV=3 - [TETN_HUMAN]	65	19	9	10	10	9	8	0.561	0.374	0.658	0.55	0.237	0.65158	0.245873	0.447348	0.556227	0.0770593
5402	3	707.323	279.487	DFSEDQGYPDPPNPCPVGK	[6] Deamidated; (Q)|[15] Carbamidomethyl (C)	Yes	P05408	SCG5	Neuroendocrine protein 7B2 OS=Homo sapiens GN=SCG5 PE=1 SV=2 - [7B2_HUMAN]	65	19	9	10	10	9	8	0.433	0.663	0.574	0.684	0.493	0.410338	0.134435	0.519312	0.112708	0.395288
6675	3	501.22	114.018	SVPHFSDEDKDPE		Yes	P05408	SCG5	Neuroendocrine protein 7B2 OS=Homo sapiens GN=SCG5 PE=1 SV=2 - [7B2_HUMAN]	65	19	9	10	10	9	8	0.392	0.395	0.568	0.503	0.204	0.219666	0.274807	0.740842	0.874303	0.0720884
34289	3	698.664	227.394	EANVACLDLGFQQGADTQR	[6] Carbamidomethyl; (C)|[12] Deamidated (Q)	Yes	P05156	CFI	Complement factor I OS=Homo sapiens GN=CFI PE=1 SV=2 - [CFAI_HUMAN]	65	19	9	10	10	9	8	0.275	0.558	0.374	0.637	0.421	0.169466	0.740625	0.716076	0.22935	0.427414
11459	2	728.852	350.488	GLETSLAECTFTK	[9] Carbamidomethyl (C)	Yes	P05156	CFI	Complement factor I OS=Homo sapiens GN=CFI PE=1 SV=2 - [CFAI_HUMAN]	65	19	9	10	10	9	8	0.357	0.453	0.484	0.608	0.414	0.287648	0.641807	0.922962	0.391273	0.383397
23378	2	596.822	262.384	VFSLQWGEVK		Yes	P05156	CFI	Complement factor I OS=Homo sapiens GN=CFI PE=1 SV=2 - [CFAI_HUMAN]	65	19	9	10	10	9	8	0.491	0.453	0.495	0.673	0.309	0.526812	0.488338	0.671071	0.0782846	0.192387
11479	4	390.72	276.987	KYPVAHFIDQTLK		Yes	P05155-2	SERPING1	Isoform 2 of Plasma protease C1 inhibitor OS=Homo sapiens GN=SERPING1 - [IC1_HUMAN]	65	19	9	10	10	9	8	0.298	0.695	0.521	0.713	0.579	0.189408	0.0480573	0.894924	0.113019	0.303562
4595	2	609.801	314.795	DFTCVHQALK	[4] Carbamidomethyl (C)	Yes	P05155-2	SERPING1	Isoform 2 of Plasma protease C1 inhibitor OS=Homo sapiens GN=SERPING1 - [IC1_HUMAN]	65	19	9	10	10	9	8	0.193	0.653	0.432	0.778	0.474	0.0347215	0.264927	0.816218	0.0641193	0.68718
1232	2	558.799	327.159	LLDSLPSDTR		Yes	P05155-2	SERPING1	Isoform 2 of Plasma protease C1 inhibitor OS=Homo sapiens GN=SERPING1 - [IC1_HUMAN]	65	19	9	10	10	9	8	0.222	0.642	0.468	0.825	0.533	0.0105482	0.113799	0.415558	0.00418426	0.844055
2299	3	609.665	469.159	GVTSVSQIFHSPDLAIR		Yes	P05155-2	SERPING1	Isoform 2 of Plasma protease C1 inhibitor OS=Homo sapiens GN=SERPING1 - [IC1_HUMAN]	65	19	9	10	10	9	8	0.281	0.637	0.358	0.737	0.579	0.0858686	0.158645	0.179241	0.0406036	0.166758
1191	3	406.87	244.809	DFTCVHQALK	[4] Carbamidomethyl (C)	Yes	P05155-2	SERPING1	Isoform 2 of Plasma protease C1 inhibitor OS=Homo sapiens GN=SERPING1 - [IC1_HUMAN]	65	19	9	10	10	9	8	0.251	0.632	0.453	0.778	0.618	0.663039	0.798974	0.735557	0.528309	0.794059
1410	2	632.843	321.305	TNLESILSYPK		Yes	P05155-2	SERPING1	Isoform 2 of Plasma protease C1 inhibitor OS=Homo sapiens GN=SERPING1 - [IC1_HUMAN]	65	19	9	10	10	9	8	0.17	0.521	0.374	0.813	0.566	0.00382806	0.27684	0.300593	0.00875012	0.74136
24725	2	581.291	275.084	AVVEVDESGTR		Yes	P05154	SERPINA5	Plasma serine protease inhibitor OS=Homo sapiens GN=SERPINA5 PE=1 SV=3 - [IPSP_HUMAN]	65	19	9	10	10	9	8	0.345	0.6	0.495	0.579	0.467	0.111007	0.24166	0.849466	0.260629	0.569314
18227	2	613.829	328.95	AAAATGTIFTFR		Yes	P05154	SERPINA5	Plasma serine protease inhibitor OS=Homo sapiens GN=SERPINA5 PE=1 SV=3 - [IPSP_HUMAN]	65	19	9	10	10	9	8	0.339	0.495	0.4	0.602	0.257	0.372456	0.930448	0.426702	0.516741	0.0943158
37699	2	350.734	230.652	IVDLLK		Yes	P05154	SERPINA5	Plasma serine protease inhibitor OS=Homo sapiens GN=SERPINA5 PE=1 SV=3 - [IPSP_HUMAN]	65	19	9	10	10	9	8	0.468	0.405	0.563	0.561	0.27	0.312115	0.214591	0.730871	0.346499	0.0421409
546	2	518.26	250.426	IPTTFENGR	[7] Deamidated (N)	Yes	P05090	APOD	Apolipoprotein D OS=Homo sapiens GN=APOD PE=1 SV=1 - [APOD_HUMAN]	65	19	9	10	10	9	8	0.327	0.637	0.463	0.749	0.658	0.141825	0.326968	0.513391	0.0534191	0.216009
272	2	517.768	239.428	IPTTFENGR		Yes	P05090	APOD	Apolipoprotein D OS=Homo sapiens GN=APOD PE=1 SV=1 - [APOD_HUMAN]	65	19	9	10	10	9	8	0.339	0.595	0.447	0.713	0.605	0.159376	0.509577	0.445578	0.105999	0.29501
782	2	712.375	332.999	NPNLPPETVDSLK		Yes	P05090	APOD	Apolipoprotein D OS=Homo sapiens GN=APOD PE=1 SV=1 - [APOD_HUMAN]	65	19	9	10	10	9	8	0.263	0.584	0.458	0.766	0.5	0.0285995	0.294598	0.290882	0.0136231	0.597073
974	2	518.26	242.76	IPTTFENGR	[7] Deamidated (N)	Yes	P05090	APOD	Apolipoprotein D OS=Homo sapiens GN=APOD PE=1 SV=1 - [APOD_HUMAN]	65	19	9	10	10	9	8	0.363	0.563	0.484	0.632	0.586	0.574936	0.971616	0.829772	0.743996	0.7816
369	2	615.839	303.238	NILTSNNIDVK		Yes	P05090	APOD	Apolipoprotein D OS=Homo sapiens GN=APOD PE=1 SV=1 - [APOD_HUMAN]	65	19	9	10	10	9	8	0.287	0.553	0.521	0.719	0.553	0.184138	0.606065	0.555532	0.0985904	0.757178
11750	4	691.629	406.415	NPNLPPETVDSLKNILTSNNIDVKK		Yes	P05090	APOD	Apolipoprotein D OS=Homo sapiens GN=APOD PE=1 SV=1 - [APOD_HUMAN]	65	19	9	10	10	9	8	0.345	0.553	0.326	0.538	0.52	0.127922	0.847843	0.0553024	0.361935	0.848273
6503	2	616.329	298.074	NILTSNNIDVK	[6] Deamidated (N)	Yes	P05090	APOD	Apolipoprotein D OS=Homo sapiens GN=APOD PE=1 SV=1 - [APOD_HUMAN]	65	19	9	10	10	9	8	0.374	0.505	0.432	0.749	0.507	0.311561	0.646059	0.296165	0.0232862	0.881406
4777	3	628.317	293.538	WYEIEKIPTTFENGR		Yes	P05090	APOD	Apolipoprotein D OS=Homo sapiens GN=APOD PE=1 SV=1 - [APOD_HUMAN]	65	19	9	10	10	9	8	0.24	0.5	0.289	0.62	0.566	0.0531915	0.68969	0.070836	0.247548	0.515306
4759	3	716.349	681.154	CPNPPVQENFDVNKYLGR	[1] Carbamidomethyl (C)	Yes	P05090	APOD	Apolipoprotein D OS=Homo sapiens GN=APOD PE=1 SV=1 - [APOD_HUMAN]	65	19	9	10	10	9	8	0.608	0.453	0.553	0.485	0.526	0.907772	0.745166	0.736985	0.676376	0.813985
3748	3	371.565	257.012	IKVLNQELR		Yes	P05090	APOD	Apolipoprotein D OS=Homo sapiens GN=APOD PE=1 SV=1 - [APOD_HUMAN]	65	19	9	10	10	9	8	0.427	0.384	0.563	0.556	0.467	0.24817	0.480685	0.639918	0.58889	0.409005
3766	3	422.897	349.195	THPHFVIPYR		Yes	P05067-11	APP	Isoform 11 of Amyloid beta A4 protein OS=Homo sapiens GN=APP - [A4_HUMAN]	65	19	9	10	10	9	8	0.427	0.4	0.568	0.468	0.289	0.328072	0.42267	0.840991	0.947522	0.118267
29072	2	540.267	188.239	NYPSLELDK	[1] Deamidated (N)	Yes	P05060	CHGB	Secretogranin-1 OS=Homo sapiens GN=CHGB PE=1 SV=2 - [SCG1_HUMAN]	65	19	9	10	10	9	8	0.287	0.395	0.6	0.608	0.322	0.228463	0.340285	0.493093	0.539571	0.189426
1817	2	532.79	272.754	LLIYDASNR		Yes	P04433	IGKV3-11	Immunoglobulin kappa variable 3-11 OS=Homo sapiens GN=IGKV3-11 PE=1 SV=1 - [KV311_HUMAN]	65	19	9	10	10	9	8	0.398	0.6	0.4	0.661	0.513	0.381037	0.320631	0.131725	0.103935	0.985757
13339	2	517.268	274.068	TLLEGEESR		Yes	P04264	KRT1	Keratin, type II cytoskeletal 1 OS=Homo sapiens GN=KRT1 PE=1 SV=6 - [K2C1_HUMAN]	65	19	9	10	10	9	8	0.392	0.658	0.516	0.579	0.447	0.644932	0.350726	0.567665	0.664581	0.50288
9609	2	651.862	382.671	SLDLDSIIAEVK		Yes	P04264	KRT1	Keratin, type II cytoskeletal 1 OS=Homo sapiens GN=KRT1 PE=1 SV=6 - [K2C1_HUMAN]	65	19	9	10	10	9	8	0.409	0.547	0.505	0.62	0.579	0.777096	0.8319	0.972448	0.60312	0.685074
2211	2	403.251	224.077	GVTFLLR		Yes	P04217	A1BG	Alpha-1B-glycoprotein OS=Homo sapiens GN=A1BG PE=1 SV=4 - [A1BG_HUMAN]	65	19	9	10	10	9	8	0.275	0.663	0.495	0.789	0.421	0.0282434	0.172925	0.704492	0.0113073	0.722612
3010	3	458.238	315.482	HQFLLTGDTQGR		Yes	P04217	A1BG	Alpha-1B-glycoprotein OS=Homo sapiens GN=A1BG PE=1 SV=4 - [A1BG_HUMAN]	65	19	9	10	10	9	8	0.298	0.637	0.516	0.673	0.507	0.120075	0.148445	0.967329	0.133161	0.95423
15645	2	686.852	298.838	HQFLLTGDTQGR		Yes	P04217	A1BG	Alpha-1B-glycoprotein OS=Homo sapiens GN=A1BG PE=1 SV=4 - [A1BG_HUMAN]	65	19	9	10	10	9	8	0.263	0.626	0.505	0.702	0.434	0.0904897	0.254141	0.793211	0.107297	0.536508
3907	3	626.005	425.533	VTLTCVAPLSGVDFQLR	[5] Carbamidomethyl (C)	Yes	P04217	A1BG	Alpha-1B-glycoprotein OS=Homo sapiens GN=A1BG PE=1 SV=4 - [A1BG_HUMAN]	65	19	9	10	10	9	8	0.263	0.621	0.437	0.632	0.586	0.0594645	0.283026	0.994501	0.196698	0.637416
1730	3	559.293	404.305	NGVAQEPVHLDSPAIK	[1] Deamidated (N)	Yes	P04217	A1BG	Alpha-1B-glycoprotein OS=Homo sapiens GN=A1BG PE=1 SV=4 - [A1BG_HUMAN]	65	19	9	10	10	9	8	0.246	0.621	0.521	0.725	0.599	0.0176083	0.188226	0.810187	0.028486	0.381596
3262	2	493.759	254.37	CLAPLEGAR	[1] Carbamidomethyl (C)	Yes	P04217	A1BG	Alpha-1B-glycoprotein OS=Homo sapiens GN=A1BG PE=1 SV=4 - [A1BG_HUMAN]	65	19	9	10	10	9	8	0.263	0.616	0.516	0.713	0.474	0.133968	0.558939	0.904887	0.149549	0.760456
1624	2	435.769	260.124	LLELTGPK		Yes	P04217	A1BG	Alpha-1B-glycoprotein OS=Homo sapiens GN=A1BG PE=1 SV=4 - [A1BG_HUMAN]	65	19	9	10	10	9	8	0.257	0.6	0.468	0.754	0.414	0.0321195	0.293958	0.776836	0.0252075	0.551649
4464	2	938.504	462.747	VTLTCVAPLSGVDFQLR	[5] Carbamidomethyl (C)	Yes	P04217	A1BG	Alpha-1B-glycoprotein OS=Homo sapiens GN=A1BG PE=1 SV=4 - [A1BG_HUMAN]	65	19	9	10	10	9	8	0.24	0.537	0.447	0.708	0.375	0.107607	0.836133	0.972958	0.0986699	0.212382
3033	2	544.797	270.574	ATWSGAVLAGR		Yes	P04217	A1BG	Alpha-1B-glycoprotein OS=Homo sapiens GN=A1BG PE=1 SV=4 - [A1BG_HUMAN]	65	19	9	10	10	9	8	0.234	0.489	0.553	0.795	0.526	0.0150087	0.956071	0.667599	0.0178937	0.707572
16365	2	823.417	397.517	CEGPIPDVTFELLR	[1] Carbamidomethyl (C)	Yes	P04217	A1BG	Alpha-1B-glycoprotein OS=Homo sapiens GN=A1BG PE=1 SV=4 - [A1BG_HUMAN]	65	19	9	10	10	9	8	0.275	0.479	0.432	0.69	0.487	0.169837	0.775882	0.640767	0.13047	0.755567
14694	3	625.311	237.676	SGFPQVSMFFTHTFPK	[8] Oxidation (M)	Yes	P04196	HRG	Histidine-rich glycoprotein OS=Homo sapiens GN=HRG PE=1 SV=1 - [HRG_HUMAN]	65	19	9	10	10	9	8	0.281	0.632	0.379	0.684	0.704	0.0312474	0.0546223	0.168776	0.0139249	0.140108
25596	3	378.516	172.352	HPNVFGFCR	[8] Carbamidomethyl (C)	Yes	P04196	HRG	Histidine-rich glycoprotein OS=Homo sapiens GN=HRG PE=1 SV=1 - [HRG_HUMAN]	65	19	9	10	10	9	8	0.292	0.558	0.384	0.69	0.48	0.112238	0.533315	0.171991	0.185257	0.475711
59497	2	567.265	195.152	HPNVFGFCR	[8] Carbamidomethyl (C)	Yes	P04196	HRG	Histidine-rich glycoprotein OS=Homo sapiens GN=HRG PE=1 SV=1 - [HRG_HUMAN]	65	19	9	10	10	9	8	0.316	0.542	0.616	0.55	0.592	0.516355	0.992395	0.334789	0.943007	0.847871
12210	2	745.849	350.273	GGEGTGYFVDFSVR		Yes	P04196	HRG	Histidine-rich glycoprotein OS=Homo sapiens GN=HRG PE=1 SV=1 - [HRG_HUMAN]	65	19	9	10	10	9	8	0.374	0.479	0.537	0.503	0.48	0.0717386	0.746832	0.716593	0.568814	0.708667
8177	2	471.791	225.851	ALDLINKR		Yes	P04196	HRG	Histidine-rich glycoprotein OS=Homo sapiens GN=HRG PE=1 SV=1 - [HRG_HUMAN]	65	19	9	10	10	9	8	0.339	0.474	0.521	0.637	0.303	0.423339	0.3958	0.590421	0.478288	0.152794
15244	3	582.626	311.103	VRGGEGTGYFVDFSVR		Yes	P04196	HRG	Histidine-rich glycoprotein OS=Homo sapiens GN=HRG PE=1 SV=1 - [HRG_HUMAN]	65	19	9	10	10	9	8	0.409	0.474	0.468	0.567	0.586	0.5701	0.851856	0.989919	0.805375	0.526233
11418	3	608.969	386.667	ADLFYDVEALDLESPK		Yes	P04196	HRG	Histidine-rich glycoprotein OS=Homo sapiens GN=HRG PE=1 SV=1 - [HRG_HUMAN]	65	19	9	10	10	9	8	0.316	0.468	0.647	0.608	0.276	0.0962364	0.969546	0.216166	0.41332	0.483841
7398	3	507.561	329.928	YKEENDDFASFR		Yes	P04196	HRG	Histidine-rich glycoprotein OS=Homo sapiens GN=HRG PE=1 SV=1 - [HRG_HUMAN]	65	19	9	10	10	9	8	0.327	0.463	0.532	0.661	0.507	0.139465	0.583164	0.988834	0.156344	0.852221
3966	2	562.81	261.185	DGYLFQLLR		Yes	P04196	HRG	Histidine-rich glycoprotein OS=Homo sapiens GN=HRG PE=1 SV=1 - [HRG_HUMAN]	65	19	9	10	10	9	8	0.234	0.421	0.437	0.673	0.454	0.0111707	0.52781	0.29327	0.0980207	0.544472
39510	2	786.361	373.608	VVEQMCITQYER	[5] Oxidation; (M)|[6] Carbamidomethyl (C)	Yes	P04156-2	PRNP	Isoform 2 of Major prion protein OS=Homo sapiens GN=PRNP - [PRIO_HUMAN]	65	19	9	10	10	9	8	0.386	0.358	0.595	0.561	0.375	0.243372	0.311934	0.957783	0.414812	0.407667
29058	3	386.209	379.73	SPAFTDLHLR		Yes	P04114	APOB	Apolipoprotein B-100 OS=Homo sapiens GN=APOB PE=1 SV=2 - [APOB_HUMAN]	65	19	9	10	10	9	8	0.339	0.711	0.589	0.76	0.625	0.106316	0.064396	0.591573	0.0193515	0.445753
29539	2	508.277	228.706	VSTAFVYTK		Yes	P04114	APOB	Apolipoprotein B-100 OS=Homo sapiens GN=APOB PE=1 SV=2 - [APOB_HUMAN]	65	19	9	10	10	9	8	0.386	0.653	0.453	0.713	0.474	0.198031	0.237087	0.724712	0.0659151	0.854209
53176	3	567.963	263.415	ATLYALSHAVNNYHK		Yes	P04114	APOB	Apolipoprotein B-100 OS=Homo sapiens GN=APOB PE=1 SV=2 - [APOB_HUMAN]	65	19	9	10	10	9	8	0.357	0.626	0.726	0.579	0.441	0.389291	0.296489	0.371141	0.378189	0.56436
813	3	360.87	195.653	QHIEAIDVR		Yes	P04114	APOB	Apolipoprotein B-100 OS=Homo sapiens GN=APOB PE=1 SV=2 - [APOB_HUMAN]	65	19	9	10	10	9	8	0.357	0.589	0.579	0.532	0.362	0.221333	0.358257	0.515903	0.706751	0.24902
2111	3	479.915	126.526	FRETLEDTRDR		Yes	P04114	APOB	Apolipoprotein B-100 OS=Homo sapiens GN=APOB PE=1 SV=2 - [APOB_HUMAN]	65	19	9	10	10	9	8	0.216	0.579	0.521	0.713	0.566	0.0178653	0.317862	0.843387	0.103353	0.531915
3650	2	382.24	239.941	VLAAVYK		Yes	P04075	ALDOA	Fructose-bisphosphate aldolase A OS=Homo sapiens GN=ALDOA PE=1 SV=2 - [ALDOA_HUMAN]	65	19	9	10	10	9	8	0.211	0.563	0.463	0.713	0.539	0.0145121	0.354632	0.58736	0.0278413	0.559478
10236	3	872.738	136.369	VDKGVVPLAGTNGETTTQGLDGLSER	[12] Deamidated; (N)|[18] Deamidated (Q)	Yes	P04075	ALDOA	Fructose-bisphosphate aldolase A OS=Homo sapiens GN=ALDOA PE=1 SV=2 - [ALDOA_HUMAN]	65	19	9	10	10	9	8	0.263	0.542	0.484	0.585	0.388	0.0561922	0.707044	0.48513	0.447364	0.287629
1723	2	438.241	193.662	QPQFISR		Yes	P04004	VTN	Vitronectin OS=Homo sapiens GN=VTN PE=1 SV=1 - [VTNC_HUMAN]	65	19	9	10	10	9	8	0.292	0.679	0.479	0.754	0.539	0.0544937	0.0527289	0.501005	0.0352552	0.757869
2175	2	352.195	141.551	VYFFK		Yes	P04004	VTN	Vitronectin OS=Homo sapiens GN=VTN PE=1 SV=1 - [VTNC_HUMAN]	65	19	9	10	10	9	8	0.222	0.647	0.489	0.854	0.454	0.0124124	0.10233	0.625647	0.00110138	0.966911
9692	2	657.844	395.402	RVDTVDPPYPR		Yes	P04004	VTN	Vitronectin OS=Homo sapiens GN=VTN PE=1 SV=1 - [VTNC_HUMAN]	65	19	9	10	10	9	8	0.234	0.626	0.542	0.789	0.408	0.162577	0.264237	0.674518	0.0779086	0.673441
7759	2	823.914	442.626	DVWGIEGPIDAAFTR		Yes	P04004	VTN	Vitronectin OS=Homo sapiens GN=VTN PE=1 SV=1 - [VTNC_HUMAN]	65	19	9	10	10	9	8	0.246	0.621	0.474	0.719	0.368	0.0243112	0.264071	0.981585	0.0379117	0.383136
8186	2	835.411	356.024	SIAQYWLGCPAPGHL	[9] Carbamidomethyl (C)	Yes	P04004	VTN	Vitronectin OS=Homo sapiens GN=VTN PE=1 SV=1 - [VTNC_HUMAN]	65	19	9	10	10	9	8	0.257	0.584	0.411	0.766	0.638	0.02255	0.2201	0.406428	0.0139591	0.0834959
2377	3	438.899	268.152	RVDTVDPPYPR		Yes	P04004	VTN	Vitronectin OS=Homo sapiens GN=VTN PE=1 SV=1 - [VTNC_HUMAN]	65	19	9	10	10	9	8	0.281	0.568	0.505	0.789	0.533	0.0224216	0.16545	0.975434	0.00795772	0.607467
18586	3	556.266	306.565	DWHGVPGQVDAAMAGR		Yes	P04004	VTN	Vitronectin OS=Homo sapiens GN=VTN PE=1 SV=1 - [VTNC_HUMAN]	65	19	9	10	10	9	8	0.468	0.521	0.384	0.591	0.52	0.387252	0.961548	0.181721	0.30211	0.80062
77620	2	823.884	418.773	DVWGIEGPIDAAFTR		Yes	P04004	VTN	Vitronectin OS=Homo sapiens GN=VTN PE=1 SV=1 - [VTNC_HUMAN]	65	19	9	10	10	9	8	0.287	0.432	0.4	0.655	0.493	0.0610337	0.603776	0.310822	0.194003	0.812977
34690	3	432.571	132.021	VSEGNHDIALIK		Yes	P03952	KLKB1	Plasma kallikrein OS=Homo sapiens GN=KLKB1 PE=1 SV=1 - [KLKB1_HUMAN]	65	19	9	10	10	9	8	0.105	0.726	0.311	0.819	0.454	0.00013937	0.0063911	0.0890519	0.00124198	0.854534
13918	2	589.305	299.888	VLTPDAFVCR	[9] Carbamidomethyl (C)	Yes	P03952	KLKB1	Plasma kallikrein OS=Homo sapiens GN=KLKB1 PE=1 SV=1 - [KLKB1_HUMAN]	65	19	9	10	10	9	8	0.129	0.684	0.395	0.848	0.651	0.00153977	0.0400777	0.250566	0.00400452	0.264527
36005	3	567.298	364.769	VNIPLVTNEECQKR	[11] Carbamidomethyl (C)	Yes	P03952	KLKB1	Plasma kallikrein OS=Homo sapiens GN=KLKB1 PE=1 SV=1 - [KLKB1_HUMAN]	65	19	9	10	10	9	8	0.322	0.579	0.358	0.731	0.454	0.10675	0.608082	0.100392	0.0712435	0.595555
80344	2	610.81	140.593	NFPSPVDAAFR		Yes	P02790	HPX	Hemopexin OS=Homo sapiens GN=HPX PE=1 SV=2 - [HEMO_HUMAN]	65	19	9	10	10	9	8	0.187	0.768	0.342	0.813	0.645	0.00334553	0.00376001	0.045035	0.00556412	0.18509
1358	3	423.564	271.367	FDPVRGEVPPR		Yes	P02790	HPX	Hemopexin OS=Homo sapiens GN=HPX PE=1 SV=2 - [HEMO_HUMAN]	65	19	9	10	10	9	8	0.275	0.747	0.326	0.86	0.605	0.0203583	0.0122472	0.133091	0.00183693	0.444414
99102	2	610.808	183.889	NFPSPVDAAFR		Yes	P02790	HPX	Hemopexin OS=Homo sapiens GN=HPX PE=1 SV=2 - [HEMO_HUMAN]	65	19	9	10	10	9	8	0.228	0.732	0.358	0.696	0.757	0.0093997	0.0284898	0.209526	0.0599891	0.035233
5511	3	357.53	145.336	GEVPPRYPR		Yes	P02790	HPX	Hemopexin OS=Homo sapiens GN=HPX PE=1 SV=2 - [HEMO_HUMAN]	65	19	9	10	10	9	8	0.275	0.705	0.374	0.807	0.553	0.0199094	0.0200247	0.145662	0.00467047	0.448211
656	2	571.299	248.852	GGYTLVSGYPK		Yes	P02790	HPX	Hemopexin OS=Homo sapiens GN=HPX PE=1 SV=2 - [HEMO_HUMAN]	65	19	9	10	10	9	8	0.187	0.653	0.395	0.836	0.579	0.00663563	0.078402	0.280939	0.00300716	0.462063
9633	4	821.636	374.973	SLGPNSCSANGPGLYLIHGPNLYCYSDVEK	[7] Carbamidomethyl; (C)|[10] Deamidated; (N)|[24] Carbamidomethyl (C)	Yes	P02790	HPX	Hemopexin OS=Homo sapiens GN=HPX PE=1 SV=2 - [HEMO_HUMAN]	65	19	9	10	10	9	8	0.439	0.653	0.595	0.649	0.697	0.648366	0.134764	0.385523	0.157317	0.146577
302	2	610.807	278.467	NFPSPVDAAFR		Yes	P02790	HPX	Hemopexin OS=Homo sapiens GN=HPX PE=1 SV=2 - [HEMO_HUMAN]	65	19	9	10	10	9	8	0.222	0.647	0.332	0.86	0.73	0.00826893	0.0307068	0.127313	0.00182296	0.0814313
36615	4	1015.21	366.927	LLQDEFPGIPSPLDAAVECHRGECQAEGVLFFQGDR	[19] Carbamidomethyl; (C)|[24] Carbamidomethyl (C)	Yes	P02790	HPX	Hemopexin OS=Homo sapiens GN=HPX PE=1 SV=2 - [HEMO_HUMAN]	65	19	9	10	10	9	8	0.234	0.642	0.484	0.678	0.48	0.0162456	0.789408	0.464661	0.160178	0.643169
2139	3	562.303	221.414	FDPVRGEVPPRYPR		Yes	P02790	HPX	Hemopexin OS=Homo sapiens GN=HPX PE=1 SV=2 - [HEMO_HUMAN]	65	19	9	10	10	9	8	0.246	0.632	0.379	0.76	0.638	0.0193085	0.141269	0.369992	0.0188823	0.262705
47888	3	423.564	137.661	FDPVRGEVPPR		Yes	P02790	HPX	Hemopexin OS=Homo sapiens GN=HPX PE=1 SV=2 - [HEMO_HUMAN]	65	19	9	10	10	9	8	0.287	0.632	0.411	0.725	0.434	0.0828147	0.301017	0.290048	0.0394316	0.730922
26043	3	381.877	100.561	QGHNSVFLIK	[4] Deamidated (N)	Yes	P02790	HPX	Hemopexin OS=Homo sapiens GN=HPX PE=1 SV=2 - [HEMO_HUMAN]	65	19	9	10	10	9	8	0.322	0.626	0.395	0.725	0.579	0.106874	0.390542	0.261196	0.0492489	0.681404
708	2	748.343	319.005	YYCFQGNQFLR	[3] Carbamidomethyl (C)	Yes	P02790	HPX	Hemopexin OS=Homo sapiens GN=HPX PE=1 SV=2 - [HEMO_HUMAN]	65	19	9	10	10	9	8	0.181	0.626	0.363	0.819	0.704	0.00426654	0.0707087	0.159429	0.0110889	0.103593
12774	4	711.09	376.794	SGAQATWTELPWPHEKVDGALCMEK	[22] Carbamidomethyl (C)	Yes	P02790	HPX	Hemopexin OS=Homo sapiens GN=HPX PE=1 SV=2 - [HEMO_HUMAN]	65	19	9	10	10	9	8	0.468	0.621	0.342	0.602	0.599	0.363345	0.460668	0.146814	0.215705	0.546119
48133	2	610.808	204.537	NFPSPVDAAFR		Yes	P02790	HPX	Hemopexin OS=Homo sapiens GN=HPX PE=1 SV=2 - [HEMO_HUMAN]	65	19	9	10	10	9	8	0.327	0.611	0.411	0.778	0.447	0.200309	0.316711	0.610914	0.018469	0.52326
1159	2	383.201	163.018	GEFVWK		Yes	P02790	HPX	Hemopexin OS=Homo sapiens GN=HPX PE=1 SV=2 - [HEMO_HUMAN]	65	19	9	10	10	9	8	0.257	0.595	0.368	0.725	0.467	0.0289951	0.299317	0.183621	0.0253401	0.98103
11274	2	579.739	289.359	DYFMPCPGR	[4] Oxidation; (M)|[6] Carbamidomethyl (C)	Yes	P02790	HPX	Hemopexin OS=Homo sapiens GN=HPX PE=1 SV=2 - [HEMO_HUMAN]	65	19	9	10	10	9	8	0.275	0.563	0.411	0.842	0.474	0.0719659	0.773959	0.204995	0.0146724	0.964176
9439	2	399.226	181.46	LHIMAGR		Yes	P02790	HPX	Hemopexin OS=Homo sapiens GN=HPX PE=1 SV=2 - [HEMO_HUMAN]	65	19	9	10	10	9	8	0.304	0.547	0.463	0.719	0.447	0.153571	0.892043	0.195125	0.0570563	0.874902
23775	3	439.9	206.491	GDKVWVYPPEK		Yes	P02790	HPX	Hemopexin OS=Homo sapiens GN=HPX PE=1 SV=2 - [HEMO_HUMAN]	65	19	9	10	10	9	8	0.515	0.479	0.495	0.515	0.329	0.748139	0.787719	0.847338	0.832716	0.159424
29849	2	919.446	435.171	SGAQATWTELPWPHEK		Yes	P02790	HPX	Hemopexin OS=Homo sapiens GN=HPX PE=1 SV=2 - [HEMO_HUMAN]	65	19	9	10	10	9	8	0.333	0.474	0.489	0.713	0.559	0.0856366	0.820162	0.61212	0.0771366	0.533921
10101	3	482.598	229.469	GDKVWVYPPEKK		Yes	P02790	HPX	Hemopexin OS=Homo sapiens GN=HPX PE=1 SV=2 - [HEMO_HUMAN]	65	19	9	10	10	9	8	0.392	0.463	0.468	0.52	0.586	0.165366	0.809525	0.250365	0.520416	0.892451
8537	3	512.268	311.593	WKNFPSPVDAAFR		Yes	P02790	HPX	Hemopexin OS=Homo sapiens GN=HPX PE=1 SV=2 - [HEMO_HUMAN]	65	19	9	10	10	9	8	0.316	0.458	0.468	0.696	0.421	0.077613	0.607818	0.410234	0.124231	0.472262
5952	2	571.742	207.586	DYFMPCPGR	[6] Carbamidomethyl (C)	Yes	P02790	HPX	Hemopexin OS=Homo sapiens GN=HPX PE=1 SV=2 - [HEMO_HUMAN]	65	19	9	10	10	9	8	0.404	0.374	0.405	0.497	0.336	0.20273	0.624248	0.258335	0.386992	0.516091
6211	2	770.36	358.922	DQYELLCLDNTR	[7] Carbamidomethyl (C)	Yes	P02787	TF	Serotransferrin OS=Homo sapiens GN=TF PE=1 SV=3 - [TRFE_HUMAN]	65	19	9	10	10	9	8	0.257	0.674	0.305	0.678	0.487	0.0329828	0.116476	0.210972	0.132728	0.520185
11098	2	862.36	109.707	LCMGSGLNLCEPNNK	[2] Carbamidomethyl; (C)|[3] Oxidation; (M)|[8] Deamidated; (N)|[10] Carbamidomethyl (C)	Yes	P02787	TF	Serotransferrin OS=Homo sapiens GN=TF PE=1 SV=3 - [TRFE_HUMAN]	65	19	9	10	10	9	8	0.17	0.674	0.432	0.918	0.684	0.00280022	0.0609108	0.240636	0.000140263	0.0779284
119	2	368.206	228.083	GDVAFVK		Yes	P02787	TF	Serotransferrin OS=Homo sapiens GN=TF PE=1 SV=3 - [TRFE_HUMAN]	65	19	9	10	10	9	8	0.31	0.668	0.484	0.719	0.5	0.0802691	0.126245	0.242374	0.0321849	0.606657
358	2	677.82	350.277	DYELLCLDGTR	[6] Carbamidomethyl (C)	Yes	P02787	TF	Serotransferrin OS=Homo sapiens GN=TF PE=1 SV=3 - [TRFE_HUMAN]	65	19	9	10	10	9	8	0.287	0.637	0.326	0.749	0.645	0.0855119	0.258189	0.205902	0.0172501	0.299496
10938	2	879.456	381.744	EDPQTFYYAVAVVKK		Yes	P02787	TF	Serotransferrin OS=Homo sapiens GN=TF PE=1 SV=3 - [TRFE_HUMAN]	65	19	9	10	10	9	8	0.316	0.632	0.495	0.713	0.645	0.114787	0.278989	0.92616	0.0633174	0.370144
122315	2	789.332	310.988	FDEFFSEGCAPGSK	[9] Carbamidomethyl (C)	Yes	P02787	TF	Serotransferrin OS=Homo sapiens GN=TF PE=1 SV=3 - [TRFE_HUMAN]	65	19	9	10	10	9	8	0.316	0.626	0.468	0.684	0.349	0.0259578	0.136327	0.359816	0.0852784	0.222681
10749	3	472.579	292.489	SVIPSDGPSVACVK	[12] Carbamidomethyl (C)	Yes	P02787	TF	Serotransferrin OS=Homo sapiens GN=TF PE=1 SV=3 - [TRFE_HUMAN]	65	19	9	10	10	9	8	0.374	0.621	0.458	0.719	0.638	0.399569	0.250721	0.698324	0.258434	0.841597
1078	3	497.925	289.575	SKEFQLFSSPHGK		Yes	P02787	TF	Serotransferrin OS=Homo sapiens GN=TF PE=1 SV=3 - [TRFE_HUMAN]	65	19	9	10	10	9	8	0.351	0.611	0.353	0.515	0.474	0.110919	0.658073	0.132899	0.656201	0.372605
306	3	529.597	628.909	KPVEEYANCHLAR	[9] Carbamidomethyl (C)	Yes	P02787	TF	Serotransferrin OS=Homo sapiens GN=TF PE=1 SV=3 - [TRFE_HUMAN]	65	19	9	10	10	9	8	0.38	0.605	0.495	0.632	0.487	0.170691	0.139545	0.830802	0.118072	0.823695
97	2	489.749	309.474	DGAGDVAFVK		Yes	P02787	TF	Serotransferrin OS=Homo sapiens GN=TF PE=1 SV=3 - [TRFE_HUMAN]	65	19	9	10	10	9	8	0.333	0.6	0.516	0.626	0.467	0.155165	0.454745	0.727499	0.115731	0.854971
88299	2	637.331	156.121	HSTIFENLANK		Yes	P02787	TF	Serotransferrin OS=Homo sapiens GN=TF PE=1 SV=3 - [TRFE_HUMAN]	65	19	9	10	10	9	8	0.298	0.6	0.558	0.62	0.395	0.0416431	0.393631	0.792243	0.359314	0.615515
22217	2	830.396	413.595	KCSTSSLLEACTFR	[2] Carbamidomethyl; (C)|[11] Carbamidomethyl (C)	Yes	P02787	TF	Serotransferrin OS=Homo sapiens GN=TF PE=1 SV=3 - [TRFE_HUMAN]	65	19	9	10	10	9	8	0.339	0.595	0.474	0.626	0.349	0.0785374	0.246463	0.785437	0.15324	0.30621
443	3	425.223	315.825	HSTIFENLANK		Yes	P02787	TF	Serotransferrin OS=Homo sapiens GN=TF PE=1 SV=3 - [TRFE_HUMAN]	65	19	9	10	10	9	8	0.363	0.589	0.437	0.766	0.388	0.16699	0.31679	0.527744	0.0195619	0.313284
3670	2	941.443	629.946	ADRDQYELLCLDNTR	[10] Carbamidomethyl (C)	Yes	P02787	TF	Serotransferrin OS=Homo sapiens GN=TF PE=1 SV=3 - [TRFE_HUMAN]	65	19	9	10	10	9	8	0.439	0.579	0.484	0.579	0.368	0.351925	0.742024	0.94662	0.261384	0.330859
32940	3	651.982	395.095	NLNEKDYELLCLDGTR	[1] Deamidated; (N)|[11] Carbamidomethyl (C)	Yes	P02787	TF	Serotransferrin OS=Homo sapiens GN=TF PE=1 SV=3 - [TRFE_HUMAN]	65	19	9	10	10	9	8	0.281	0.579	0.416	0.596	0.5	0.0938424	0.779717	0.359062	0.527475	0.758551
4433	2	853.38	393.986	FDEFFSEGCAPGSKK	[9] Carbamidomethyl (C)	Yes	P02787	TF	Serotransferrin OS=Homo sapiens GN=TF PE=1 SV=3 - [TRFE_HUMAN]	65	19	9	10	10	9	8	0.246	0.579	0.547	0.684	0.388	0.0357509	0.662312	0.995534	0.0931057	0.288017
218	2	642.289	299.469	EGYYGYTGAFR		Yes	P02787	TF	Serotransferrin OS=Homo sapiens GN=TF PE=1 SV=3 - [TRFE_HUMAN]	65	19	9	10	10	9	8	0.351	0.574	0.605	0.602	0.355	0.172965	0.51324	0.836862	0.136505	0.222103
86083	2	861.885	274.958	LCMGSGLNLCEPNNK	[2] Carbamidomethyl; (C)|[3] Oxidation; (M)|[10] Carbamidomethyl (C)	Yes	P02787	TF	Serotransferrin OS=Homo sapiens GN=TF PE=1 SV=3 - [TRFE_HUMAN]	65	19	9	10	10	9	8	0.345	0.568	0.432	0.655	0.428	0.131562	0.959209	0.172723	0.170507	0.765843
228	3	627.964	400.409	ADRDQYELLCLDNTR	[10] Carbamidomethyl (C)	Yes	P02787	TF	Serotransferrin OS=Homo sapiens GN=TF PE=1 SV=3 - [TRFE_HUMAN]	65	19	9	10	10	9	8	0.316	0.568	0.442	0.696	0.316	0.0880446	0.229073	0.297977	0.0616491	0.118607
1721	3	553.934	301.861	KCSTSSLLEACTFR	[2] Carbamidomethyl; (C)|[11] Carbamidomethyl (C)	Yes	P02787	TF	Serotransferrin OS=Homo sapiens GN=TF PE=1 SV=3 - [TRFE_HUMAN]	65	19	9	10	10	9	8	0.398	0.563	0.453	0.561	0.355	0.199566	0.876585	0.78314	0.500061	0.301566
3490	5	704.945	0	NLNEKDYELLCLDGTRKPVEEYANCHLAR	[11] Carbamidomethyl; (C)|[25] Carbamidomethyl (C)	Yes	P02787	TF	Serotransferrin OS=Homo sapiens GN=TF PE=1 SV=3 - [TRFE_HUMAN]	65	19	9	10	10	9	8	0.392	0.563	0.384	0.503	0.539	0.163892	0.491639	0.340796	0.652833	0.837256
13573	3	526.558	326.686	FDEFFSEGCAPGSK	[9] Carbamidomethyl (C)	Yes	P02787	TF	Serotransferrin OS=Homo sapiens GN=TF PE=1 SV=3 - [TRFE_HUMAN]	65	19	9	10	10	9	8	0.374	0.563	0.442	0.696	0.599	0.364883	0.37099	0.596823	0.1492	0.712671
1978	3	651.651	404.021	NLNEKDYELLCLDGTR	[11] Carbamidomethyl (C)	Yes	P02787	TF	Serotransferrin OS=Homo sapiens GN=TF PE=1 SV=3 - [TRFE_HUMAN]	65	19	9	10	10	9	8	0.339	0.563	0.421	0.591	0.454	0.154097	0.88213	0.30274	0.303466	0.23612
727	2	789.333	401.461	FDEFFSEGCAPGSK	[9] Carbamidomethyl (C)	Yes	P02787	TF	Serotransferrin OS=Homo sapiens GN=TF PE=1 SV=3 - [TRFE_HUMAN]	65	19	9	10	10	9	8	0.275	0.563	0.416	0.731	0.395	0.0214269	0.388071	0.233236	0.0353903	0.343969
19888	3	996.442	564.971	LCMGSGLNLCEPNNKEGYYGYTGAFR	[2] Carbamidomethyl; (C)|[3] Oxidation; (M)|[10] Carbamidomethyl (C)	Yes	P02787	TF	Serotransferrin OS=Homo sapiens GN=TF PE=1 SV=3 - [TRFE_HUMAN]	65	19	9	10	10	9	8	0.246	0.563	0.453	0.649	0.539	0.0159215	0.255079	0.580137	0.088125	0.730873
270	2	437.725	310.26	DSAHGFLK		Yes	P02787	TF	Serotransferrin OS=Homo sapiens GN=TF PE=1 SV=3 - [TRFE_HUMAN]	65	19	9	10	10	9	8	0.298	0.558	0.374	0.69	0.316	0.0921066	0.665692	0.113169	0.132337	0.200141
448	2	637.33	510.279	HSTIFENLANK		Yes	P02787	TF	Serotransferrin OS=Homo sapiens GN=TF PE=1 SV=3 - [TRFE_HUMAN]	65	19	9	10	10	9	8	0.263	0.558	0.547	0.678	0.355	0.0707935	0.559834	0.819663	0.0826943	0.158707
134	2	500.754	254.713	YLGEEYVK		Yes	P02787	TF	Serotransferrin OS=Homo sapiens GN=TF PE=1 SV=3 - [TRFE_HUMAN]	65	19	9	10	10	9	8	0.292	0.547	0.479	0.696	0.368	0.0435045	0.692672	0.609579	0.0575148	0.314557
177	2	499.243	254.987	ASYLDCIR	[6] Carbamidomethyl (C)	Yes	P02787	TF	Serotransferrin OS=Homo sapiens GN=TF PE=1 SV=3 - [TRFE_HUMAN]	65	19	9	10	10	9	8	0.298	0.547	0.442	0.673	0.349	0.0846044	0.709078	0.482902	0.137589	0.19616
624	3	586.643	366.872	EDPQTFYYAVAVVKK		Yes	P02787	TF	Serotransferrin OS=Homo sapiens GN=TF PE=1 SV=3 - [TRFE_HUMAN]	65	19	9	10	10	9	8	0.24	0.542	0.426	0.702	0.48	0.0224253	0.544262	0.312527	0.0503679	0.840242
4399	3	991.112	626.465	LCMGSGLNLCEPNNKEGYYGYTGAFR	[2] Carbamidomethyl; (C)|[10] Carbamidomethyl (C)	Yes	P02787	TF	Serotransferrin OS=Homo sapiens GN=TF PE=1 SV=3 - [TRFE_HUMAN]	65	19	9	10	10	9	8	0.251	0.542	0.447	0.608	0.48	0.0438085	0.844409	0.22204	0.165608	0.912455
8548	3	441.911	381.01	DSAHGFLKVPPR		Yes	P02787	TF	Serotransferrin OS=Homo sapiens GN=TF PE=1 SV=3 - [TRFE_HUMAN]	65	19	9	10	10	9	8	0.468	0.537	0.342	0.515	0.27	0.259361	0.962902	0.153108	0.683781	0.316876
2118	2	909.406	396.698	EGTCPEAPTDECKPVK	[4] Carbamidomethyl; (C)|[12] Carbamidomethyl (C)	Yes	P02787	TF	Serotransferrin OS=Homo sapiens GN=TF PE=1 SV=3 - [TRFE_HUMAN]	65	19	9	10	10	9	8	0.368	0.537	0.463	0.614	0.375	0.180067	0.709891	0.687286	0.295373	0.282855
758	3	507.918	293.204	LKCDEWSVNSVGK	[3] Carbamidomethyl (C)	Yes	P02787	TF	Serotransferrin OS=Homo sapiens GN=TF PE=1 SV=3 - [TRFE_HUMAN]	65	19	9	10	10	9	8	0.339	0.532	0.437	0.649	0.322	0.112444	0.996247	0.325956	0.18384	0.261475
226	3	508.245	235.636	LKCDEWSVNSVGK	[3] Carbamidomethyl; (C)|[9] Deamidated (N)	Yes	P02787	TF	Serotransferrin OS=Homo sapiens GN=TF PE=1 SV=3 - [TRFE_HUMAN]	65	19	9	10	10	9	8	0.345	0.526	0.447	0.643	0.493	0.139227	0.872105	0.393291	0.210914	0.773962
15919	3	628.294	317.25	ADRDQYELLCLDNTR	[10] Carbamidomethyl; (C)|[13] Deamidated (N)	Yes	P02787	TF	Serotransferrin OS=Homo sapiens GN=TF PE=1 SV=3 - [TRFE_HUMAN]	65	19	9	10	10	9	8	0.532	0.521	0.526	0.608	0.322	0.798946	0.987146	0.732294	0.194914	0.263054
3509	2	598.274	316.722	WCALSHHER	[2] Carbamidomethyl (C)	Yes	P02787	TF	Serotransferrin OS=Homo sapiens GN=TF PE=1 SV=3 - [TRFE_HUMAN]	65	19	9	10	10	9	8	0.368	0.521	0.453	0.532	0.507	0.172364	0.899528	0.53188	0.477864	0.898162
1731	2	761.862	0	LKCDEWSVNSVGK	[3] Carbamidomethyl; (C)|[9] Deamidated (N)	Yes	P02787	TF	Serotransferrin OS=Homo sapiens GN=TF PE=1 SV=3 - [TRFE_HUMAN]	65	19	9	10	10	9	8	0.327	0.521	0.489	0.643	0.474	0.111149	0.923253	0.51165	0.191846	0.737458
673	2	783.404	485.015	DLLFRDDTVCLAK	[10] Carbamidomethyl (C)	Yes	P02787	TF	Serotransferrin OS=Homo sapiens GN=TF PE=1 SV=3 - [TRFE_HUMAN]	65	19	9	10	10	9	8	0.181	0.521	0.3	0.667	0.375	0.00681591	0.809374	0.0410609	0.0983296	0.252739
7429	2	761.372	488.086	LKCDEWSVNSVGK	[3] Carbamidomethyl (C)	Yes	P02787	TF	Serotransferrin OS=Homo sapiens GN=TF PE=1 SV=3 - [TRFE_HUMAN]	65	19	9	10	10	9	8	0.357	0.511	0.526	0.614	0.362	0.164524	0.730114	0.819425	0.362127	0.319432
237	3	606.607	415.754	EGTCPEAPTDECKPVK	[4] Carbamidomethyl; (C)|[12] Carbamidomethyl (C)	Yes	P02787	TF	Serotransferrin OS=Homo sapiens GN=TF PE=1 SV=3 - [TRFE_HUMAN]	65	19	9	10	10	9	8	0.316	0.511	0.5	0.62	0.382	0.0793572	0.583574	0.726381	0.208585	0.336769
1833	2	766.349	230.132	CSTSSLLEACTFR	[1] Carbamidomethyl; (C)|[10] Carbamidomethyl (C)	Yes	P02787	TF	Serotransferrin OS=Homo sapiens GN=TF PE=1 SV=3 - [TRFE_HUMAN]	65	19	9	10	10	9	8	0.281	0.511	0.416	0.737	0.336	0.0417262	0.803091	0.341764	0.0726491	0.127925
328	2	414.207	176.831	NPDPWAK		Yes	P02787	TF	Serotransferrin OS=Homo sapiens GN=TF PE=1 SV=3 - [TRFE_HUMAN]	65	19	9	10	10	9	8	0.339	0.505	0.379	0.632	0.342	0.142566	0.992963	0.081058	0.170256	0.370621
11189	4	527.785	336.607	SKEFQLFSSPHGKDLLFK		Yes	P02787	TF	Serotransferrin OS=Homo sapiens GN=TF PE=1 SV=3 - [TRFE_HUMAN]	65	19	9	10	10	9	8	0.38	0.505	0.342	0.544	0.546	0.224564	0.947207	0.120562	0.625836	0.575578
33576	3	515.277	374.584	SVIPSDGPSVACVKK	[12] Carbamidomethyl (C)	Yes	P02787	TF	Serotransferrin OS=Homo sapiens GN=TF PE=1 SV=3 - [TRFE_HUMAN]	65	19	9	10	10	9	8	0.322	0.505	0.468	0.538	0.395	0.0743858	0.887231	0.663432	0.426582	0.456765
217	2	708.364	344.313	SVIPSDGPSVACVK	[12] Carbamidomethyl (C)	Yes	P02787	TF	Serotransferrin OS=Homo sapiens GN=TF PE=1 SV=3 - [TRFE_HUMAN]	65	19	9	10	10	9	8	0.31	0.505	0.5	0.667	0.362	0.0925605	0.461563	0.649056	0.124084	0.317593
5249	2	853.887	438.193	LCMGSGLNLCEPNNK	[2] Carbamidomethyl; (C)|[10] Carbamidomethyl (C)	Yes	P02787	TF	Serotransferrin OS=Homo sapiens GN=TF PE=1 SV=3 - [TRFE_HUMAN]	65	19	9	10	10	9	8	0.257	0.505	0.4	0.649	0.414	0.0544216	0.982602	0.347007	0.126425	0.672958
9768	2	606.278	377.025	DSGFQMNQLR	[6] Oxidation (M)	Yes	P02787	TF	Serotransferrin OS=Homo sapiens GN=TF PE=1 SV=3 - [TRFE_HUMAN]	65	19	9	10	10	9	8	0.38	0.495	0.5	0.608	0.434	0.134681	0.725391	0.397755	0.197101	0.882601
2497	4	807.877	628.836	LKCDEWSVNSVGKIECVSAETTEDCIAK	[3] Carbamidomethyl; (C)|[16] Carbamidomethyl; (C)|[25] Carbamidomethyl (C)	Yes	P02787	TF	Serotransferrin OS=Homo sapiens GN=TF PE=1 SV=3 - [TRFE_HUMAN]	65	19	9	10	10	9	8	0.368	0.489	0.458	0.579	0.612	0.398456	0.813457	0.945433	0.562085	0.432213
96	3	522.606	323.423	DLLFRDDTVCLAK	[10] Carbamidomethyl (C)	Yes	P02787	TF	Serotransferrin OS=Homo sapiens GN=TF PE=1 SV=3 - [TRFE_HUMAN]	65	19	9	10	10	9	8	0.175	0.489	0.374	0.678	0.428	0.00621728	0.701081	0.166305	0.0687928	0.346356
277	2	625.307	347.811	SASDLTWDNLK		Yes	P02787	TF	Serotransferrin OS=Homo sapiens GN=TF PE=1 SV=3 - [TRFE_HUMAN]	65	19	9	10	10	9	8	0.287	0.479	0.511	0.667	0.368	0.0905153	0.6363	0.394082	0.0973596	0.253325
19862	3	497.925	289.41	SKEFQLFSSPHGK		Yes	P02787	TF	Serotransferrin OS=Homo sapiens GN=TF PE=1 SV=3 - [TRFE_HUMAN]	65	19	9	10	10	9	8	0.333	0.479	0.526	0.497	0.441	0.0625985	0.475224	0.361803	0.975612	0.523373
1115	3	651.652	477.84	NLNEKDYELLCLDGTR	[11] Carbamidomethyl (C)	Yes	P02787	TF	Serotransferrin OS=Homo sapiens GN=TF PE=1 SV=3 - [TRFE_HUMAN]	65	19	9	10	10	9	8	0.427	0.474	0.305	0.439	0.48	0.246099	0.692128	0.0840859	0.847973	0.470324
847	3	399.186	319.531	WCALSHHER	[2] Carbamidomethyl (C)	Yes	P02787	TF	Serotransferrin OS=Homo sapiens GN=TF PE=1 SV=3 - [TRFE_HUMAN]	65	19	9	10	10	9	8	0.48	0.463	0.505	0.532	0.586	0.389345	0.685855	0.632191	0.515562	0.591405
6781	2	747.869	411.393	MYLGYEYVTAIR	[1] Oxidation (M)	Yes	P02787	TF	Serotransferrin OS=Homo sapiens GN=TF PE=1 SV=3 - [TRFE_HUMAN]	65	19	9	10	10	9	8	0.357	0.453	0.263	0.526	0.395	0.156467	0.990748	0.117672	0.530566	0.267206
25040	3	991.443	594.423	LCMGSGLNLCEPNNKEGYYGYTGAFR	[2] Carbamidomethyl; (C)|[10] Carbamidomethyl; (C)|[13] Deamidated (N)	Yes	P02787	TF	Serotransferrin OS=Homo sapiens GN=TF PE=1 SV=3 - [TRFE_HUMAN]	65	19	9	10	10	9	8	0.292	0.447	0.458	0.433	0.48	0.035724	0.494081	0.558941	0.955697	0.897865
5513	2	689.352	363.234	KSASDLTWDNLK		Yes	P02787	TF	Serotransferrin OS=Homo sapiens GN=TF PE=1 SV=3 - [TRFE_HUMAN]	65	19	9	10	10	9	8	0.298	0.426	0.495	0.608	0.27	0.044323	0.444321	0.758766	0.453477	0.159991
2892	4	638.079	503.929	KPVDEYKDCHLAQVPSHTVVAR	[9] Carbamidomethyl (C)	Yes	P02787	TF	Serotransferrin OS=Homo sapiens GN=TF PE=1 SV=3 - [TRFE_HUMAN]	65	19	9	10	10	9	8	0.444	0.384	0.537	0.462	0.467	0.214747	0.947544	0.64312	0.870917	0.659285
2518	4	503.511	356.774	SETKDLLFRDDTVCLAK	[14] Carbamidomethyl (C)	Yes	P02787	TF	Serotransferrin OS=Homo sapiens GN=TF PE=1 SV=3 - [TRFE_HUMAN]	65	19	9	10	10	9	8	0.439	0.384	0.326	0.509	0.368	0.163754	0.484702	0.124462	0.199296	0.329639
36425	3	996.443	686.239	LCMGSGLNLCEPNNKEGYYGYTGAFR	[2] Carbamidomethyl; (C)|[3] Oxidation; (M)|[10] Carbamidomethyl (C)	Yes	P02787	TF	Serotransferrin OS=Homo sapiens GN=TF PE=1 SV=3 - [TRFE_HUMAN]	65	19	9	10	10	9	8	0.298	0.384	0.453	0.556	0.52	0.126917	0.602763	0.259907	0.310401	0.915243
1131	4	373.696	276.583	SKEFQLFSSPHGK		Yes	P02787	TF	Serotransferrin OS=Homo sapiens GN=TF PE=1 SV=3 - [TRFE_HUMAN]	65	19	9	10	10	9	8	0.386	0.358	0.432	0.439	0.434	0.141249	0.525191	0.236414	0.692612	0.475482
961	5	510.665	0	KPVDEYKDCHLAQVPSHTVVAR	[9] Carbamidomethyl (C)	Yes	P02787	TF	Serotransferrin OS=Homo sapiens GN=TF PE=1 SV=3 - [TRFE_HUMAN]	65	19	9	10	10	9	8	0.427	0.347	0.468	0.456	0.493	0.217373	0.623498	0.531574	0.80654	0.701621
9085	3	998.092	450.094	SDFASNCCSINSPPLYCDSEIDAELK	[7] Carbamidomethyl; (C)|[8] Carbamidomethyl; (C)|[17] Carbamidomethyl (C)	Yes	P02774	GC	Vitamin D-binding protein OS=Homo sapiens GN=GC PE=1 SV=1 - [VTDB_HUMAN]	65	19	9	10	10	9	8	0.327	0.611	0.574	0.649	0.467	0.129889	0.0584545	0.518372	0.0478285	0.846562
3384	3	390.889	286.517	THLPEVFLSK		Yes	P02774	GC	Vitamin D-binding protein OS=Homo sapiens GN=GC PE=1 SV=1 - [VTDB_HUMAN]	65	19	9	10	10	9	8	0.31	0.605	0.547	0.643	0.447	0.0686943	0.456369	0.841456	0.160555	0.624479
7667	3	442.923	373.174	RTHLPEVFLSK		Yes	P02774	GC	Vitamin D-binding protein OS=Homo sapiens GN=GC PE=1 SV=1 - [VTDB_HUMAN]	65	19	9	10	10	9	8	0.392	0.605	0.574	0.614	0.454	0.692562	0.763476	0.335628	0.622174	0.771612
14228	2	1259.51	556.444	EVVSLTEACCAEGADPDCYDTR	[9] Carbamidomethyl; (C)|[10] Carbamidomethyl; (C)|[18] Carbamidomethyl (C)	Yes	P02774	GC	Vitamin D-binding protein OS=Homo sapiens GN=GC PE=1 SV=1 - [VTDB_HUMAN]	65	19	9	10	10	9	8	0.24	0.6	0.553	0.684	0.461	0.0108467	0.101871	0.939317	0.0863948	0.392681
5534	3	903.076	500.365	HQPQEFPTYVEPTNDEICEAFR	[18] Carbamidomethyl (C)	Yes	P02774	GC	Vitamin D-binding protein OS=Homo sapiens GN=GC PE=1 SV=1 - [VTDB_HUMAN]	65	19	9	10	10	9	8	0.234	0.6	0.411	0.678	0.651	0.0123832	0.28963	0.463074	0.236808	0.128702
15957	3	945.773	617.003	HQPQEFPTYVEPTNDEICEAFRK	[18] Carbamidomethyl (C)	Yes	P02774	GC	Vitamin D-binding protein OS=Homo sapiens GN=GC PE=1 SV=1 - [VTDB_HUMAN]	65	19	9	10	10	9	8	0.263	0.589	0.484	0.649	0.664	0.0846691	0.388695	0.547726	0.189449	0.136146
7940	2	847.96	485.57	KFPSGTFEQVSQLVK		Yes	P02774	GC	Vitamin D-binding protein OS=Homo sapiens GN=GC PE=1 SV=1 - [VTDB_HUMAN]	65	19	9	10	10	9	8	0.386	0.584	0.421	0.637	0.645	0.345166	0.618966	0.725705	0.265134	0.134611
649	2	400.25	197.927	VLEPTLK		Yes	P02774	GC	Vitamin D-binding protein OS=Homo sapiens GN=GC PE=1 SV=1 - [VTDB_HUMAN]	65	19	9	10	10	9	8	0.298	0.563	0.558	0.632	0.48	0.094734	0.523112	0.788263	0.190954	0.635665
6957	3	698.281	402.395	SLGECCDVEDSTTCFNAK	[5] Carbamidomethyl; (C)|[6] Carbamidomethyl; (C)|[14] Carbamidomethyl (C)	Yes	P02774	GC	Vitamin D-binding protein OS=Homo sapiens GN=GC PE=1 SV=1 - [VTDB_HUMAN]	65	19	9	10	10	9	8	0.269	0.547	0.537	0.649	0.618	0.0642449	0.356477	0.754013	0.16553	0.703763
1672	3	755.65	505.576	SCESNSPFPVHPGTAECCTK	[2] Carbamidomethyl; (C)|[17] Carbamidomethyl; (C)|[18] Carbamidomethyl (C)	Yes	P02774	GC	Vitamin D-binding protein OS=Homo sapiens GN=GC PE=1 SV=1 - [VTDB_HUMAN]	65	19	9	10	10	9	8	0.24	0.547	0.547	0.684	0.5	0.0157064	0.410349	0.812913	0.101385	0.976471
3738	3	418.911	268.318	HLSLLTTLSNR		Yes	P02774	GC	Vitamin D-binding protein OS=Homo sapiens GN=GC PE=1 SV=1 - [VTDB_HUMAN]	65	19	9	10	10	9	8	0.322	0.542	0.537	0.678	0.434	0.0682329	0.461235	0.96642	0.101552	0.574306
2482	4	709.582	530.805	HQPQEFPTYVEPTNDEICEAFRK	[18] Carbamidomethyl (C)	Yes	P02774	GC	Vitamin D-binding protein OS=Homo sapiens GN=GC PE=1 SV=1 - [VTDB_HUMAN]	65	19	9	10	10	9	8	0.304	0.532	0.489	0.632	0.697	0.1228	0.660284	0.429899	0.369512	0.0572528
5944	2	1046.92	491.225	SLGECCDVEDSTTCFNAK	[5] Carbamidomethyl; (C)|[6] Carbamidomethyl; (C)|[14] Carbamidomethyl (C)	Yes	P02774	GC	Vitamin D-binding protein OS=Homo sapiens GN=GC PE=1 SV=1 - [VTDB_HUMAN]	65	19	9	10	10	9	8	0.205	0.526	0.589	0.655	0.447	0.00975297	0.531387	0.75443	0.123886	0.513703
1536	2	638.288	283.246	VCSQYAAYGEK	[2] Carbamidomethyl (C)	Yes	P02774	GC	Vitamin D-binding protein OS=Homo sapiens GN=GC PE=1 SV=1 - [VTDB_HUMAN]	65	19	9	10	10	9	8	0.251	0.516	0.495	0.632	0.487	0.0398449	0.666729	0.962857	0.346702	0.900912
4661	3	840.011	423.914	EVVSLTEACCAEGADPDCYDTR	[9] Carbamidomethyl; (C)|[10] Carbamidomethyl; (C)|[18] Carbamidomethyl (C)	Yes	P02774	GC	Vitamin D-binding protein OS=Homo sapiens GN=GC PE=1 SV=1 - [VTDB_HUMAN]	65	19	9	10	10	9	8	0.298	0.511	0.521	0.596	0.553	0.0770544	0.422434	0.897586	0.188477	0.603833
8738	3	463.568	250.318	VMDKYTFELSR		Yes	P02774	GC	Vitamin D-binding protein OS=Homo sapiens GN=GC PE=1 SV=1 - [VTDB_HUMAN]	65	19	9	10	10	9	8	0.421	0.5	0.321	0.567	0.533	0.623119	0.6483	0.045428	0.446552	0.743454
41166	4	595.009	338.975	LCDNLSTKNSKFEDCCQEK	[2] Carbamidomethyl; (C)|[9] Deamidated; (N)|[15] Carbamidomethyl; (C)|[16] Carbamidomethyl (C)	Yes	P02774	GC	Vitamin D-binding protein OS=Homo sapiens GN=GC PE=1 SV=1 - [VTDB_HUMAN]	65	19	9	10	10	9	8	0.456	0.489	0.568	0.532	0.507	0.648034	0.858099	0.597577	0.965922	0.885171
20135	3	442.924	432.662	RTHLPEVFLSK		Yes	P02774	GC	Vitamin D-binding protein OS=Homo sapiens GN=GC PE=1 SV=1 - [VTDB_HUMAN]	65	19	9	10	10	9	8	0.433	0.379	0.621	0.556	0.414	0.53119	0.0849727	0.157894	0.803449	0.212292
11092	4	873.896	563.011	SHCIAEVENDEMPADLPSLAADFVESKDVCK	[3] Carbamidomethyl; (C)|[12] Oxidation; (M)|[30] Carbamidomethyl (C)	Yes	P02768	ALB	Serum albumin OS=Homo sapiens GN=ALB PE=1 SV=2 - [ALBU_HUMAN]	65	19	9	10	10	9	8	0.181	0.779	0.384	0.713	0.553	0.00856629	0.0471875	0.268868	0.0585667	0.483545
30	3	376.905	283.19	KQTALVELVK		Yes	P02768	ALB	Serum albumin OS=Homo sapiens GN=ALB PE=1 SV=2 - [ALBU_HUMAN]	65	19	9	10	10	9	8	0.368	0.774	0.584	0.69	0.664	0.143456	0.0158358	0.640014	0.0469394	0.231589
80876	2	467.264	206.268	LCTVATLR	[2] Carbamidomethyl (C)	Yes	P02768	ALB	Serum albumin OS=Homo sapiens GN=ALB PE=1 SV=2 - [ALBU_HUMAN]	65	19	9	10	10	9	8	0.31	0.758	0.426	0.725	0.428	0.0620627	0.0198876	0.402867	0.0623752	0.839346
11665	2	575.314	318.136	LVNEVTEFAK		Yes	P02768	ALB	Serum albumin OS=Homo sapiens GN=ALB PE=1 SV=2 - [ALBU_HUMAN]	65	19	9	10	10	9	8	0.275	0.753	0.368	0.702	0.493	0.046127	0.0216	0.245194	0.072421	0.819485
113	2	653.313	393.875	ECCEKPLLEK	[2] Carbamidomethyl; (C)|[3] Carbamidomethyl (C)	Yes	P02768	ALB	Serum albumin OS=Homo sapiens GN=ALB PE=1 SV=2 - [ALBU_HUMAN]	65	19	9	10	10	9	8	0.374	0.753	0.511	0.556	0.658	0.261256	0.0717874	0.697948	0.3679	0.162683
6663	2	467.264	261.378	LCTVATLR	[2] Carbamidomethyl (C)	Yes	P02768	ALB	Serum albumin OS=Homo sapiens GN=ALB PE=1 SV=2 - [ALBU_HUMAN]	65	19	9	10	10	9	8	0.322	0.742	0.489	0.713	0.441	0.160092	0.0568261	0.724314	0.0939493	0.912649
45719	3	376.905	190.118	KQTALVELVK		Yes	P02768	ALB	Serum albumin OS=Homo sapiens GN=ALB PE=1 SV=2 - [ALBU_HUMAN]	65	19	9	10	10	9	8	0.374	0.737	0.426	0.784	0.526	0.214108	0.046183	0.49237	0.0132131	0.87327
17658	2	575.313	251.733	LVNEVTEFAK		Yes	P02768	ALB	Serum albumin OS=Homo sapiens GN=ALB PE=1 SV=2 - [ALBU_HUMAN]	65	19	9	10	10	9	8	0.222	0.737	0.463	0.69	0.474	0.0205874	0.0526546	0.531499	0.167293	0.963253
14800	3	754.014	331.711	EFNAETFTFHADICTLSEK	[14] Carbamidomethyl (C)	Yes	P02768	ALB	Serum albumin OS=Homo sapiens GN=ALB PE=1 SV=2 - [ALBU_HUMAN]	65	19	9	10	10	9	8	0.234	0.737	0.426	0.784	0.586	0.0119455	0.0243213	0.796508	0.00826263	0.624064
13240	3	547.317	306.003	KVPQVSTPTLVEVSR		Yes	P02768	ALB	Serum albumin OS=Homo sapiens GN=ALB PE=1 SV=2 - [ALBU_HUMAN]	65	19	9	10	10	9	8	0.287	0.732	0.416	0.766	0.467	0.0528238	0.0261509	0.183319	0.0346361	0.963028
9771	3	435.878	237	ECCEKPLLEK	[2] Carbamidomethyl; (C)|[3] Carbamidomethyl (C)	Yes	P02768	ALB	Serum albumin OS=Homo sapiens GN=ALB PE=1 SV=2 - [ALBU_HUMAN]	65	19	9	10	10	9	8	0.421	0.732	0.563	0.573	0.697	0.335265	0.0799294	0.995526	0.499068	0.0966451
352	4	669.338	500.031	RMPCAEDYLSVVLNQLCVLHEK	[4] Carbamidomethyl; (C)|[17] Carbamidomethyl (C)	Yes	P02768	ALB	Serum albumin OS=Homo sapiens GN=ALB PE=1 SV=2 - [ALBU_HUMAN]	65	19	9	10	10	9	8	0.339	0.732	0.447	0.661	0.579	0.178564	0.0945672	0.392207	0.197261	0.295968
60	2	564.853	441.156	KQTALVELVK		Yes	P02768	ALB	Serum albumin OS=Homo sapiens GN=ALB PE=1 SV=2 - [ALBU_HUMAN]	65	19	9	10	10	9	8	0.31	0.726	0.658	0.661	0.579	0.0668732	0.0748113	0.511096	0.114604	0.61005
14562	4	873.896	568.194	SHCIAEVENDEMPADLPSLAADFVESKDVCK	[3] Carbamidomethyl; (C)|[12] Oxidation; (M)|[30] Carbamidomethyl (C)	Yes	P02768	ALB	Serum albumin OS=Homo sapiens GN=ALB PE=1 SV=2 - [ALBU_HUMAN]	65	19	9	10	10	9	8	0.275	0.726	0.411	0.596	0.724	0.0477584	0.10364	0.513647	0.37423	0.0932184
165077	2	467.264	210.422	LCTVATLR	[2] Carbamidomethyl (C)	Yes	P02768	ALB	Serum albumin OS=Homo sapiens GN=ALB PE=1 SV=2 - [ALBU_HUMAN]	65	19	9	10	10	9	8	0.327	0.721	0.5	0.643	0.553	0.084009	0.0450019	0.925977	0.208736	0.48313
13171	3	547.317	314.868	KVPQVSTPTLVEVSR		Yes	P02768	ALB	Serum albumin OS=Homo sapiens GN=ALB PE=1 SV=2 - [ALBU_HUMAN]	65	19	9	10	10	9	8	0.246	0.716	0.347	0.789	0.493	0.0205145	0.0392286	0.216983	0.00486185	0.744922
102812	3	376.905	226.961	KQTALVELVK		Yes	P02768	ALB	Serum albumin OS=Homo sapiens GN=ALB PE=1 SV=2 - [ALBU_HUMAN]	65	19	9	10	10	9	8	0.327	0.716	0.484	0.76	0.539	0.179848	0.0349946	0.617014	0.0177434	0.77653
532	3	696.284	574.637	VHTECCHGDLLECADDR	[5] Carbamidomethyl; (C)|[6] Carbamidomethyl; (C)|[13] Carbamidomethyl (C)	Yes	P02768	ALB	Serum albumin OS=Homo sapiens GN=ALB PE=1 SV=2 - [ALBU_HUMAN]	65	19	9	10	10	9	8	0.222	0.716	0.411	0.737	0.48	0.0154269	0.0754606	0.347293	0.0495521	0.88935
13684	3	547.318	295.559	KVPQVSTPTLVEVSR		Yes	P02768	ALB	Serum albumin OS=Homo sapiens GN=ALB PE=1 SV=2 - [ALBU_HUMAN]	65	19	9	10	10	9	8	0.275	0.711	0.4	0.76	0.487	0.0735031	0.119579	0.26738	0.0330893	0.953907
64	2	509.272	339.367	SLHTLFGDK		Yes	P02768	ALB	Serum albumin OS=Homo sapiens GN=ALB PE=1 SV=2 - [ALBU_HUMAN]	65	19	9	10	10	9	8	0.322	0.711	0.547	0.749	0.546	0.0735057	0.0498042	0.961928	0.035008	0.757446
2933	4	853.656	467.717	TCVADESAENCDKSLHTLFGDKLCTVATLR	[2] Carbamidomethyl; (C)|[11] Carbamidomethyl; (C)|[24] Carbamidomethyl (C)	Yes	P02768	ALB	Serum albumin OS=Homo sapiens GN=ALB PE=1 SV=2 - [ALBU_HUMAN]	65	19	9	10	10	9	8	0.175	0.711	0.305	0.784	0.625	0.0449633	0.571794	0.120574	0.183765	0.988897
12892	3	547.318	289.077	KVPQVSTPTLVEVSR		Yes	P02768	ALB	Serum albumin OS=Homo sapiens GN=ALB PE=1 SV=2 - [ALBU_HUMAN]	65	19	9	10	10	9	8	0.234	0.705	0.374	0.778	0.493	0.024593	0.0830674	0.369913	0.0141067	0.792878
92715	2	395.24	204.12	LVTDLTK		Yes	P02768	ALB	Serum albumin OS=Homo sapiens GN=ALB PE=1 SV=2 - [ALBU_HUMAN]	65	19	9	10	10	9	8	0.234	0.705	0.316	0.76	0.526	0.0127956	0.0417808	0.0588101	0.0198531	0.94338
61325	2	464.251	186.732	YLYEIAR		Yes	P02768	ALB	Serum albumin OS=Homo sapiens GN=ALB PE=1 SV=2 - [ALBU_HUMAN]	65	19	9	10	10	9	8	0.228	0.7	0.421	0.749	0.434	0.0245917	0.0693866	0.437499	0.0299355	0.319314
13583	3	489.953	452.832	RHPDYSVVLLLR		Yes	P02768	ALB	Serum albumin OS=Homo sapiens GN=ALB PE=1 SV=2 - [ALBU_HUMAN]	65	19	9	10	10	9	8	0.193	0.695	0.484	0.772	0.461	0.00503305	0.0556998	0.939962	0.0151823	0.317814
104906	3	376.905	181.973	KQTALVELVK		Yes	P02768	ALB	Serum albumin OS=Homo sapiens GN=ALB PE=1 SV=2 - [ALBU_HUMAN]	65	19	9	10	10	9	8	0.462	0.695	0.411	0.731	0.52	0.599836	0.0728691	0.376788	0.0577916	0.867371
203040	3	358.853	122.395	LDELRDEGK		Yes	P02768	ALB	Serum albumin OS=Homo sapiens GN=ALB PE=1 SV=2 - [ALBU_HUMAN]	65	19	9	10	10	9	8	0.444	0.695	0.395	0.731	0.48	0.679818	0.236128	0.387875	0.101786	0.747838
156202	2	395.24	211.573	LVTDLTK		Yes	P02768	ALB	Serum albumin OS=Homo sapiens GN=ALB PE=1 SV=2 - [ALBU_HUMAN]	65	19	9	10	10	9	8	0.298	0.695	0.316	0.702	0.454	0.0381574	0.080223	0.0902395	0.0608648	0.513372
12617	2	686.288	313.282	AAFTECCQAADK	[6] Carbamidomethyl; (C)|[7] Carbamidomethyl (C)	Yes	P02768	ALB	Serum albumin OS=Homo sapiens GN=ALB PE=1 SV=2 - [ALBU_HUMAN]	65	19	9	10	10	9	8	0.304	0.695	0.379	0.708	0.408	0.092776	0.098983	0.169837	0.115986	0.795933
20959	2	569.754	223.811	CCTESLVNR	[1] Carbamidomethyl; (C)|[2] Carbamidomethyl (C)	Yes	P02768	ALB	Serum albumin OS=Homo sapiens GN=ALB PE=1 SV=2 - [ALBU_HUMAN]	65	19	9	10	10	9	8	0.222	0.695	0.311	0.825	0.382	0.00772036	0.137896	0.0848428	0.00379659	0.267408
6221	3	489.954	457.07	RHPDYSVVLLLR		Yes	P02768	ALB	Serum albumin OS=Homo sapiens GN=ALB PE=1 SV=2 - [ALBU_HUMAN]	65	19	9	10	10	9	8	0.228	0.689	0.447	0.778	0.632	0.0134596	0.116251	0.914794	0.0425375	0.430292
13671	3	547.319	394.438	KVPQVSTPTLVEVSR		Yes	P02768	ALB	Serum albumin OS=Homo sapiens GN=ALB PE=1 SV=2 - [ALBU_HUMAN]	65	19	9	10	10	9	8	0.281	0.689	0.474	0.743	0.493	0.0466528	0.0666687	0.744033	0.0431341	0.953042
1741	2	480.785	233.884	FQNALLVR		Yes	P02768	ALB	Serum albumin OS=Homo sapiens GN=ALB PE=1 SV=2 - [ALBU_HUMAN]	65	19	9	10	10	9	8	0.199	0.689	0.368	0.655	0.553	0.00406339	0.084639	0.138564	0.194807	0.569223
26	3	435.879	291.534	ECCEKPLLEK	[2] Carbamidomethyl; (C)|[3] Carbamidomethyl (C)	Yes	P02768	ALB	Serum albumin OS=Homo sapiens GN=ALB PE=1 SV=2 - [ALBU_HUMAN]	65	19	9	10	10	9	8	0.392	0.689	0.579	0.573	0.743	0.341944	0.101928	0.874079	0.42163	0.0525769
938	4	663.324	503.113	LVRPEVDVMCTAFHDNEETFLK	[10] Carbamidomethyl (C)	Yes	P02768	ALB	Serum albumin OS=Homo sapiens GN=ALB PE=1 SV=2 - [ALBU_HUMAN]	65	19	9	10	10	9	8	0.251	0.689	0.405	0.731	0.671	0.053183	0.495928	0.378719	0.0639155	0.521137
15506	2	480.786	255.62	FQNALLVR		Yes	P02768	ALB	Serum albumin OS=Homo sapiens GN=ALB PE=1 SV=2 - [ALBU_HUMAN]	65	19	9	10	10	9	8	0.251	0.684	0.405	0.766	0.48	0.0224165	0.0700567	0.230387	0.0303454	0.841003
137892	3	358.855	131.362	LDELRDEGK		Yes	P02768	ALB	Serum albumin OS=Homo sapiens GN=ALB PE=1 SV=2 - [ALBU_HUMAN]	65	19	9	10	10	9	8	0.386	0.684	0.337	0.731	0.441	0.315037	0.126163	0.107882	0.0380074	0.654149
4138	2	480.785	239.332	FQNALLVR		Yes	P02768	ALB	Serum albumin OS=Homo sapiens GN=ALB PE=1 SV=2 - [ALBU_HUMAN]	65	19	9	10	10	9	8	0.398	0.684	0.426	0.544	0.507	0.343558	0.0851584	0.174191	0.586447	0.992112
24728	2	569.754	265.166	CCTESLVNR	[1] Carbamidomethyl; (C)|[2] Carbamidomethyl (C)	Yes	P02768	ALB	Serum albumin OS=Homo sapiens GN=ALB PE=1 SV=2 - [ALBU_HUMAN]	65	19	9	10	10	9	8	0.298	0.684	0.358	0.784	0.421	0.0617732	0.166092	0.12558	0.0167119	0.448984
179361	2	440.726	173.17	AEFAEVSK		Yes	P02768	ALB	Serum albumin OS=Homo sapiens GN=ALB PE=1 SV=2 - [ALBU_HUMAN]	65	19	9	10	10	9	8	0.269	0.679	0.242	0.789	0.48	0.0270988	0.0894385	0.0195366	0.0121191	0.962981
14796	3	547.316	313.039	KVPQVSTPTLVEVSR		Yes	P02768	ALB	Serum albumin OS=Homo sapiens GN=ALB PE=1 SV=2 - [ALBU_HUMAN]	65	19	9	10	10	9	8	0.287	0.679	0.379	0.778	0.467	0.0709793	0.069839	0.228311	0.0149302	0.740234
77207	2	395.24	210.647	LVTDLTK		Yes	P02768	ALB	Serum albumin OS=Homo sapiens GN=ALB PE=1 SV=2 - [ALBU_HUMAN]	65	19	9	10	10	9	8	0.292	0.679	0.305	0.713	0.421	0.0611069	0.107879	0.0419688	0.0947118	0.388657
19202	3	547.318	358.09	KVPQVSTPTLVEVSR		Yes	P02768	ALB	Serum albumin OS=Homo sapiens GN=ALB PE=1 SV=2 - [ALBU_HUMAN]	65	19	9	10	10	9	8	0.216	0.679	0.568	0.708	0.362	0.0165339	0.145779	0.91464	0.086626	0.295285
8110	4	500.235	200.45	NECFLQHKDDNPNLPR	[1] Deamidated; (N)|[3] Carbamidomethyl (C)	Yes	P02768	ALB	Serum albumin OS=Homo sapiens GN=ALB PE=1 SV=2 - [ALBU_HUMAN]	65	19	9	10	10	9	8	0.433	0.679	0.463	0.556	0.5	0.305969	0.0988178	0.529063	0.337051	0.916517
58016	2	395.24	204.575	LVTDLTK		Yes	P02768	ALB	Serum albumin OS=Homo sapiens GN=ALB PE=1 SV=2 - [ALBU_HUMAN]	65	19	9	10	10	9	8	0.263	0.674	0.268	0.772	0.414	0.0529078	0.0715494	0.0143745	0.0298604	0.65777
39581	3	376.905	212.252	KQTALVELVK		Yes	P02768	ALB	Serum albumin OS=Homo sapiens GN=ALB PE=1 SV=2 - [ALBU_HUMAN]	65	19	9	10	10	9	8	0.281	0.674	0.447	0.754	0.487	0.0735129	0.111666	0.61804	0.0436676	0.935223
25452	2	569.754	259.768	CCTESLVNR	[1] Carbamidomethyl; (C)|[2] Carbamidomethyl (C)	Yes	P02768	ALB	Serum albumin OS=Homo sapiens GN=ALB PE=1 SV=2 - [ALBU_HUMAN]	65	19	9	10	10	9	8	0.304	0.674	0.432	0.731	0.395	0.0777877	0.130787	0.526235	0.0582554	0.371824
116111	2	722.326	294.112	YICENQDSISSK	[3] Carbamidomethyl (C)	Yes	P02768	ALB	Serum albumin OS=Homo sapiens GN=ALB PE=1 SV=2 - [ALBU_HUMAN]	65	19	9	10	10	9	8	0.251	0.674	0.363	0.766	0.487	0.0340643	0.11951	0.122018	0.0493433	0.898173
207	4	522.466	344.081	VHTECCHGDLLECADDR	[5] Carbamidomethyl; (C)|[6] Carbamidomethyl; (C)|[13] Carbamidomethyl (C)	Yes	P02768	ALB	Serum albumin OS=Homo sapiens GN=ALB PE=1 SV=2 - [ALBU_HUMAN]	65	19	9	10	10	9	8	0.234	0.674	0.453	0.719	0.5	0.0181832	0.0945573	0.560403	0.052911	0.86236
150115	2	440.725	202.153	AEFAEVSK		Yes	P02768	ALB	Serum albumin OS=Homo sapiens GN=ALB PE=1 SV=2 - [ALBU_HUMAN]	65	19	9	10	10	9	8	0.211	0.668	0.284	0.854	0.474	0.00594705	0.0908126	0.0456607	0.000534501	0.849152
2450	2	476.226	221.741	DLGEENFK		Yes	P02768	ALB	Serum albumin OS=Homo sapiens GN=ALB PE=1 SV=2 - [ALBU_HUMAN]	65	19	9	10	10	9	8	0.228	0.668	0.5	0.801	0.513	0.0193139	0.179735	0.770566	0.00835262	0.96072
7758	2	480.786	269.919	FQNALLVR		Yes	P02768	ALB	Serum albumin OS=Homo sapiens GN=ALB PE=1 SV=2 - [ALBU_HUMAN]	65	19	9	10	10	9	8	0.257	0.668	0.416	0.778	0.454	0.0330272	0.114602	0.2804	0.0381132	0.815656
15463	2	575.312	335.41	LVNEVTEFAK		Yes	P02768	ALB	Serum albumin OS=Homo sapiens GN=ALB PE=1 SV=2 - [ALBU_HUMAN]	65	19	9	10	10	9	8	0.199	0.668	0.432	0.772	0.382	0.00968205	0.0874913	0.310484	0.0254328	0.349912
97503	3	376.905	202.554	KQTALVELVK		Yes	P02768	ALB	Serum albumin OS=Homo sapiens GN=ALB PE=1 SV=2 - [ALBU_HUMAN]	65	19	9	10	10	9	8	0.351	0.668	0.474	0.731	0.507	0.124608	0.0519041	0.527343	0.0705496	0.828696
179006	3	376.905	187.273	KQTALVELVK		Yes	P02768	ALB	Serum albumin OS=Homo sapiens GN=ALB PE=1 SV=2 - [ALBU_HUMAN]	65	19	9	10	10	9	8	0.386	0.668	0.489	0.725	0.454	0.247304	0.0873515	0.546267	0.100965	0.680524
62615	2	464.251	181.967	YLYEIAR		Yes	P02768	ALB	Serum albumin OS=Homo sapiens GN=ALB PE=1 SV=2 - [ALBU_HUMAN]	65	19	9	10	10	9	8	0.275	0.668	0.384	0.708	0.388	0.109925	0.125551	0.327341	0.104677	0.359326
40865	2	480.786	236.026	FQNALLVR		Yes	P02768	ALB	Serum albumin OS=Homo sapiens GN=ALB PE=1 SV=2 - [ALBU_HUMAN]	65	19	9	10	10	9	8	0.31	0.668	0.389	0.696	0.421	0.0761215	0.103113	0.304607	0.0988429	0.401583
9032	3	754.035	431.473	EFNAETFTFHADICTLSEK	[14] Carbamidomethyl (C)	Yes	P02768	ALB	Serum albumin OS=Homo sapiens GN=ALB PE=1 SV=2 - [ALBU_HUMAN]	65	19	9	10	10	9	8	0.205	0.668	0.5	0.719	0.632	0.0184689	0.0948703	0.619952	0.127509	0.213764
18630	3	547.318	308.349	KVPQVSTPTLVEVSR		Yes	P02768	ALB	Serum albumin OS=Homo sapiens GN=ALB PE=1 SV=2 - [ALBU_HUMAN]	65	19	9	10	10	9	8	0.246	0.663	0.442	0.772	0.382	0.0237055	0.1145	0.465695	0.026159	0.244117
60484	2	395.24	202.783	LVTDLTK		Yes	P02768	ALB	Serum albumin OS=Homo sapiens GN=ALB PE=1 SV=2 - [ALBU_HUMAN]	65	19	9	10	10	9	8	0.287	0.663	0.342	0.737	0.454	0.0404984	0.0967102	0.0600338	0.0582563	0.639368
7170	3	489.953	375.852	RHPDYSVVLLLR		Yes	P02768	ALB	Serum albumin OS=Homo sapiens GN=ALB PE=1 SV=2 - [ALBU_HUMAN]	65	19	9	10	10	9	8	0.322	0.663	0.511	0.684	0.658	0.128874	0.310991	0.920289	0.195908	0.146752
15764	2	480.787	254.877	FQNALLVR		Yes	P02768	ALB	Serum albumin OS=Homo sapiens GN=ALB PE=1 SV=2 - [ALBU_HUMAN]	65	19	9	10	10	9	8	0.181	0.658	0.411	0.789	0.428	0.00384654	0.0573516	0.301547	0.0110013	0.540402
68	2	671.822	293.297	AVMDDFAAFVEK		Yes	P02768	ALB	Serum albumin OS=Homo sapiens GN=ALB PE=1 SV=2 - [ALBU_HUMAN]	65	19	9	10	10	9	8	0.24	0.658	0.289	0.737	0.395	0.0356658	0.501192	0.0776171	0.06838	0.710875
62141	3	376.905	251.873	KQTALVELVK		Yes	P02768	ALB	Serum albumin OS=Homo sapiens GN=ALB PE=1 SV=2 - [ALBU_HUMAN]	65	19	9	10	10	9	8	0.304	0.658	0.453	0.731	0.513	0.06407	0.0981239	0.720957	0.0533467	0.935109
70535	2	464.251	192.668	YLYEIAR		Yes	P02768	ALB	Serum albumin OS=Homo sapiens GN=ALB PE=1 SV=2 - [ALBU_HUMAN]	65	19	9	10	10	9	8	0.269	0.658	0.405	0.713	0.355	0.0693949	0.205613	0.538242	0.0774266	0.151589
42640	2	480.786	261.366	FQNALLVR		Yes	P02768	ALB	Serum albumin OS=Homo sapiens GN=ALB PE=1 SV=2 - [ALBU_HUMAN]	65	19	9	10	10	9	8	0.275	0.658	0.537	0.708	0.336	0.0611092	0.108601	0.902376	0.0986554	0.228379
6421	2	575.312	266.801	LVNEVTEFAK		Yes	P02768	ALB	Serum albumin OS=Homo sapiens GN=ALB PE=1 SV=2 - [ALBU_HUMAN]	65	19	9	10	10	9	8	0.368	0.658	0.405	0.643	0.539	0.31324	0.304307	0.754391	0.375379	0.778261
62595	2	464.251	201.277	YLYEIAR		Yes	P02768	ALB	Serum albumin OS=Homo sapiens GN=ALB PE=1 SV=2 - [ALBU_HUMAN]	65	19	9	10	10	9	8	0.193	0.653	0.384	0.795	0.395	0.00431763	0.110619	0.164159	0.0136081	0.567591
150281	3	376.905	184.152	KQTALVELVK		Yes	P02768	ALB	Serum albumin OS=Homo sapiens GN=ALB PE=1 SV=2 - [ALBU_HUMAN]	65	19	9	10	10	9	8	0.327	0.653	0.468	0.725	0.474	0.0629886	0.0995574	0.922858	0.0728437	0.774783
7	2	386.724	275.951	AACLLPK	[3] Carbamidomethyl (C)	Yes	P02768	ALB	Serum albumin OS=Homo sapiens GN=ALB PE=1 SV=2 - [ALBU_HUMAN]	65	19	9	10	10	9	8	0.263	0.653	0.416	0.684	0.559	0.0222543	0.136785	0.141203	0.0970472	0.462318
42378	4	647.036	197.395	VHTECCHGDLLECADDRADLAK	[5] Carbamidomethyl; (C)|[6] Carbamidomethyl; (C)|[13] Carbamidomethyl (C)	Yes	P02768	ALB	Serum albumin OS=Homo sapiens GN=ALB PE=1 SV=2 - [ALBU_HUMAN]	65	19	9	10	10	9	8	0.211	0.653	0.474	0.754	0.467	0.0147074	0.196583	0.428635	0.0460719	0.817891
96925	2	440.725	217.399	AEFAEVSK		Yes	P02768	ALB	Serum albumin OS=Homo sapiens GN=ALB PE=1 SV=2 - [ALBU_HUMAN]	65	19	9	10	10	9	8	0.216	0.647	0.311	0.784	0.474	0.00828647	0.136558	0.0925916	0.0111771	0.752862
56525	2	464.251	194.804	YLYEIAR		Yes	P02768	ALB	Serum albumin OS=Homo sapiens GN=ALB PE=1 SV=2 - [ALBU_HUMAN]	65	19	9	10	10	9	8	0.199	0.647	0.405	0.778	0.454	0.00328388	0.0978468	0.138277	0.0145273	0.667063
14674	2	480.786	259.478	FQNALLVR		Yes	P02768	ALB	Serum albumin OS=Homo sapiens GN=ALB PE=1 SV=2 - [ALBU_HUMAN]	65	19	9	10	10	9	8	0.222	0.647	0.405	0.76	0.434	0.0100383	0.0761162	0.2625	0.0191397	0.574973
144041	2	440.725	160.103	AEFAEVSK		Yes	P02768	ALB	Serum albumin OS=Homo sapiens GN=ALB PE=1 SV=2 - [ALBU_HUMAN]	65	19	9	10	10	9	8	0.298	0.647	0.226	0.731	0.421	0.0314025	0.212296	0.0166486	0.045396	0.798576
51555	3	358.855	159.587	LDELRDEGK		Yes	P02768	ALB	Serum albumin OS=Homo sapiens GN=ALB PE=1 SV=2 - [ALBU_HUMAN]	65	19	9	10	10	9	8	0.456	0.647	0.353	0.661	0.395	0.587496	0.255243	0.263258	0.196832	0.559613
26846	4	647.036	250.06	VHTECCHGDLLECADDRADLAK	[5] Carbamidomethyl; (C)|[6] Carbamidomethyl; (C)|[13] Carbamidomethyl (C)	Yes	P02768	ALB	Serum albumin OS=Homo sapiens GN=ALB PE=1 SV=2 - [ALBU_HUMAN]	65	19	9	10	10	9	8	0.287	0.647	0.463	0.749	0.421	0.040708	0.15064	0.502802	0.0604101	0.650192
1755	3	666.314	456.712	NECFLQHKDDNPNLPR	[3] Carbamidomethyl (C)	Yes	P02768	ALB	Serum albumin OS=Homo sapiens GN=ALB PE=1 SV=2 - [ALBU_HUMAN]	65	19	9	10	10	9	8	0.257	0.647	0.442	0.661	0.474	0.0529779	0.343286	0.417319	0.122874	0.890532
435	4	499.988	339.699	NECFLQHKDDNPNLPR	[3] Carbamidomethyl (C)	Yes	P02768	ALB	Serum albumin OS=Homo sapiens GN=ALB PE=1 SV=2 - [ALBU_HUMAN]	65	19	9	10	10	9	8	0.251	0.647	0.458	0.702	0.513	0.0394885	0.369811	0.476078	0.113874	0.896332
4709	2	725.768	334.325	ETYGEMADCCAK	[6] Oxidation; (M)|[9] Carbamidomethyl; (C)|[10] Carbamidomethyl (C)	Yes	P02768	ALB	Serum albumin OS=Homo sapiens GN=ALB PE=1 SV=2 - [ALBU_HUMAN]	65	19	9	10	10	9	8	0.24	0.647	0.447	0.76	0.474	0.0598465	0.488561	0.33677	0.0333844	0.997655
2682	2	480.786	233.075	FQNALLVR		Yes	P02768	ALB	Serum albumin OS=Homo sapiens GN=ALB PE=1 SV=2 - [ALBU_HUMAN]	65	19	9	10	10	9	8	0.31	0.642	0.379	0.801	0.434	0.0912095	0.18087	0.277706	0.0104706	0.87561
129317	2	395.24	186.785	LVTDLTK		Yes	P02768	ALB	Serum albumin OS=Homo sapiens GN=ALB PE=1 SV=2 - [ALBU_HUMAN]	65	19	9	10	10	9	8	0.316	0.642	0.321	0.778	0.368	0.135173	0.207862	0.064755	0.0448458	0.411429
25835	2	464.251	203.782	YLYEIAR		Yes	P02768	ALB	Serum albumin OS=Homo sapiens GN=ALB PE=1 SV=2 - [ALBU_HUMAN]	65	19	9	10	10	9	8	0.234	0.642	0.395	0.76	0.48	0.0163281	0.15688	0.14658	0.0458917	0.79832
16941	3	547.316	292.474	KVPQVSTPTLVEVSR		Yes	P02768	ALB	Serum albumin OS=Homo sapiens GN=ALB PE=1 SV=2 - [ALBU_HUMAN]	65	19	9	10	10	9	8	0.275	0.642	0.389	0.749	0.434	0.0592287	0.139544	0.348049	0.0317722	0.637744
9909	3	547.322	337.398	KVPQVSTPTLVEVSR		Yes	P02768	ALB	Serum albumin OS=Homo sapiens GN=ALB PE=1 SV=2 - [ALBU_HUMAN]	65	19	9	10	10	9	8	0.351	0.642	0.558	0.725	0.461	0.323469	0.13537	0.79714	0.0561374	0.995245
2	2	395.241	253.525	LVTDLTK		Yes	P02768	ALB	Serum albumin OS=Homo sapiens GN=ALB PE=1 SV=2 - [ALBU_HUMAN]	65	19	9	10	10	9	8	0.269	0.642	0.437	0.725	0.579	0.0273599	0.171289	0.137535	0.0522483	0.590748
202	2	1023.05	677.604	VFDEFKPLVEEPQNLIK		Yes	P02768	ALB	Serum albumin OS=Homo sapiens GN=ALB PE=1 SV=2 - [ALBU_HUMAN]	65	19	9	10	10	9	8	0.251	0.642	0.537	0.614	0.526	0.0167525	0.194413	0.770277	0.245652	0.971857
81112	2	480.786	251.188	FQNALLVR		Yes	P02768	ALB	Serum albumin OS=Homo sapiens GN=ALB PE=1 SV=2 - [ALBU_HUMAN]	65	19	9	10	10	9	8	0.392	0.642	0.626	0.55	0.461	0.621744	0.529271	0.762567	0.897112	0.519167
140193	2	467.264	183.027	LCTVATLR	[2] Carbamidomethyl (C)	Yes	P02768	ALB	Serum albumin OS=Homo sapiens GN=ALB PE=1 SV=2 - [ALBU_HUMAN]	65	19	9	10	10	9	8	0.322	0.642	0.363	0.69	0.428	0.0786394	0.198027	0.273401	0.0314577	0.628606
19114	2	569.754	265.746	CCTESLVNR	[1] Carbamidomethyl; (C)|[2] Carbamidomethyl (C)	Yes	P02768	ALB	Serum albumin OS=Homo sapiens GN=ALB PE=1 SV=2 - [ALBU_HUMAN]	65	19	9	10	10	9	8	0.287	0.642	0.395	0.754	0.434	0.0574197	0.198344	0.23482	0.0335443	0.586691
22586	2	829.875	258.891	QNCELFEQLGEYK	[1] Deamidated; (Q)|[3] Carbamidomethyl (C)	Yes	P02768	ALB	Serum albumin OS=Homo sapiens GN=ALB PE=1 SV=2 - [ALBU_HUMAN]	65	19	9	10	10	9	8	0.263	0.642	0.605	0.556	0.414	0.0587881	0.146694	0.953224	0.512221	0.65473
634	2	679.819	455.162	AVMDDFAAFVEK	[3] Oxidation (M)	Yes	P02768	ALB	Serum albumin OS=Homo sapiens GN=ALB PE=1 SV=2 - [ALBU_HUMAN]	65	19	9	10	10	9	8	0.24	0.642	0.305	0.702	0.487	0.0553532	0.743246	0.108027	0.072841	0.987126
1155	3	840.077	446.827	MPCAEDYLSVVLNQLCVLHEK	[3] Carbamidomethyl; (C)|[16] Carbamidomethyl (C)	Yes	P02768	ALB	Serum albumin OS=Homo sapiens GN=ALB PE=1 SV=2 - [ALBU_HUMAN]	65	19	9	10	10	9	8	0.234	0.642	0.468	0.737	0.684	0.0493492	0.34332	0.547477	0.0633235	0.134085
53219	2	440.725	222.262	AEFAEVSK		Yes	P02768	ALB	Serum albumin OS=Homo sapiens GN=ALB PE=1 SV=2 - [ALBU_HUMAN]	65	19	9	10	10	9	8	0.275	0.637	0.337	0.778	0.401	0.0443383	0.160964	0.0677402	0.0275987	0.491714
11731	2	575.312	317.968	LVNEVTEFAK		Yes	P02768	ALB	Serum albumin OS=Homo sapiens GN=ALB PE=1 SV=2 - [ALBU_HUMAN]	65	19	9	10	10	9	8	0.181	0.637	0.426	0.731	0.349	0.0121065	0.182402	0.325619	0.0346815	0.282615
3741	2	464.25	175.602	YLYEIAR		Yes	P02768	ALB	Serum albumin OS=Homo sapiens GN=ALB PE=1 SV=2 - [ALBU_HUMAN]	65	19	9	10	10	9	8	0.175	0.637	0.311	0.719	0.454	0.00929882	0.200831	0.0363814	0.0581972	0.575105
85177	3	358.853	111.769	LDELRDEGK		Yes	P02768	ALB	Serum albumin OS=Homo sapiens GN=ALB PE=1 SV=2 - [ALBU_HUMAN]	65	19	9	10	10	9	8	0.363	0.637	0.358	0.713	0.375	0.194447	0.309672	0.234414	0.105474	0.377437
48535	3	358.854	141.482	LDELRDEGK		Yes	P02768	ALB	Serum albumin OS=Homo sapiens GN=ALB PE=1 SV=2 - [ALBU_HUMAN]	65	19	9	10	10	9	8	0.45	0.637	0.353	0.673	0.408	0.446943	0.185477	0.136805	0.18897	0.501713
40576	2	507.304	154.864	LVAASQAALGL		Yes	P02768	ALB	Serum albumin OS=Homo sapiens GN=ALB PE=1 SV=2 - [ALBU_HUMAN]	65	19	9	10	10	9	8	0.292	0.637	0.347	0.661	0.513	0.0711857	0.255831	0.128068	0.146149	0.900188
71567	3	437.919	197.186	HPDYSVVLLLR		Yes	P02768	ALB	Serum albumin OS=Homo sapiens GN=ALB PE=1 SV=2 - [ALBU_HUMAN]	65	19	9	10	10	9	8	0.292	0.637	0.516	0.632	0.461	0.0636284	0.222834	0.703196	0.219505	0.828763
31746	2	686.288	334.783	AAFTECCQAADK	[6] Carbamidomethyl; (C)|[7] Carbamidomethyl (C)	Yes	P02768	ALB	Serum albumin OS=Homo sapiens GN=ALB PE=1 SV=2 - [ALBU_HUMAN]	65	19	9	10	10	9	8	0.304	0.637	0.305	0.713	0.428	0.0810604	0.21405	0.0939596	0.0674522	0.585824
49438	3	358.856	183.33	LDELRDEGK		Yes	P02768	ALB	Serum albumin OS=Homo sapiens GN=ALB PE=1 SV=2 - [ALBU_HUMAN]	65	19	9	10	10	9	8	0.392	0.632	0.332	0.69	0.362	0.305818	0.18268	0.121419	0.0825112	0.396933
85359	2	395.24	205.088	LVTDLTK		Yes	P02768	ALB	Serum albumin OS=Homo sapiens GN=ALB PE=1 SV=2 - [ALBU_HUMAN]	65	19	9	10	10	9	8	0.339	0.632	0.342	0.673	0.368	0.159002	0.219218	0.139215	0.131963	0.268705
92850	2	480.786	238.725	FQNALLVR		Yes	P02768	ALB	Serum albumin OS=Homo sapiens GN=ALB PE=1 SV=2 - [ALBU_HUMAN]	65	19	9	10	10	9	8	0.322	0.632	0.511	0.596	0.599	0.343974	0.604878	0.684694	0.4919	0.839612
59538	4	647.035	166.053	VHTECCHGDLLECADDRADLAK	[5] Carbamidomethyl; (C)|[6] Carbamidomethyl; (C)|[13] Carbamidomethyl (C)	Yes	P02768	ALB	Serum albumin OS=Homo sapiens GN=ALB PE=1 SV=2 - [ALBU_HUMAN]	65	19	9	10	10	9	8	0.257	0.632	0.4	0.708	0.513	0.0384177	0.206538	0.27412	0.0799634	0.934036
141847	2	722.323	192.394	YICENQDSISSK	[3] Carbamidomethyl (C)	Yes	P02768	ALB	Serum albumin OS=Homo sapiens GN=ALB PE=1 SV=2 - [ALBU_HUMAN]	65	19	9	10	10	9	8	0.257	0.632	0.4	0.661	0.421	0.0205896	0.183138	0.418985	0.216803	0.64132
58333	5	517.831	0	VHTECCHGDLLECADDRADLAK	[5] Carbamidomethyl; (C)|[6] Carbamidomethyl; (C)|[13] Carbamidomethyl (C)	Yes	P02768	ALB	Serum albumin OS=Homo sapiens GN=ALB PE=1 SV=2 - [ALBU_HUMAN]	65	19	9	10	10	9	8	0.234	0.632	0.474	0.749	0.507	0.0126141	0.244901	0.501305	0.0453991	0.991158
88323	2	464.251	179.277	YLYEIAR		Yes	P02768	ALB	Serum albumin OS=Homo sapiens GN=ALB PE=1 SV=2 - [ALBU_HUMAN]	65	19	9	10	10	9	8	0.31	0.626	0.426	0.684	0.401	0.100414	0.237224	0.357494	0.0652518	0.536559
113828	3	358.854	116.673	LDELRDEGK		Yes	P02768	ALB	Serum albumin OS=Homo sapiens GN=ALB PE=1 SV=2 - [ALBU_HUMAN]	65	19	9	10	10	9	8	0.439	0.626	0.353	0.673	0.395	0.514889	0.265354	0.127633	0.121773	0.614493
13835	3	547.318	380.253	KVPQVSTPTLVEVSR		Yes	P02768	ALB	Serum albumin OS=Homo sapiens GN=ALB PE=1 SV=2 - [ALBU_HUMAN]	65	19	9	10	10	9	8	0.228	0.621	0.379	0.784	0.414	0.00838278	0.100986	0.182063	0.0180563	0.559136
168456	2	440.725	174.335	AEFAEVSK		Yes	P02768	ALB	Serum albumin OS=Homo sapiens GN=ALB PE=1 SV=2 - [ALBU_HUMAN]	65	19	9	10	10	9	8	0.345	0.621	0.326	0.713	0.454	0.0897956	0.335071	0.074333	0.0844915	0.863052
6190	2	537.775	217.516	LDELRDEGK		Yes	P02768	ALB	Serum albumin OS=Homo sapiens GN=ALB PE=1 SV=2 - [ALBU_HUMAN]	65	19	9	10	10	9	8	0.398	0.621	0.384	0.69	0.48	0.456536	0.397896	0.276945	0.137367	0.781952
85572	3	358.855	120.237	LDELRDEGK		Yes	P02768	ALB	Serum albumin OS=Homo sapiens GN=ALB PE=1 SV=2 - [ALBU_HUMAN]	65	19	9	10	10	9	8	0.433	0.621	0.463	0.661	0.336	0.528395	0.247081	0.730877	0.193484	0.197626
7495	3	614.312	237.16	EQLKAVMDDFAAFVEK		Yes	P02768	ALB	Serum albumin OS=Homo sapiens GN=ALB PE=1 SV=2 - [ALBU_HUMAN]	65	19	9	10	10	9	8	0.322	0.621	0.574	0.421	0.349	0.0587238	0.541128	0.893941	0.723635	0.300467
17	2	467.264	250.225	LCTVATLR	[2] Carbamidomethyl (C)	Yes	P02768	ALB	Serum albumin OS=Homo sapiens GN=ALB PE=1 SV=2 - [ALBU_HUMAN]	65	19	9	10	10	9	8	0.368	0.621	0.658	0.632	0.586	0.17691	0.416064	0.508573	0.148937	0.332009
19	3	754.015	503.833	EFNAETFTFHADICTLSEK	[14] Carbamidomethyl (C)	Yes	P02768	ALB	Serum albumin OS=Homo sapiens GN=ALB PE=1 SV=2 - [ALBU_HUMAN]	65	19	9	10	10	9	8	0.333	0.621	0.437	0.69	0.658	0.114966	0.359347	0.312152	0.182063	0.0371356
36214	2	722.325	285.806	YICENQDSISSK	[3] Carbamidomethyl (C)	Yes	P02768	ALB	Serum albumin OS=Homo sapiens GN=ALB PE=1 SV=2 - [ALBU_HUMAN]	65	19	9	10	10	9	8	0.322	0.621	0.368	0.731	0.5	0.104135	0.14897	0.364824	0.0503261	0.987117
191	3	553.256	283.961	QNCELFEQLGEYK	[3] Carbamidomethyl (C)	Yes	P02768	ALB	Serum albumin OS=Homo sapiens GN=ALB PE=1 SV=2 - [ALBU_HUMAN]	65	19	9	10	10	9	8	0.31	0.621	0.458	0.725	0.724	0.125963	0.183767	0.839508	0.100682	0.129393
1722	3	504.613	0	VPQVSTPTLVEVSR		Yes	P02768	ALB	Serum albumin OS=Homo sapiens GN=ALB PE=1 SV=2 - [ALBU_HUMAN]	65	19	9	10	10	9	8	0.181	0.616	0.289	0.819	0.454	0.0025538	0.0910478	0.0611115	0.00135167	0.847155
73283	2	500.807	184.522	QTALVELVK		Yes	P02768	ALB	Serum albumin OS=Homo sapiens GN=ALB PE=1 SV=2 - [ALBU_HUMAN]	65	19	9	10	10	9	8	0.263	0.616	0.368	0.772	0.355	0.0231023	0.257831	0.127798	0.022063	0.238062
5398	2	464.251	199.524	YLYEIAR		Yes	P02768	ALB	Serum albumin OS=Homo sapiens GN=ALB PE=1 SV=2 - [ALBU_HUMAN]	65	19	9	10	10	9	8	0.263	0.616	0.432	0.754	0.441	0.0280243	0.228568	0.222635	0.0589052	0.636108
7176	4	500.235	283.775	NECFLQHKDDNPNLPR	[1] Deamidated; (N)|[3] Carbamidomethyl (C)	Yes	P02768	ALB	Serum albumin OS=Homo sapiens GN=ALB PE=1 SV=2 - [ALBU_HUMAN]	65	19	9	10	10	9	8	0.404	0.616	0.368	0.515	0.539	0.205237	0.290051	0.18831	0.544019	0.907799
2325	2	679.819	393.356	AVMDDFAAFVEK	[3] Oxidation (M)	Yes	P02768	ALB	Serum albumin OS=Homo sapiens GN=ALB PE=1 SV=2 - [ALBU_HUMAN]	65	19	9	10	10	9	8	0.222	0.616	0.305	0.614	0.434	0.0108773	0.621087	0.0759282	0.180291	0.526188
13476	2	480.786	247.304	FQNALLVR		Yes	P02768	ALB	Serum albumin OS=Homo sapiens GN=ALB PE=1 SV=2 - [ALBU_HUMAN]	65	19	9	10	10	9	8	0.216	0.611	0.421	0.754	0.434	0.0124048	0.147648	0.262578	0.0344082	0.487904
32408	2	480.786	255.834	FQNALLVR		Yes	P02768	ALB	Serum albumin OS=Homo sapiens GN=ALB PE=1 SV=2 - [ALBU_HUMAN]	65	19	9	10	10	9	8	0.24	0.611	0.526	0.737	0.355	0.0225639	0.190846	0.835452	0.0800057	0.251315
149338	2	440.725	170.876	AEFAEVSK		Yes	P02768	ALB	Serum albumin OS=Homo sapiens GN=ALB PE=1 SV=2 - [ALBU_HUMAN]	65	19	9	10	10	9	8	0.298	0.611	0.332	0.713	0.382	0.0897879	0.391873	0.106869	0.031509	0.324549
6	2	480.787	259.436	FQNALLVR		Yes	P02768	ALB	Serum albumin OS=Homo sapiens GN=ALB PE=1 SV=2 - [ALBU_HUMAN]	65	19	9	10	10	9	8	0.269	0.611	0.516	0.702	0.487	0.0344883	0.229672	0.819806	0.0467734	0.969736
34908	2	440.725	241.534	AEFAEVSK		Yes	P02768	ALB	Serum albumin OS=Homo sapiens GN=ALB PE=1 SV=2 - [ALBU_HUMAN]	65	19	9	10	10	9	8	0.251	0.611	0.342	0.696	0.414	0.0245477	0.268456	0.182713	0.104054	0.596558
31228	4	647.036	257.283	VHTECCHGDLLECADDRADLAK	[5] Carbamidomethyl; (C)|[6] Carbamidomethyl; (C)|[13] Carbamidomethyl (C)	Yes	P02768	ALB	Serum albumin OS=Homo sapiens GN=ALB PE=1 SV=2 - [ALBU_HUMAN]	65	19	9	10	10	9	8	0.322	0.611	0.458	0.725	0.586	0.0812275	0.356349	0.480279	0.086138	0.895655
77010	2	386.724	244.66	AACLLPK	[3] Carbamidomethyl (C)	Yes	P02768	ALB	Serum albumin OS=Homo sapiens GN=ALB PE=1 SV=2 - [ALBU_HUMAN]	65	19	9	10	10	9	8	0.298	0.611	0.316	0.708	0.408	0.113715	0.432384	0.0821167	0.121176	0.346421
201	4	387.456	340.928	LKECCEKPLLEK	[4] Carbamidomethyl; (C)|[5] Carbamidomethyl (C)	Yes	P02768	ALB	Serum albumin OS=Homo sapiens GN=ALB PE=1 SV=2 - [ALBU_HUMAN]	65	19	9	10	10	9	8	0.246	0.611	0.442	0.749	0.461	0.0746766	0.947855	0.333229	0.292839	0.413971
73519	2	500.807	179.148	QTALVELVK		Yes	P02768	ALB	Serum albumin OS=Homo sapiens GN=ALB PE=1 SV=2 - [ALBU_HUMAN]	65	19	9	10	10	9	8	0.269	0.605	0.384	0.749	0.388	0.0225437	0.298556	0.216918	0.0436631	0.388646
86230	3	358.853	178.729	LDELRDEGK		Yes	P02768	ALB	Serum albumin OS=Homo sapiens GN=ALB PE=1 SV=2 - [ALBU_HUMAN]	65	19	9	10	10	9	8	0.392	0.605	0.321	0.696	0.388	0.296977	0.283351	0.0400356	0.137676	0.640999
15	2	507.305	252.374	LVAASQAALGL		Yes	P02768	ALB	Serum albumin OS=Homo sapiens GN=ALB PE=1 SV=2 - [ALBU_HUMAN]	65	19	9	10	10	9	8	0.24	0.605	0.447	0.643	0.493	0.0286707	0.255836	0.487118	0.148754	0.896519
112446	2	480.786	236.504	FQNALLVR		Yes	P02768	ALB	Serum albumin OS=Homo sapiens GN=ALB PE=1 SV=2 - [ALBU_HUMAN]	65	19	9	10	10	9	8	0.322	0.605	0.5	0.637	0.645	0.177009	0.549324	0.872913	0.296899	0.330649
115501	2	386.724	150.929	AACLLPK	[3] Carbamidomethyl (C)	Yes	P02768	ALB	Serum albumin OS=Homo sapiens GN=ALB PE=1 SV=2 - [ALBU_HUMAN]	65	19	9	10	10	9	8	0.363	0.605	0.347	0.684	0.375	0.100253	0.406002	0.146358	0.0886746	0.343421
292	2	481.277	236.306	FQNALLVR	[3] Deamidated (N)	Yes	P02768	ALB	Serum albumin OS=Homo sapiens GN=ALB PE=1 SV=2 - [ALBU_HUMAN]	65	19	9	10	10	9	8	0.339	0.605	0.568	0.725	0.533	0.108535	0.270881	0.933483	0.0571116	0.792406
19956	2	386.723	219.609	AACLLPK	[3] Carbamidomethyl (C)	Yes	P02768	ALB	Serum albumin OS=Homo sapiens GN=ALB PE=1 SV=2 - [ALBU_HUMAN]	65	19	9	10	10	9	8	0.304	0.605	0.316	0.684	0.368	0.0773458	0.426837	0.0784437	0.0872514	0.347477
112	4	659.813	295.818	QEPERNECFLQHKDDNPNLPR	[8] Carbamidomethyl (C)	Yes	P02768	ALB	Serum albumin OS=Homo sapiens GN=ALB PE=1 SV=2 - [ALBU_HUMAN]	65	19	9	10	10	9	8	0.246	0.605	0.447	0.69	0.546	0.0309424	0.550603	0.564495	0.202074	0.995113
123	5	556.482	0	LVRPEVDVMCTAFHDNEETFLKK	[10] Carbamidomethyl (C)	Yes	P02768	ALB	Serum albumin OS=Homo sapiens GN=ALB PE=1 SV=2 - [ALBU_HUMAN]	65	19	9	10	10	9	8	0.24	0.605	0.305	0.673	0.651	0.0578655	0.84382	0.14333	0.138947	0.422384
16	2	722.325	338.191	YICENQDSISSK	[3] Carbamidomethyl (C)	Yes	P02768	ALB	Serum albumin OS=Homo sapiens GN=ALB PE=1 SV=2 - [ALBU_HUMAN]	65	19	9	10	10	9	8	0.234	0.605	0.453	0.684	0.579	0.0302702	0.233067	0.819803	0.0802836	0.35033
122	2	717.771	310.858	ETYGEMADCCAK	[9] Carbamidomethyl; (C)|[10] Carbamidomethyl (C)	Yes	P02768	ALB	Serum albumin OS=Homo sapiens GN=ALB PE=1 SV=2 - [ALBU_HUMAN]	65	19	9	10	10	9	8	0.228	0.605	0.316	0.772	0.461	0.0286075	0.690657	0.131761	0.00821633	0.987895
122206	2	500.807	176.124	QTALVELVK		Yes	P02768	ALB	Serum albumin OS=Homo sapiens GN=ALB PE=1 SV=2 - [ALBU_HUMAN]	65	19	9	10	10	9	8	0.24	0.6	0.358	0.795	0.401	0.0199194	0.338052	0.106199	0.0120497	0.371354
71986	2	500.807	183	QTALVELVK		Yes	P02768	ALB	Serum albumin OS=Homo sapiens GN=ALB PE=1 SV=2 - [ALBU_HUMAN]	65	19	9	10	10	9	8	0.269	0.6	0.353	0.749	0.368	0.0230331	0.527972	0.19675	0.062335	0.381509
60380	2	395.24	221.225	LVTDLTK		Yes	P02768	ALB	Serum albumin OS=Homo sapiens GN=ALB PE=1 SV=2 - [ALBU_HUMAN]	65	19	9	10	10	9	8	0.351	0.6	0.279	0.702	0.349	0.091021	0.303607	0.0404572	0.0735104	0.394799
12302	2	464.251	190.13	YLYEIAR		Yes	P02768	ALB	Serum albumin OS=Homo sapiens GN=ALB PE=1 SV=2 - [ALBU_HUMAN]	65	19	9	10	10	9	8	0.345	0.6	0.379	0.485	0.362	0.179026	0.205184	0.258125	0.937518	0.472252
50130	3	889.425	799.368	LVRPEVDVMCTAFHDNEETFLK	[9] Oxidation; (M)|[10] Carbamidomethyl (C)	Yes	P02768	ALB	Serum albumin OS=Homo sapiens GN=ALB PE=1 SV=2 - [ALBU_HUMAN]	65	19	9	10	10	9	8	0.368	0.6	0.479	0.69	0.553	0.36697	0.726703	0.971584	0.157797	0.807796
35710	3	543.25	220.872	ADDKETCFAEEGKK	[7] Carbamidomethyl (C)	Yes	P02768	ALB	Serum albumin OS=Homo sapiens GN=ALB PE=1 SV=2 - [ALBU_HUMAN]	65	19	9	10	10	9	8	0.345	0.6	0.316	0.696	0.507	0.162573	0.340935	0.120177	0.116585	0.879215
35662	4	407.688	100.272	ADDKETCFAEEGKK	[7] Carbamidomethyl (C)	Yes	P02768	ALB	Serum albumin OS=Homo sapiens GN=ALB PE=1 SV=2 - [ALBU_HUMAN]	65	19	9	10	10	9	8	0.322	0.6	0.442	0.719	0.447	0.0769736	0.601423	0.155983	0.0618691	0.667431
22	2	569.753	287.194	CCTESLVNR	[1] Carbamidomethyl; (C)|[2] Carbamidomethyl (C)	Yes	P02768	ALB	Serum albumin OS=Homo sapiens GN=ALB PE=1 SV=2 - [ALBU_HUMAN]	65	19	9	10	10	9	8	0.287	0.6	0.432	0.684	0.559	0.0423278	0.182756	0.15425	0.0494222	0.592528
303	2	776.802	533.345	CCAAADPHECYAK	[1] Carbamidomethyl; (C)|[2] Carbamidomethyl; (C)|[10] Carbamidomethyl (C)	Yes	P02768	ALB	Serum albumin OS=Homo sapiens GN=ALB PE=1 SV=2 - [ALBU_HUMAN]	65	19	9	10	10	9	8	0.205	0.6	0.405	0.772	0.553	0.0154214	0.244221	0.120945	0.035109	0.625018
72533	2	440.725	219.628	AEFAEVSK		Yes	P02768	ALB	Serum albumin OS=Homo sapiens GN=ALB PE=1 SV=2 - [ALBU_HUMAN]	65	19	9	10	10	9	8	0.257	0.595	0.268	0.766	0.382	0.0436273	0.368437	0.0381565	0.0282748	0.58754
10	2	492.749	257.695	TYETTLEK		Yes	P02768	ALB	Serum albumin OS=Homo sapiens GN=ALB PE=1 SV=2 - [ALBU_HUMAN]	65	19	9	10	10	9	8	0.292	0.595	0.416	0.719	0.566	0.0618701	0.19174	0.167268	0.0417128	0.521859
125680	2	386.723	211.94	AACLLPK	[3] Carbamidomethyl (C)	Yes	P02768	ALB	Serum albumin OS=Homo sapiens GN=ALB PE=1 SV=2 - [ALBU_HUMAN]	65	19	9	10	10	9	8	0.439	0.595	0.4	0.661	0.447	0.385042	0.25555	0.393321	0.1408	0.60801
10304	2	386.724	226.721	AACLLPK	[3] Carbamidomethyl (C)	Yes	P02768	ALB	Serum albumin OS=Homo sapiens GN=ALB PE=1 SV=2 - [ALBU_HUMAN]	65	19	9	10	10	9	8	0.404	0.595	0.374	0.749	0.408	0.380957	0.489441	0.188758	0.0340722	0.459193
25604	4	647.036	260.693	VHTECCHGDLLECADDRADLAK	[5] Carbamidomethyl; (C)|[6] Carbamidomethyl; (C)|[13] Carbamidomethyl (C)	Yes	P02768	ALB	Serum albumin OS=Homo sapiens GN=ALB PE=1 SV=2 - [ALBU_HUMAN]	65	19	9	10	10	9	8	0.322	0.595	0.379	0.649	0.526	0.16797	0.402859	0.147135	0.177806	0.798417
21096	2	569.754	223.347	CCTESLVNR	[1] Carbamidomethyl; (C)|[2] Carbamidomethyl (C)	Yes	P02768	ALB	Serum albumin OS=Homo sapiens GN=ALB PE=1 SV=2 - [ALBU_HUMAN]	65	19	9	10	10	9	8	0.281	0.595	0.368	0.702	0.395	0.0205312	0.258517	0.118034	0.0794536	0.272416
56	5	528.054	0	QEPERNECFLQHKDDNPNLPR	[8] Carbamidomethyl (C)	Yes	P02768	ALB	Serum albumin OS=Homo sapiens GN=ALB PE=1 SV=2 - [ALBU_HUMAN]	65	19	9	10	10	9	8	0.257	0.595	0.468	0.655	0.533	0.0393433	0.624363	0.750341	0.211771	0.849327
16064	2	464.251	195.103	YLYEIAR		Yes	P02768	ALB	Serum albumin OS=Homo sapiens GN=ALB PE=1 SV=2 - [ALBU_HUMAN]	65	19	9	10	10	9	8	0.24	0.589	0.389	0.772	0.454	0.0154754	0.203779	0.145351	0.0486728	0.612915
8012	3	547.318	363.69	KVPQVSTPTLVEVSR		Yes	P02768	ALB	Serum albumin OS=Homo sapiens GN=ALB PE=1 SV=2 - [ALBU_HUMAN]	65	19	9	10	10	9	8	0.275	0.589	0.405	0.737	0.447	0.0454504	0.237639	0.258365	0.11407	0.585002
70169	2	395.24	202.57	LVTDLTK		Yes	P02768	ALB	Serum albumin OS=Homo sapiens GN=ALB PE=1 SV=2 - [ALBU_HUMAN]	65	19	9	10	10	9	8	0.374	0.589	0.389	0.655	0.362	0.173358	0.171286	0.066892	0.154587	0.423052
6847	2	480.786	259.152	FQNALLVR		Yes	P02768	ALB	Serum albumin OS=Homo sapiens GN=ALB PE=1 SV=2 - [ALBU_HUMAN]	65	19	9	10	10	9	8	0.281	0.589	0.526	0.602	0.388	0.0418699	0.329458	0.843407	0.305884	0.729495
8764	2	575.312	241.533	LVNEVTEFAK		Yes	P02768	ALB	Serum albumin OS=Homo sapiens GN=ALB PE=1 SV=2 - [ALBU_HUMAN]	65	19	9	10	10	9	8	0.398	0.589	0.479	0.579	0.5	0.440832	0.550753	0.803789	0.774685	0.868991
1695	3	754.04	428.101	EFNAETFTFHADICTLSEK	[14] Carbamidomethyl (C)	Yes	P02768	ALB	Serum albumin OS=Homo sapiens GN=ALB PE=1 SV=2 - [ALBU_HUMAN]	65	19	9	10	10	9	8	0.415	0.589	0.526	0.567	0.658	0.562481	0.525027	0.900606	0.576827	0.195978
231853	2	722.327	123.698	YICENQDSISSK	[3] Carbamidomethyl (C)	Yes	P02768	ALB	Serum albumin OS=Homo sapiens GN=ALB PE=1 SV=2 - [ALBU_HUMAN]	65	19	9	10	10	9	8	0.404	0.589	0.453	0.608	0.507	0.248194	0.295282	0.409748	0.368813	0.956256
61647	3	543.248	130.884	ADDKETCFAEEGKK	[7] Carbamidomethyl (C)	Yes	P02768	ALB	Serum albumin OS=Homo sapiens GN=ALB PE=1 SV=2 - [ALBU_HUMAN]	65	19	9	10	10	9	8	0.38	0.589	0.458	0.655	0.441	0.341475	0.463878	0.609095	0.246792	0.606984
25750	2	569.754	226.413	CCTESLVNR	[1] Carbamidomethyl; (C)|[2] Carbamidomethyl (C)	Yes	P02768	ALB	Serum albumin OS=Homo sapiens GN=ALB PE=1 SV=2 - [ALBU_HUMAN]	65	19	9	10	10	9	8	0.322	0.589	0.311	0.737	0.461	0.0673235	0.476758	0.135759	0.0760927	0.642525
36592	4	407.688	103.916	ADDKETCFAEEGKK	[7] Carbamidomethyl (C)	Yes	P02768	ALB	Serum albumin OS=Homo sapiens GN=ALB PE=1 SV=2 - [ALBU_HUMAN]	65	19	9	10	10	9	8	0.269	0.589	0.437	0.743	0.441	0.027183	0.383681	0.214757	0.0356326	0.599079
57	3	518.205	457.757	CCAAADPHECYAK	[1] Carbamidomethyl; (C)|[2] Carbamidomethyl; (C)|[10] Carbamidomethyl (C)	Yes	P02768	ALB	Serum albumin OS=Homo sapiens GN=ALB PE=1 SV=2 - [ALBU_HUMAN]	65	19	9	10	10	9	8	0.257	0.589	0.421	0.678	0.586	0.0284618	0.300791	0.178843	0.0804907	0.477561
91409	2	500.807	218.635	QTALVELVK		Yes	P02768	ALB	Serum albumin OS=Homo sapiens GN=ALB PE=1 SV=2 - [ALBU_HUMAN]	65	19	9	10	10	9	8	0.263	0.584	0.389	0.772	0.362	0.0282983	0.31687	0.184797	0.0469726	0.262208
9	2	464.252	221.366	YLYEIAR		Yes	P02768	ALB	Serum albumin OS=Homo sapiens GN=ALB PE=1 SV=2 - [ALBU_HUMAN]	65	19	9	10	10	9	8	0.263	0.584	0.474	0.749	0.526	0.0215311	0.368832	0.339882	0.039493	0.912065
657	3	437.919	278.907	HPDYSVVLLLR		Yes	P02768	ALB	Serum albumin OS=Homo sapiens GN=ALB PE=1 SV=2 - [ALBU_HUMAN]	65	19	9	10	10	9	8	0.304	0.584	0.447	0.708	0.618	0.107485	0.394343	0.604535	0.0645629	0.214699
93809	2	440.725	205.833	AEFAEVSK		Yes	P02768	ALB	Serum albumin OS=Homo sapiens GN=ALB PE=1 SV=2 - [ALBU_HUMAN]	65	19	9	10	10	9	8	0.327	0.584	0.342	0.69	0.375	0.0690741	0.441707	0.200399	0.0842634	0.341168
153759	4	659.814	184.978	QEPERNECFLQHKDDNPNLPR	[8] Carbamidomethyl (C)	Yes	P02768	ALB	Serum albumin OS=Homo sapiens GN=ALB PE=1 SV=2 - [ALBU_HUMAN]	65	19	9	10	10	9	8	0.386	0.584	0.453	0.637	0.572	0.386054	0.480184	0.518769	0.37863	0.540699
8264	2	386.724	256.799	AACLLPK	[3] Carbamidomethyl (C)	Yes	P02768	ALB	Serum albumin OS=Homo sapiens GN=ALB PE=1 SV=2 - [ALBU_HUMAN]	65	19	9	10	10	9	8	0.316	0.584	0.316	0.684	0.382	0.123686	0.332872	0.0585882	0.102527	0.406862
20485	2	386.723	230.139	AACLLPK	[3] Carbamidomethyl (C)	Yes	P02768	ALB	Serum albumin OS=Homo sapiens GN=ALB PE=1 SV=2 - [ALBU_HUMAN]	65	19	9	10	10	9	8	0.316	0.584	0.305	0.667	0.382	0.191916	0.461891	0.131951	0.192789	0.322965
26719	3	453.549	217.252	AVMDDFAAFVEK	[3] Oxidation (M)	Yes	P02768	ALB	Serum albumin OS=Homo sapiens GN=ALB PE=1 SV=2 - [ALBU_HUMAN]	65	19	9	10	10	9	8	0.263	0.584	0.379	0.608	0.461	0.0804503	0.205239	0.120394	0.239207	0.697828
75065	4	647.036	168.134	VHTECCHGDLLECADDRADLAK	[5] Carbamidomethyl; (C)|[6] Carbamidomethyl; (C)|[13] Carbamidomethyl (C)	Yes	P02768	ALB	Serum albumin OS=Homo sapiens GN=ALB PE=1 SV=2 - [ALBU_HUMAN]	65	19	9	10	10	9	8	0.164	0.584	0.411	0.719	0.467	0.00552068	0.341997	0.364851	0.0743841	0.841515
2730	2	480.786	214.144	FQNALLVR		Yes	P02768	ALB	Serum albumin OS=Homo sapiens GN=ALB PE=1 SV=2 - [ALBU_HUMAN]	65	19	9	10	10	9	8	0.263	0.579	0.421	0.754	0.48	0.0555324	0.50331	0.421653	0.0203529	0.852308
11112	2	464.251	177.989	YLYEIAR		Yes	P02768	ALB	Serum albumin OS=Homo sapiens GN=ALB PE=1 SV=2 - [ALBU_HUMAN]	65	19	9	10	10	9	8	0.392	0.579	0.411	0.684	0.316	0.387651	0.312764	0.516616	0.211171	0.236014
24	2	537.775	366.322	LDELRDEGK		Yes	P02768	ALB	Serum albumin OS=Homo sapiens GN=ALB PE=1 SV=2 - [ALBU_HUMAN]	65	19	9	10	10	9	8	0.351	0.579	0.437	0.626	0.52	0.118043	0.421076	0.18664	0.250902	0.992193
123099	3	358.854	133.434	LDELRDEGK		Yes	P02768	ALB	Serum albumin OS=Homo sapiens GN=ALB PE=1 SV=2 - [ALBU_HUMAN]	65	19	9	10	10	9	8	0.433	0.579	0.432	0.602	0.375	0.595165	0.758002	0.443185	0.503163	0.228098
3297	4	660.059	314.766	QEPERNECFLQHKDDNPNLPR	[8] Carbamidomethyl; (C)|[11] Deamidated (Q)	Yes	P02768	ALB	Serum albumin OS=Homo sapiens GN=ALB PE=1 SV=2 - [ALBU_HUMAN]	65	19	9	10	10	9	8	0.292	0.579	0.442	0.62	0.579	0.0567909	0.719653	0.555918	0.324982	0.838287
51810	3	932.121	784.322	LVRPEVDVMCTAFHDNEETFLKK	[9] Oxidation; (M)|[10] Carbamidomethyl (C)	Yes	P02768	ALB	Serum albumin OS=Homo sapiens GN=ALB PE=1 SV=2 - [ALBU_HUMAN]	65	19	9	10	10	9	8	0.263	0.579	0.437	0.696	0.48	0.037326	0.411693	0.356311	0.0713331	0.641138
7611	3	547.319	286.03	KVPQVSTPTLVEVSR		Yes	P02768	ALB	Serum albumin OS=Homo sapiens GN=ALB PE=1 SV=2 - [ALBU_HUMAN]	65	19	9	10	10	9	8	0.24	0.574	0.458	0.737	0.428	0.0191473	0.387661	0.495259	0.0667087	0.668127
19955	2	575.312	318.884	LVNEVTEFAK		Yes	P02768	ALB	Serum albumin OS=Homo sapiens GN=ALB PE=1 SV=2 - [ALBU_HUMAN]	65	19	9	10	10	9	8	0.345	0.574	0.368	0.684	0.342	0.163387	0.385774	0.199359	0.144024	0.379916
1069	4	663.329	0	LVRPEVDVMCTAFHDNEETFLK	[10] Carbamidomethyl (C)	Yes	P02768	ALB	Serum albumin OS=Homo sapiens GN=ALB PE=1 SV=2 - [ALBU_HUMAN]	65	19	9	10	10	9	8	0.409	0.574	0.368	0.649	0.651	0.271602	0.554754	0.2437	0.270701	0.24373
317	3	992.121	638.54	SHCIAEVENDEMPADLPSLAADFVESK	[3] Carbamidomethyl (C)	Yes	P02768	ALB	Serum albumin OS=Homo sapiens GN=ALB PE=1 SV=2 - [ALBU_HUMAN]	65	19	9	10	10	9	8	0.322	0.574	0.447	0.632	0.586	0.128106	0.572528	0.455867	0.194118	0.465678
258	2	569.753	265.371	CCTESLVNR	[1] Carbamidomethyl; (C)|[2] Carbamidomethyl (C)	Yes	P02768	ALB	Serum albumin OS=Homo sapiens GN=ALB PE=1 SV=2 - [ALBU_HUMAN]	65	19	9	10	10	9	8	0.292	0.574	0.479	0.737	0.428	0.0457193	0.411028	0.754633	0.0785116	0.735049
5	2	575.313	321.291	LVNEVTEFAK		Yes	P02768	ALB	Serum albumin OS=Homo sapiens GN=ALB PE=1 SV=2 - [ALBU_HUMAN]	65	19	9	10	10	9	8	0.269	0.568	0.495	0.737	0.533	0.025736	0.29627	0.560969	0.0480268	0.73251
364	2	756.425	418.531	VPQVSTPTLVEVSR		Yes	P02768	ALB	Serum albumin OS=Homo sapiens GN=ALB PE=1 SV=2 - [ALBU_HUMAN]	65	19	9	10	10	9	8	0.275	0.568	0.395	0.684	0.526	0.0402749	0.593566	0.307902	0.118405	0.993572
22212	2	569.755	239.937	CCTESLVNR	[1] Carbamidomethyl; (C)|[2] Carbamidomethyl (C)	Yes	P02768	ALB	Serum albumin OS=Homo sapiens GN=ALB PE=1 SV=2 - [ALBU_HUMAN]	65	19	9	10	10	9	8	0.304	0.568	0.453	0.69	0.395	0.0666953	0.602348	0.647472	0.121341	0.316443
1189	2	656.375	391.715	HPDYSVVLLLR		Yes	P02768	ALB	Serum albumin OS=Homo sapiens GN=ALB PE=1 SV=2 - [ALBU_HUMAN]	65	19	9	10	10	9	8	0.322	0.563	0.505	0.749	0.612	0.0720314	0.569486	0.517834	0.0772313	0.307869
12497	2	395.24	223.291	LVTDLTK		Yes	P02768	ALB	Serum albumin OS=Homo sapiens GN=ALB PE=1 SV=2 - [ALBU_HUMAN]	65	19	9	10	10	9	8	0.292	0.558	0.374	0.766	0.388	0.081079	0.530229	0.158932	0.0448992	0.434849
15551	2	464.251	197.95	YLYEIAR		Yes	P02768	ALB	Serum albumin OS=Homo sapiens GN=ALB PE=1 SV=2 - [ALBU_HUMAN]	65	19	9	10	10	9	8	0.269	0.558	0.447	0.713	0.461	0.0376825	0.304016	0.204884	0.107122	0.701173
11297	3	547.317	355.798	KVPQVSTPTLVEVSR		Yes	P02768	ALB	Serum albumin OS=Homo sapiens GN=ALB PE=1 SV=2 - [ALBU_HUMAN]	65	19	9	10	10	9	8	0.24	0.558	0.368	0.708	0.421	0.0304136	0.400659	0.13595	0.115654	0.596938
4766	3	361.87	245.657	YLYEIARR		Yes	P02768	ALB	Serum albumin OS=Homo sapiens GN=ALB PE=1 SV=2 - [ALBU_HUMAN]	65	19	9	10	10	9	8	0.386	0.558	0.489	0.55	0.625	0.302922	0.711077	0.915034	0.829245	0.247482
67519	2	440.725	224.577	AEFAEVSK		Yes	P02768	ALB	Serum albumin OS=Homo sapiens GN=ALB PE=1 SV=2 - [ALBU_HUMAN]	65	19	9	10	10	9	8	0.345	0.553	0.326	0.731	0.388	0.0877338	0.526342	0.0793224	0.0709532	0.311036
23	2	500.807	247.969	QTALVELVK		Yes	P02768	ALB	Serum albumin OS=Homo sapiens GN=ALB PE=1 SV=2 - [ALBU_HUMAN]	65	19	9	10	10	9	8	0.24	0.553	0.489	0.731	0.467	0.0165109	0.547726	0.348391	0.0752023	0.64295
5629	2	500.806	212.56	QTALVELVK		Yes	P02768	ALB	Serum albumin OS=Homo sapiens GN=ALB PE=1 SV=2 - [ALBU_HUMAN]	65	19	9	10	10	9	8	0.246	0.553	0.453	0.702	0.296	0.0203955	0.915826	0.76414	0.0544661	0.252304
1244	3	504.62	294.424	VPQVSTPTLVEVSR		Yes	P02768	ALB	Serum albumin OS=Homo sapiens GN=ALB PE=1 SV=2 - [ALBU_HUMAN]	65	19	9	10	10	9	8	0.322	0.553	0.4	0.643	0.586	0.130635	0.481507	0.435357	0.143851	0.553311
271	2	829.38	273.568	QNCELFEQLGEYK	[3] Carbamidomethyl (C)	Yes	P02768	ALB	Serum albumin OS=Homo sapiens GN=ALB PE=1 SV=2 - [ALBU_HUMAN]	65	19	9	10	10	9	8	0.158	0.553	0.532	0.702	0.447	0.0042796	0.351128	0.793934	0.0446972	0.568383
8503	2	464.251	197.879	YLYEIAR		Yes	P02768	ALB	Serum albumin OS=Homo sapiens GN=ALB PE=1 SV=2 - [ALBU_HUMAN]	65	19	9	10	10	9	8	0.246	0.547	0.358	0.737	0.447	0.0339902	0.450593	0.186277	0.0931341	0.898273
119404	2	395.24	166.037	LVTDLTK		Yes	P02768	ALB	Serum albumin OS=Homo sapiens GN=ALB PE=1 SV=2 - [ALBU_HUMAN]	65	19	9	10	10	9	8	0.345	0.547	0.337	0.725	0.408	0.142565	0.587958	0.0716888	0.0705918	0.482548
7643	2	537.775	333.971	LDELRDEGK		Yes	P02768	ALB	Serum albumin OS=Homo sapiens GN=ALB PE=1 SV=2 - [ALBU_HUMAN]	65	19	9	10	10	9	8	0.339	0.547	0.437	0.661	0.388	0.172655	0.913311	0.424404	0.320337	0.314838
21	3	358.853	244.926	LDELRDEGK		Yes	P02768	ALB	Serum albumin OS=Homo sapiens GN=ALB PE=1 SV=2 - [ALBU_HUMAN]	65	19	9	10	10	9	8	0.327	0.547	0.516	0.614	0.586	0.18562	0.534319	0.294434	0.327896	0.594975
8992	2	829.381	256.505	QNCELFEQLGEYK	[3] Carbamidomethyl (C)	Yes	P02768	ALB	Serum albumin OS=Homo sapiens GN=ALB PE=1 SV=2 - [ALBU_HUMAN]	65	19	9	10	10	9	8	0.439	0.547	0.468	0.491	0.428	0.620636	0.981869	0.916386	0.972493	0.620809
147844	3	543.249	147.62	ADDKETCFAEEGKK	[7] Carbamidomethyl (C)	Yes	P02768	ALB	Serum albumin OS=Homo sapiens GN=ALB PE=1 SV=2 - [ALBU_HUMAN]	65	19	9	10	10	9	8	0.38	0.547	0.521	0.661	0.375	0.129606	0.464224	0.639514	0.278217	0.340951
45075	4	500.237	238.168	NECFLQHKDDNPNLPR	[1] Deamidated; (N)|[3] Carbamidomethyl (C)	Yes	P02768	ALB	Serum albumin OS=Homo sapiens GN=ALB PE=1 SV=2 - [ALBU_HUMAN]	65	19	9	10	10	9	8	0.263	0.547	0.489	0.696	0.546	0.0605282	0.645078	0.591289	0.102691	0.984291
111171	2	440.725	212.326	AEFAEVSK		Yes	P02768	ALB	Serum albumin OS=Homo sapiens GN=ALB PE=1 SV=2 - [ALBU_HUMAN]	65	19	9	10	10	9	8	0.292	0.542	0.284	0.643	0.375	0.0934187	0.578983	0.0913685	0.153668	0.331605
20224	2	829.381	263.621	QNCELFEQLGEYK	[3] Carbamidomethyl (C)	Yes	P02768	ALB	Serum albumin OS=Homo sapiens GN=ALB PE=1 SV=2 - [ALBU_HUMAN]	65	19	9	10	10	9	8	0.287	0.542	0.4	0.632	0.336	0.0395811	0.721239	0.436677	0.253938	0.152903
14712	4	695.346	465.034	LVRPEVDVMCTAFHDNEETFLKK	[10] Carbamidomethyl (C)	Yes	P02768	ALB	Serum albumin OS=Homo sapiens GN=ALB PE=1 SV=2 - [ALBU_HUMAN]	65	19	9	10	10	9	8	0.216	0.542	0.4	0.655	0.533	0.0244571	0.893231	0.277563	0.119449	0.79619
133564	2	500.807	186.179	QTALVELVK		Yes	P02768	ALB	Serum albumin OS=Homo sapiens GN=ALB PE=1 SV=2 - [ALBU_HUMAN]	65	19	9	10	10	9	8	0.257	0.537	0.411	0.784	0.329	0.0210367	0.586989	0.211649	0.0200048	0.161228
9155	2	829.377	224.049	QNCELFEQLGEYK	[3] Carbamidomethyl (C)	Yes	P02768	ALB	Serum albumin OS=Homo sapiens GN=ALB PE=1 SV=2 - [ALBU_HUMAN]	65	19	9	10	10	9	8	0.298	0.537	0.474	0.561	0.5	0.0527514	0.634226	0.584192	0.622358	0.566547
9194	2	829.378	249.963	QNCELFEQLGEYK	[3] Carbamidomethyl (C)	Yes	P02768	ALB	Serum albumin OS=Homo sapiens GN=ALB PE=1 SV=2 - [ALBU_HUMAN]	65	19	9	10	10	9	8	0.292	0.537	0.526	0.538	0.507	0.112146	0.38438	0.871089	0.715747	0.492506
40745	5	528.052	0	QEPERNECFLQHKDDNPNLPR	[8] Carbamidomethyl (C)	Yes	P02768	ALB	Serum albumin OS=Homo sapiens GN=ALB PE=1 SV=2 - [ALBU_HUMAN]	65	19	9	10	10	9	8	0.281	0.532	0.495	0.655	0.559	0.0765132	0.880664	0.660895	0.277321	0.959265
39507	4	625.031	275.042	TCVADESAENCDKSLHTLFGDK	[2] Carbamidomethyl; (C)|[11] Carbamidomethyl (C)	Yes	P02768	ALB	Serum albumin OS=Homo sapiens GN=ALB PE=1 SV=2 - [ALBU_HUMAN]	65	19	9	10	10	9	8	0.275	0.532	0.374	0.632	0.553	0.0459944	0.679386	0.353115	0.353628	0.659412
49621	4	659.814	198.96	QEPERNECFLQHKDDNPNLPR	[8] Carbamidomethyl (C)	Yes	P02768	ALB	Serum albumin OS=Homo sapiens GN=ALB PE=1 SV=2 - [ALBU_HUMAN]	65	19	9	10	10	9	8	0.257	0.532	0.405	0.696	0.52	0.0440829	0.653872	0.31166	0.089598	0.931139
2055	3	879.414	604.873	QEPERNECFLQHKDDNPNLPR	[8] Carbamidomethyl (C)	Yes	P02768	ALB	Serum albumin OS=Homo sapiens GN=ALB PE=1 SV=2 - [ALBU_HUMAN]	65	19	9	10	10	9	8	0.257	0.532	0.484	0.667	0.493	0.0347061	0.659503	0.783015	0.164709	0.98254
24169	3	516.27	325.388	LKECCEKPLLEK	[4] Carbamidomethyl; (C)|[5] Carbamidomethyl (C)	Yes	P02768	ALB	Serum albumin OS=Homo sapiens GN=ALB PE=1 SV=2 - [ALBU_HUMAN]	65	19	9	10	10	9	8	0.462	0.526	0.479	0.608	0.283	0.257063	0.958093	0.310083	0.427084	0.222689
2282	2	756.415	206.029	VPQVSTPTLVEVSR		Yes	P02768	ALB	Serum albumin OS=Homo sapiens GN=ALB PE=1 SV=2 - [ALBU_HUMAN]	65	19	9	10	10	9	8	0.117	0.526	0.258	0.825	0.467	0.000514167	0.284943	0.0240896	0.000971141	0.751624
81057	2	500.807	183.327	QTALVELVK		Yes	P02768	ALB	Serum albumin OS=Homo sapiens GN=ALB PE=1 SV=2 - [ALBU_HUMAN]	65	19	9	10	10	9	8	0.234	0.526	0.326	0.778	0.322	0.00518099	0.594011	0.0911121	0.0224593	0.17965
8128	4	637.048	502.722	EFNAETFTFHADICTLSEKER	[14] Carbamidomethyl (C)	Yes	P02768	ALB	Serum albumin OS=Homo sapiens GN=ALB PE=1 SV=2 - [ALBU_HUMAN]	65	19	9	10	10	9	8	0.228	0.526	0.4	0.55	0.276	0.0494603	0.924802	0.197116	0.586285	0.0450505
6453	2	480.785	220.752	FQNALLVR		Yes	P02768	ALB	Serum albumin OS=Homo sapiens GN=ALB PE=1 SV=2 - [ALBU_HUMAN]	65	19	9	10	10	9	8	0.386	0.521	0.505	0.561	0.329	0.142297	0.641389	0.824811	0.418448	0.251622
6826	4	699.344	533.184	LVRPEVDVMCTAFHDNEETFLKK	[9] Oxidation; (M)|[10] Carbamidomethyl (C)	Yes	P02768	ALB	Serum albumin OS=Homo sapiens GN=ALB PE=1 SV=2 - [ALBU_HUMAN]	65	19	9	10	10	9	8	0.409	0.521	0.453	0.585	0.553	0.284264	0.906211	0.357573	0.258175	0.62727
82026	4	659.813	194.985	QEPERNECFLQHKDDNPNLPR	[8] Carbamidomethyl (C)	Yes	P02768	ALB	Serum albumin OS=Homo sapiens GN=ALB PE=1 SV=2 - [ALBU_HUMAN]	65	19	9	10	10	9	8	0.392	0.516	0.458	0.766	0.533	0.385812	0.805928	0.797755	0.082039	0.855488
24113	4	637.048	430.082	EFNAETFTFHADICTLSEKER	[14] Carbamidomethyl (C)	Yes	P02768	ALB	Serum albumin OS=Homo sapiens GN=ALB PE=1 SV=2 - [ALBU_HUMAN]	65	19	9	10	10	9	8	0.368	0.516	0.453	0.632	0.434	0.163275	0.988599	0.381272	0.266075	0.471081
3603	3	997.453	672.581	SHCIAEVENDEMPADLPSLAADFVESK	[3] Carbamidomethyl; (C)|[12] Oxidation (M)	Yes	P02768	ALB	Serum albumin OS=Homo sapiens GN=ALB PE=1 SV=2 - [ALBU_HUMAN]	65	19	9	10	10	9	8	0.216	0.516	0.311	0.708	0.599	0.0409692	0.935329	0.101779	0.121296	0.251748
20880	2	829.385	229.941	QNCELFEQLGEYK	[3] Carbamidomethyl (C)	Yes	P02768	ALB	Serum albumin OS=Homo sapiens GN=ALB PE=1 SV=2 - [ALBU_HUMAN]	65	19	9	10	10	9	8	0.304	0.511	0.358	0.596	0.191	0.16782	0.969286	0.264851	0.578358	0.0123848
231314	2	569.754	168.95	CCTESLVNR	[1] Carbamidomethyl; (C)|[2] Carbamidomethyl (C)	Yes	P02768	ALB	Serum albumin OS=Homo sapiens GN=ALB PE=1 SV=2 - [ALBU_HUMAN]	65	19	9	10	10	9	8	0.199	0.511	0.4	0.731	0.368	0.0268542	0.93624	0.399102	0.0957798	0.287157
101	4	637.051	517.667	EFNAETFTFHADICTLSEKER	[14] Carbamidomethyl (C)	Yes	P02768	ALB	Serum albumin OS=Homo sapiens GN=ALB PE=1 SV=2 - [ALBU_HUMAN]	65	19	9	10	10	9	8	0.199	0.511	0.358	0.678	0.487	0.035481	0.867826	0.128888	0.288827	0.696499
61123	2	464.251	196.853	YLYEIAR		Yes	P02768	ALB	Serum albumin OS=Homo sapiens GN=ALB PE=1 SV=2 - [ALBU_HUMAN]	65	19	9	10	10	9	8	0.205	0.505	0.4	0.713	0.322	0.00915429	0.528034	0.316186	0.0361183	0.180057
5164	3	926.791	821.265	LVRPEVDVMCTAFHDNEETFLKK	[10] Carbamidomethyl (C)	Yes	P02768	ALB	Serum albumin OS=Homo sapiens GN=ALB PE=1 SV=2 - [ALBU_HUMAN]	65	19	9	10	10	9	8	0.392	0.489	0.458	0.626	0.454	0.128839	0.957692	0.264682	0.138235	0.895175
4692	2	537.776	294.848	LDELRDEGK		Yes	P02768	ALB	Serum albumin OS=Homo sapiens GN=ALB PE=1 SV=2 - [ALBU_HUMAN]	65	19	9	10	10	9	8	0.427	0.484	0.474	0.678	0.434	0.351773	0.888903	0.328965	0.101738	0.632262
30860	2	492.748	183.506	TYETTLEK		Yes	P02768	ALB	Serum albumin OS=Homo sapiens GN=ALB PE=1 SV=2 - [ALBU_HUMAN]	65	19	9	10	10	9	8	0.281	0.484	0.463	0.649	0.493	0.036557	0.836472	0.917372	0.155703	0.82032
93943	4	659.813	205.52	QEPERNECFLQHKDDNPNLPR	[8] Carbamidomethyl (C)	Yes	P02768	ALB	Serum albumin OS=Homo sapiens GN=ALB PE=1 SV=2 - [ALBU_HUMAN]	65	19	9	10	10	9	8	0.298	0.484	0.347	0.678	0.414	0.0482287	0.926896	0.195537	0.232583	0.430132
114	3	516.271	512.018	LKECCEKPLLEK	[4] Carbamidomethyl; (C)|[5] Carbamidomethyl (C)	Yes	P02768	ALB	Serum albumin OS=Homo sapiens GN=ALB PE=1 SV=2 - [ALBU_HUMAN]	65	19	9	10	10	9	8	0.421	0.479	0.526	0.538	0.467	0.182414	0.642975	0.308834	0.651683	0.365898
70044	4	663.324	423.622	LVRPEVDVMCTAFHDNEETFLK	[10] Carbamidomethyl (C)	Yes	P02768	ALB	Serum albumin OS=Homo sapiens GN=ALB PE=1 SV=2 - [ALBU_HUMAN]	65	19	9	10	10	9	8	0.292	0.479	0.411	0.667	0.48	0.0411722	0.764544	0.423167	0.101681	0.864175
1853	2	474.271	314.48	LKCASLQK	[3] Carbamidomethyl (C)	Yes	P02768	ALB	Serum albumin OS=Homo sapiens GN=ALB PE=1 SV=2 - [ALBU_HUMAN]	65	19	9	10	10	9	8	0.251	0.479	0.368	0.708	0.474	0.0948166	0.683441	0.302549	0.259729	0.454391
1026	5	683.127	0	TCVADESAENCDKSLHTLFGDKLCTVATLR	[2] Carbamidomethyl; (C)|[11] Carbamidomethyl; (C)|[24] Carbamidomethyl (C)	Yes	P02768	ALB	Serum albumin OS=Homo sapiens GN=ALB PE=1 SV=2 - [ALBU_HUMAN]	65	19	9	10	10	9	8	0.491	0.468	0.505	0.474	0.572	0.187139	0.980745	0.212342	0.577209	0.734596
1093	3	554.914	347.987	YKAAFTECCQAADK	[8] Carbamidomethyl; (C)|[9] Carbamidomethyl (C)	Yes	P02768	ALB	Serum albumin OS=Homo sapiens GN=ALB PE=1 SV=2 - [ALBU_HUMAN]	65	19	9	10	10	9	8	0.298	0.468	0.553	0.678	0.52	0.0793026	0.853636	0.413878	0.359745	0.467268
6401	5	888.223	0	RPCFSALEVDETYVPKEFNAETFTFHADICTLSEKER	[3] Carbamidomethyl; (C)|[30] Carbamidomethyl (C)	Yes	P02768	ALB	Serum albumin OS=Homo sapiens GN=ALB PE=1 SV=2 - [ALBU_HUMAN]	65	19	9	10	10	9	8	0.222	0.468	0.368	0.719	0.77	0.0242767	0.778562	0.212496	0.15624	0.0516168
18220	2	829.375	245.87	QNCELFEQLGEYK	[3] Carbamidomethyl (C)	Yes	P02768	ALB	Serum albumin OS=Homo sapiens GN=ALB PE=1 SV=2 - [ALBU_HUMAN]	65	19	9	10	10	9	8	0.298	0.458	0.526	0.556	0.408	0.163076	0.693279	0.736027	0.428512	0.651172
835	4	625.03	506.141	TCVADESAENCDKSLHTLFGDK	[2] Carbamidomethyl; (C)|[11] Carbamidomethyl (C)	Yes	P02768	ALB	Serum albumin OS=Homo sapiens GN=ALB PE=1 SV=2 - [ALBU_HUMAN]	65	19	9	10	10	9	8	0.322	0.437	0.474	0.614	0.454	0.104587	0.671909	0.393709	0.454461	0.593302
19238	2	829.391	261.242	QNCELFEQLGEYK	[3] Carbamidomethyl (C)	Yes	P02768	ALB	Serum albumin OS=Homo sapiens GN=ALB PE=1 SV=2 - [ALBU_HUMAN]	65	19	9	10	10	9	8	0.333	0.426	0.468	0.661	0.283	0.227963	0.426581	0.679281	0.206617	0.108435
13394	2	395.24	188.006	LVTDLTK		Yes	P02768	ALB	Serum albumin OS=Homo sapiens GN=ALB PE=1 SV=2 - [ALBU_HUMAN]	65	19	9	10	10	9	8	0.439	0.421	0.463	0.485	0.342	0.575931	0.522984	0.665982	0.831265	0.221029
30587	2	829.379	252.907	QNCELFEQLGEYK	[3] Carbamidomethyl (C)	Yes	P02768	ALB	Serum albumin OS=Homo sapiens GN=ALB PE=1 SV=2 - [ALBU_HUMAN]	65	19	9	10	10	9	8	0.17	0.416	0.605	0.462	0.27	0.00777039	0.673546	0.363914	0.777224	0.0364866
16325	3	543.251	442.331	ADDKETCFAEEGKK	[7] Carbamidomethyl (C)	Yes	P02768	ALB	Serum albumin OS=Homo sapiens GN=ALB PE=1 SV=2 - [ALBU_HUMAN]	65	19	9	10	10	9	8	0.532	0.411	0.584	0.427	0.382	0.570673	0.753956	0.731788	0.97934	0.419363
7614	2	725.768	353.17	ETYGEMADCCAK	[6] Oxidation; (M)|[9] Carbamidomethyl; (C)|[10] Carbamidomethyl (C)	Yes	P02768	ALB	Serum albumin OS=Homo sapiens GN=ALB PE=1 SV=2 - [ALBU_HUMAN]	65	19	9	10	10	9	8	0.374	0.411	0.474	0.579	0.526	0.146928	0.502394	0.570125	0.300046	0.797672
825	3	849.06	542.186	EFNAETFTFHADICTLSEKER	[14] Carbamidomethyl (C)	Yes	P02768	ALB	Serum albumin OS=Homo sapiens GN=ALB PE=1 SV=2 - [ALBU_HUMAN]	65	19	9	10	10	9	8	0.363	0.4	0.479	0.497	0.579	0.150421	0.519266	0.270918	0.72266	0.719375
28934	2	829.39	263.137	QNCELFEQLGEYK	[3] Carbamidomethyl (C)	Yes	P02768	ALB	Serum albumin OS=Homo sapiens GN=ALB PE=1 SV=2 - [ALBU_HUMAN]	65	19	9	10	10	9	8	0.322	0.4	0.584	0.661	0.316	0.146969	0.443678	0.880846	0.164891	0.0566024
322	4	695.346	581.381	LVRPEVDVMCTAFHDNEETFLKK	[10] Carbamidomethyl (C)	Yes	P02768	ALB	Serum albumin OS=Homo sapiens GN=ALB PE=1 SV=2 - [ALBU_HUMAN]	65	19	9	10	10	9	8	0.55	0.389	0.395	0.462	0.579	0.31723	0.794105	0.188459	0.350732	0.644594
18287	4	625.277	373.534	TCVADESAENCDKSLHTLFGDK	[2] Carbamidomethyl; (C)|[10] Deamidated; (N)|[11] Carbamidomethyl (C)	Yes	P02768	ALB	Serum albumin OS=Homo sapiens GN=ALB PE=1 SV=2 - [ALBU_HUMAN]	65	19	9	10	10	9	8	0.339	0.389	0.553	0.55	0.382	0.161501	0.484321	0.888086	0.660791	0.397523
53904	4	625.279	420.103	TCVADESAENCDKSLHTLFGDK	[2] Carbamidomethyl; (C)|[10] Deamidated; (N)|[11] Carbamidomethyl (C)	Yes	P02768	ALB	Serum albumin OS=Homo sapiens GN=ALB PE=1 SV=2 - [ALBU_HUMAN]	65	19	9	10	10	9	8	0.614	0.263	0.616	0.339	0.296	0.869585	0.161729	0.786493	0.594328	0.20929
79270	3	456.259	211.586	GSPAINVAVHVFR		Yes	P02766	TTR	Transthyretin OS=Homo sapiens GN=TTR PE=1 SV=1 - [TTHY_HUMAN]	65	19	9	10	10	9	8	0.427	0.674	0.516	0.596	0.329	0.692741	0.146881	0.939145	0.363113	0.204444
56734	3	508.247	172.824	KAADDTWEPFASGK		Yes	P02766	TTR	Transthyretin OS=Homo sapiens GN=TTR PE=1 SV=1 - [TTHY_HUMAN]	65	19	9	10	10	9	8	0.111	0.579	0.395	0.801	0.336	0.000235991	0.516309	0.266281	0.00573648	0.217394
94	3	456.259	427.214	GSPAINVAVHVFR		Yes	P02766	TTR	Transthyretin OS=Homo sapiens GN=TTR PE=1 SV=1 - [TTHY_HUMAN]	65	19	9	10	10	9	8	0.374	0.579	0.405	0.632	0.414	0.252966	0.510522	0.335475	0.22455	0.975378
388	2	374.2	241.55	CPLMVK	[1] Carbamidomethyl (C)	Yes	P02766	TTR	Transthyretin OS=Homo sapiens GN=TTR PE=1 SV=1 - [TTHY_HUMAN]	65	19	9	10	10	9	8	0.503	0.563	0.358	0.544	0.579	0.211308	0.601768	0.0651449	0.202157	0.619017
6088	3	456.258	400.6	GSPAINVAVHVFR		Yes	P02766	TTR	Transthyretin OS=Homo sapiens GN=TTR PE=1 SV=1 - [TTHY_HUMAN]	65	19	9	10	10	9	8	0.392	0.563	0.5	0.649	0.395	0.377799	0.7557	0.833195	0.265661	0.58669
300	3	498.957	409.578	GSPAINVAVHVFRK		Yes	P02766	TTR	Transthyretin OS=Homo sapiens GN=TTR PE=1 SV=1 - [TTHY_HUMAN]	65	19	9	10	10	9	8	0.409	0.532	0.532	0.573	0.526	0.691607	0.894289	0.769353	0.816046	0.804742
86	2	697.815	401.537	AADDTWEPFASGK		Yes	P02766	TTR	Transthyretin OS=Homo sapiens GN=TTR PE=1 SV=1 - [TTHY_HUMAN]	65	19	9	10	10	9	8	0.392	0.474	0.463	0.52	0.408	0.467533	0.951168	0.474781	0.411695	0.930744
331	2	374.199	212.999	CPLMVK	[1] Carbamidomethyl (C)	Yes	P02766	TTR	Transthyretin OS=Homo sapiens GN=TTR PE=1 SV=1 - [TTHY_HUMAN]	65	19	9	10	10	9	8	0.386	0.395	0.432	0.719	0.329	0.237038	0.468884	0.580205	0.155402	0.470952
105939	4	519.253	404.406	EHAVEGDCDFQLLKLDGK	[8] Carbamidomethyl (C)	Yes	P02765	AHSG	Alpha-2-HS-glycoprotein OS=Homo sapiens GN=AHSG PE=1 SV=1 - [FETUA_HUMAN]	65	19	9	10	10	9	8	0.398	0.626	0.384	0.573	0.572	0.0837244	0.187273	0.549526	0.560548	0.374644
1546	2	598.818	430.328	HTLNQIDEVK		Yes	P02765	AHSG	Alpha-2-HS-glycoprotein OS=Homo sapiens GN=AHSG PE=1 SV=1 - [FETUA_HUMAN]	65	19	9	10	10	9	8	0.304	0.584	0.632	0.62	0.467	0.0894162	0.212786	0.33946	0.294406	0.770533
64633	3	699.678	620.698	HTFMGVVSLGSPSGEVSHPR	[4] Oxidation (M)	Yes	P02765	AHSG	Alpha-2-HS-glycoprotein OS=Homo sapiens GN=AHSG PE=1 SV=1 - [FETUA_HUMAN]	65	19	9	10	10	9	8	0.152	0.542	0.221	0.842	0.48	0.0189624	0.898802	0.0223771	0.0215032	0.887857
10985	3	399.548	248.09	HTLNQIDEVK		Yes	P02765	AHSG	Alpha-2-HS-glycoprotein OS=Homo sapiens GN=AHSG PE=1 SV=1 - [FETUA_HUMAN]	65	19	9	10	10	9	8	0.427	0.537	0.584	0.561	0.474	0.673299	0.91251	0.39282	0.667953	0.557476
1108	2	424.221	269.01	CNLLAEK	[1] Carbamidomethyl (C)	Yes	P02765	AHSG	Alpha-2-HS-glycoprotein OS=Homo sapiens GN=AHSG PE=1 SV=1 - [FETUA_HUMAN]	65	19	9	10	10	9	8	0.31	0.526	0.495	0.573	0.401	0.228382	0.333519	0.408482	0.447828	0.297454
1905	3	672.695	591.037	TVVQPSVGAAAGPVVPPCPGR	[18] Carbamidomethyl (C)	Yes	P02765	AHSG	Alpha-2-HS-glycoprotein OS=Homo sapiens GN=AHSG PE=1 SV=1 - [FETUA_HUMAN]	65	19	9	10	10	9	8	0.404	0.437	0.526	0.515	0.52	0.511581	0.705134	0.760657	0.93678	0.813958
694	2	407.229	261.853	FSVVYAK		Yes	P02765	AHSG	Alpha-2-HS-glycoprotein OS=Homo sapiens GN=AHSG PE=1 SV=1 - [FETUA_HUMAN]	65	19	9	10	10	9	8	0.333	0.426	0.647	0.561	0.336	0.40578	0.472935	0.489986	0.694029	0.220869
7634	2	1008.54	498.222	TVVQPSVGAAAGPVVPPCPGR	[18] Carbamidomethyl (C)	Yes	P02765	AHSG	Alpha-2-HS-glycoprotein OS=Homo sapiens GN=AHSG PE=1 SV=1 - [FETUA_HUMAN]	65	19	9	10	10	9	8	0.298	0.374	0.679	0.532	0.428	0.110136	0.370965	0.131906	0.881638	0.294847
503	3	414.212	287.817	SDVVYTDWKK		Yes	P02763	ORM1	Alpha-1-acid glycoprotein 1 OS=Homo sapiens GN=ORM1 PE=1 SV=1 - [A1AG1_HUMAN]	65	19	9	10	10	9	8	0.386	0.7	0.447	0.772	0.546	0.166703	0.0701001	0.722244	0.0168426	0.621565
2327	2	620.814	323.102	SDVVYTDWKK		Yes	P02763	ORM1	Alpha-1-acid glycoprotein 1 OS=Homo sapiens GN=ORM1 PE=1 SV=1 - [A1AG1_HUMAN]	65	19	9	10	10	9	8	0.404	0.621	0.526	0.719	0.467	0.459546	0.353781	0.727231	0.107254	0.726103
47859	3	584.989	310.603	YVGGQEHFAHLLILR		Yes	P02763	ORM1	Alpha-1-acid glycoprotein 1 OS=Homo sapiens GN=ORM1 PE=1 SV=1 - [A1AG1_HUMAN]	65	19	9	10	10	9	8	0.345	0.6	0.389	0.649	0.474	0.142998	0.417366	0.202642	0.239963	0.908108
10128	2	723.337	301.439	TYMLAFDVNDEK		Yes	P02763	ORM1	Alpha-1-acid glycoprotein 1 OS=Homo sapiens GN=ORM1 PE=1 SV=1 - [A1AG1_HUMAN]	65	19	9	10	10	9	8	0.205	0.495	0.268	0.614	0.586	0.0417643	0.477324	0.0564346	0.23394	0.727108
34470	2	960.481	333.314	GECVPGEQEPEPILIPR	[3] Carbamidomethyl (C)	Yes	P02760	AMBP	Protein AMBP OS=Homo sapiens GN=AMBP PE=1 SV=1 - [AMBP_HUMAN]	65	19	9	10	10	9	8	0.281	0.732	0.442	0.725	0.329	0.0385932	0.0133088	0.684834	0.0336715	0.109535
31334	3	640.657	343.682	GECVPGEQEPEPILIPR	[3] Carbamidomethyl (C)	Yes	P02760	AMBP	Protein AMBP OS=Homo sapiens GN=AMBP PE=1 SV=1 - [AMBP_HUMAN]	65	19	9	10	10	9	8	0.363	0.711	0.526	0.649	0.388	0.201322	0.0491982	0.973492	0.174435	0.341859
3295	2	607.34	308.638	TVAACNLPIVR	[5] Carbamidomethyl (C)	Yes	P02760	AMBP	Protein AMBP OS=Homo sapiens GN=AMBP PE=1 SV=1 - [AMBP_HUMAN]	65	19	9	10	10	9	8	0.216	0.689	0.474	0.877	0.572	0.00687215	0.0268101	0.484905	0.00110136	0.526681
28573	2	835.875	333.166	CVLFPYGGCQGNGNK	[1] Carbamidomethyl; (C)|[9] Carbamidomethyl (C)	Yes	P02760	AMBP	Protein AMBP OS=Homo sapiens GN=AMBP PE=1 SV=1 - [AMBP_HUMAN]	65	19	9	10	10	9	8	0.211	0.658	0.474	0.842	0.599	0.00782857	0.0322344	0.765268	0.00172209	0.532532
10609	2	854.879	385.727	EYCGVPGDGDEELLR	[3] Carbamidomethyl (C)	Yes	P02760	AMBP	Protein AMBP OS=Homo sapiens GN=AMBP PE=1 SV=1 - [AMBP_HUMAN]	65	19	9	10	10	9	8	0.327	0.6	0.6	0.673	0.553	0.512704	0.520563	0.27949	0.331348	0.598216
3314	2	511.27	229.957	ETLLQDFR		Yes	P02760	AMBP	Protein AMBP OS=Homo sapiens GN=AMBP PE=1 SV=1 - [AMBP_HUMAN]	65	19	9	10	10	9	8	0.31	0.558	0.563	0.813	0.289	0.124974	0.662381	0.946034	0.0103215	0.168591
3623	3	435.541	275.46	LIVHNGYCDGR	[5] Deamidated; (N)|[8] Carbamidomethyl (C)	Yes	P02753	RBP4	Retinol-binding protein 4 OS=Homo sapiens GN=RBP4 PE=1 SV=3 - [RET4_HUMAN]	65	19	9	10	10	9	8	0.292	0.705	0.474	0.719	0.546	0.0337991	0.0268367	0.763638	0.0420934	0.516699
2948	2	583.296	311.717	DPNGLPPEAQK		Yes	P02753	RBP4	Retinol-binding protein 4 OS=Homo sapiens GN=RBP4 PE=1 SV=3 - [RET4_HUMAN]	65	19	9	10	10	9	8	0.304	0.684	0.405	0.702	0.441	0.122609	0.281189	0.37395	0.170509	0.693276
23261	2	652.807	335.928	LIVHNGYCDGR	[5] Deamidated; (N)|[8] Carbamidomethyl (C)	Yes	P02753	RBP4	Retinol-binding protein 4 OS=Homo sapiens GN=RBP4 PE=1 SV=3 - [RET4_HUMAN]	65	19	9	10	10	9	8	0.31	0.626	0.511	0.667	0.487	0.100936	0.27097	0.907646	0.176039	0.69912
5058	2	599.817	292.601	YWGVASFLQK		Yes	P02753	RBP4	Retinol-binding protein 4 OS=Homo sapiens GN=RBP4 PE=1 SV=3 - [RET4_HUMAN]	65	19	9	10	10	9	8	0.193	0.611	0.447	0.713	0.52	0.0126292	0.284773	0.579852	0.030548	0.740655
1854	3	434.892	295.279	QRQEELCLAR	[7] Carbamidomethyl (C)	Yes	P02753	RBP4	Retinol-binding protein 4 OS=Homo sapiens GN=RBP4 PE=1 SV=3 - [RET4_HUMAN]	65	19	9	10	10	9	8	0.398	0.589	0.568	0.667	0.434	0.414059	0.363082	0.801222	0.27837	0.561848
13076	3	578.321	299.129	NLQPASEYTVSLVAIK		Yes	P02751-3	FN1	Isoform 3 of Fibronectin OS=Homo sapiens GN=FN1 - [FINC_HUMAN]	65	19	9	10	10	9	8	0.322	0.6	0.563	0.696	0.461	0.244593	0.29904	0.832451	0.0430646	0.915252
3447	2	386.222	156.311	SEPLIGR		Yes	P02751-3	FN1	Isoform 3 of Fibronectin OS=Homo sapiens GN=FN1 - [FINC_HUMAN]	65	19	9	10	10	9	8	0.357	0.589	0.447	0.772	0.362	0.313526	0.361187	0.132399	0.0116178	0.33624
5212	3	551.266	424.991	LLCQCLGFGSGHFR	[3] Carbamidomethyl; (C)|[5] Carbamidomethyl (C)	Yes	P02751-3	FN1	Isoform 3 of Fibronectin OS=Homo sapiens GN=FN1 - [FINC_HUMAN]	65	19	9	10	10	9	8	0.374	0.574	0.437	0.713	0.401	0.265073	0.376302	0.166713	0.0361655	0.757465
4542	3	531.274	425.047	GDSPASSKPISINYR		Yes	P02751-3	FN1	Isoform 3 of Fibronectin OS=Homo sapiens GN=FN1 - [FINC_HUMAN]	65	19	9	10	10	9	8	0.327	0.563	0.511	0.708	0.27	0.135554	0.611156	0.468708	0.0518338	0.0990993
9462	3	621.966	458.848	HTSVQTTSSGSGPFTDVR		Yes	P02751-3	FN1	Isoform 3 of Fibronectin OS=Homo sapiens GN=FN1 - [FINC_HUMAN]	65	19	9	10	10	9	8	0.374	0.563	0.574	0.702	0.382	0.474853	0.455698	0.851745	0.089821	0.340345
3457	2	380.24	221.825	LTVGLTR		Yes	P02751-3	FN1	Isoform 3 of Fibronectin OS=Homo sapiens GN=FN1 - [FINC_HUMAN]	65	19	9	10	10	9	8	0.497	0.532	0.6	0.626	0.25	0.581312	0.998031	0.850822	0.153628	0.0474535
21653	3	858.793	237.906	TKTETITGFQVDAVPANGQTPIQR	[10] Deamidated; (Q)|[17] Deamidated (N)	Yes	P02751-3	FN1	Isoform 3 of Fibronectin OS=Homo sapiens GN=FN1 - [FINC_HUMAN]	65	19	9	10	10	9	8	0.392	0.532	0.458	0.731	0.612	0.490148	0.960763	0.687999	0.0491938	0.693336
6507	2	772.887	180.317	SYTITGLQPGTDYK	[8] Deamidated (Q)	Yes	P02751-3	FN1	Isoform 3 of Fibronectin OS=Homo sapiens GN=FN1 - [FINC_HUMAN]	65	19	9	10	10	9	8	0.345	0.458	0.521	0.713	0.408	0.211383	0.993161	0.60672	0.0455836	0.38718
19591	4	726.563	409.019	GFNCESKPEAEETCFDKYTGNTYR	[4] Carbamidomethyl; (C)|[14] Carbamidomethyl (C)	Yes	P02751-3	FN1	Isoform 3 of Fibronectin OS=Homo sapiens GN=FN1 - [FINC_HUMAN]	65	19	9	10	10	9	8	0.339	0.432	0.647	0.491	0.553	0.121463	0.443959	0.394741	0.984366	0.865734
8653	2	957.003	417.416	SSPVVIDASTAIDAPSNLR		Yes	P02751-17	FN1	Isoform 17 of Fibronectin OS=Homo sapiens GN=FN1 - [FINC_HUMAN]	65	19	9	10	10	9	8	0.234	0.595	0.463	0.754	0.336	0.0573563	0.189505	0.515672	0.0112829	0.163191
8960	2	866.978	346.741	NLQPASEYTVSLVAIK		Yes	P02751-17	FN1	Isoform 17 of Fibronectin OS=Homo sapiens GN=FN1 - [FINC_HUMAN]	65	19	9	10	10	9	8	0.327	0.563	0.532	0.673	0.355	0.195117	0.228103	0.665199	0.0554679	0.337884
13077	3	858.445	419.352	TKTETITGFQVDAVPANGQTPIQR	[17] Deamidated (N)	Yes	P02751-17	FN1	Isoform 17 of Fibronectin OS=Homo sapiens GN=FN1 - [FINC_HUMAN]	65	19	9	10	10	9	8	0.462	0.521	0.574	0.602	0.368	0.936206	0.51368	0.863997	0.417537	0.203604
4828	2	404.253	267.474	ITGYIIK		Yes	P02751-17	FN1	Isoform 17 of Fibronectin OS=Homo sapiens GN=FN1 - [FINC_HUMAN]	65	19	9	10	10	9	8	0.409	0.521	0.537	0.713	0.257	0.475788	0.96783	0.945783	0.0323522	0.0453109
17719	2	939.901	436.98	EYLGAICSCTCFGGQR	[7] Carbamidomethyl; (C)|[9] Carbamidomethyl; (C)|[11] Carbamidomethyl (C)	Yes	P02751-17	FN1	Isoform 17 of Fibronectin OS=Homo sapiens GN=FN1 - [FINC_HUMAN]	65	19	9	10	10	9	8	0.269	0.5	0.505	0.731	0.342	0.10124	0.814011	0.301079	0.0313365	0.298575
10095	3	858.117	488.464	TKTETITGFQVDAVPANGQTPIQR		Yes	P02751-17	FN1	Isoform 17 of Fibronectin OS=Homo sapiens GN=FN1 - [FINC_HUMAN]	65	19	9	10	10	9	8	0.392	0.489	0.5	0.696	0.454	0.203437	0.870567	0.696109	0.0591618	0.711535
16548	2	896.412	396.536	TYLGNALVCTCYGGSR	[9] Carbamidomethyl; (C)|[11] Carbamidomethyl (C)	Yes	P02751-17	FN1	Isoform 17 of Fibronectin OS=Homo sapiens GN=FN1 - [FINC_HUMAN]	65	19	9	10	10	9	8	0.345	0.463	0.568	0.725	0.349	0.18029	0.958412	0.897818	0.0277967	0.160079
33448	3	487.936	152.026	VPGTSTSATLTGLTR		Yes	P02751-14	FN1	Isoform 14 of Fibronectin OS=Homo sapiens GN=FN1 - [FINC_HUMAN]	65	19	9	10	10	9	8	0.404	0.489	0.553	0.655	0.355	0.594631	0.831459	0.901004	0.144884	0.256577
3877	3	384.876	373.561	ALGHLDLSGNR		Yes	P02750	LRG1	Leucine-rich alpha-2-glycoprotein OS=Homo sapiens GN=LRG1 PE=1 SV=2 - [A2GL_HUMAN]	65	19	9	10	10	9	8	0.339	0.579	0.489	0.795	0.52	0.125715	0.52233	0.752915	0.00916073	0.71778
4970	2	450.78	235.599	GQTLLAVAK		Yes	P02750	LRG1	Leucine-rich alpha-2-glycoprotein OS=Homo sapiens GN=LRG1 PE=1 SV=2 - [A2GL_HUMAN]	65	19	9	10	10	9	8	0.45	0.553	0.553	0.696	0.441	0.774127	0.791072	0.540875	0.141595	0.663443
39896	2	485.257	201.798	YLFLNGNK	[5] Deamidated (N)	Yes	P02750	LRG1	Leucine-rich alpha-2-glycoprotein OS=Homo sapiens GN=LRG1 PE=1 SV=2 - [A2GL_HUMAN]	65	19	9	10	10	9	8	0.415	0.542	0.505	0.789	0.467	0.313247	0.500769	0.668045	0.0102949	0.760966
9343	2	485.257	220.762	YLFLNGNK	[5] Deamidated (N)	Yes	P02750	LRG1	Leucine-rich alpha-2-glycoprotein OS=Homo sapiens GN=LRG1 PE=1 SV=2 - [A2GL_HUMAN]	65	19	9	10	10	9	8	0.439	0.489	0.574	0.708	0.5	0.54841	0.970597	0.58014	0.0516334	0.939412
3253	2	590.341	280.487	DLLLPQPDLR		Yes	P02750	LRG1	Leucine-rich alpha-2-glycoprotein OS=Homo sapiens GN=LRG1 PE=1 SV=2 - [A2GL_HUMAN]	65	19	9	10	10	9	8	0.363	0.489	0.542	0.801	0.559	0.189932	0.862369	0.636718	0.0119112	0.774123
19499	3	638.687	245.111	TCPKPDDLPFSTVVPLK	[2] Carbamidomethyl (C)	Yes	P02749	APOH	Beta-2-glycoprotein 1 OS=Homo sapiens GN=APOH PE=1 SV=3 - [APOH_HUMAN]	65	19	9	10	10	9	8	0.251	0.805	0.5	0.678	0.658	0.0255208	0.00611479	0.858123	0.0609856	0.117804
1418	3	638.673	301.005	TCPKPDDLPFSTVVPLK	[2] Carbamidomethyl (C)	Yes	P02749	APOH	Beta-2-glycoprotein 1 OS=Homo sapiens GN=APOH PE=1 SV=3 - [APOH_HUMAN]	65	19	9	10	10	9	8	0.187	0.695	0.253	0.813	0.704	0.00451428	0.0194994	0.0140728	0.00275109	0.169944
32861	3	1023.79	319.143	YTTFEYPNTISFSCNTGFYLNGADSAK	[14] Carbamidomethyl; (C)|[21] Deamidated (N)	Yes	P02749	APOH	Beta-2-glycoprotein 1 OS=Homo sapiens GN=APOH PE=1 SV=3 - [APOH_HUMAN]	65	19	9	10	10	9	8	0.322	0.668	0.495	0.637	0.612	0.0379398	0.0600497	0.471893	0.0809846	0.159749
4005	2	751.892	348.33	VCPFAGILENGAVR	[2] Carbamidomethyl (C)	Yes	P02749	APOH	Beta-2-glycoprotein 1 OS=Homo sapiens GN=APOH PE=1 SV=3 - [APOH_HUMAN]	65	19	9	10	10	9	8	0.211	0.632	0.395	0.825	0.691	0.00336402	0.0360582	0.224967	0.00191902	0.164385
4823	3	738.674	404.126	KCSYTEDAQCIDGTIEVPK	[2] Carbamidomethyl; (C)|[10] Carbamidomethyl (C)	Yes	P02749	APOH	Beta-2-glycoprotein 1 OS=Homo sapiens GN=APOH PE=1 SV=3 - [APOH_HUMAN]	65	19	9	10	10	9	8	0.24	0.611	0.368	0.789	0.533	0.0114962	0.143779	0.198208	0.0106583	0.753887
3422	3	796.004	482.003	ATFGCHDGYSLDGPEEIECTK	[5] Carbamidomethyl; (C)|[19] Carbamidomethyl (C)	Yes	P02749	APOH	Beta-2-glycoprotein 1 OS=Homo sapiens GN=APOH PE=1 SV=3 - [APOH_HUMAN]	65	19	9	10	10	9	8	0.234	0.605	0.468	0.778	0.566	0.0106311	0.185272	0.207524	0.0059793	0.415882
3544	3	501.598	338.98	VCPFAGILENGAVR	[2] Carbamidomethyl (C)	Yes	P02749	APOH	Beta-2-glycoprotein 1 OS=Homo sapiens GN=APOH PE=1 SV=3 - [APOH_HUMAN]	65	19	9	10	10	9	8	0.181	0.584	0.358	0.807	0.612	0.00342687	0.128916	0.108791	0.0041982	0.401552
4066	2	752.386	380.015	VCPFAGILENGAVR	[2] Carbamidomethyl; (C)|[10] Deamidated (N)	Yes	P02749	APOH	Beta-2-glycoprotein 1 OS=Homo sapiens GN=APOH PE=1 SV=3 - [APOH_HUMAN]	65	19	9	10	10	9	8	0.263	0.574	0.468	0.76	0.572	0.0265329	0.343969	0.262646	0.00695656	0.501284
3186	3	795.036	526.448	TFYEPGEEITYSCKPGYVSR	[13] Carbamidomethyl (C)	Yes	P02749	APOH	Beta-2-glycoprotein 1 OS=Homo sapiens GN=APOH PE=1 SV=3 - [APOH_HUMAN]	65	19	9	10	10	9	8	0.216	0.526	0.4	0.76	0.599	0.0111095	0.434492	0.151932	0.0144157	0.436821
7420	3	368.855	186.044	EHSSLAFWK		Yes	P02749	APOH	Beta-2-glycoprotein 1 OS=Homo sapiens GN=APOH PE=1 SV=3 - [APOH_HUMAN]	65	19	9	10	10	9	8	0.415	0.468	0.447	0.602	0.342	0.195286	0.901143	0.495377	0.212837	0.613697
4546	2	621.877	319.584	LSPIYNLVPVK		Yes	P02748	C9	Complement component C9 OS=Homo sapiens GN=C9 PE=1 SV=2 - [CO9_HUMAN]	65	19	9	10	10	9	8	0.24	0.684	0.311	0.801	0.546	0.0163945	0.0677101	0.101497	0.00261917	0.563692
13998	3	579.313	340.218	NRDVVLTTTFVDDIK		Yes	P02748	C9	Complement component C9 OS=Homo sapiens GN=C9 PE=1 SV=2 - [CO9_HUMAN]	65	19	9	10	10	9	8	0.263	0.658	0.321	0.807	0.559	0.0613109	0.134793	0.103966	0.00353495	0.533054
9145	2	385.708	181.604	YAFELK		Yes	P02748	C9	Complement component C9 OS=Homo sapiens GN=C9 PE=1 SV=2 - [CO9_HUMAN]	65	19	9	10	10	9	8	0.333	0.653	0.389	0.789	0.447	0.0987967	0.152342	0.190073	0.0047574	0.723174
2517	2	516.272	271.925	VVEESELAR		Yes	P02748	C9	Complement component C9 OS=Homo sapiens GN=C9 PE=1 SV=2 - [CO9_HUMAN]	65	19	9	10	10	9	8	0.287	0.632	0.289	0.784	0.539	0.0297707	0.189398	0.0326188	0.0228667	0.551777
28548	3	434.894	326.56	DRVVEESELAR		Yes	P02748	C9	Complement component C9 OS=Homo sapiens GN=C9 PE=1 SV=2 - [CO9_HUMAN]	65	19	9	10	10	9	8	0.38	0.626	0.437	0.766	0.513	0.52414	0.342378	0.976644	0.135761	0.682006
22307	4	707.074	311.391	FTPTETNKAEQCCEETASSISLHGK	[12] Carbamidomethyl; (C)|[13] Carbamidomethyl (C)	Yes	P02748	C9	Complement component C9 OS=Homo sapiens GN=C9 PE=1 SV=2 - [CO9_HUMAN]	65	19	9	10	10	9	8	0.263	0.605	0.484	0.789	0.474	0.0163149	0.228279	0.822355	0.0182505	0.802256
9237	2	583.315	294.682	TSNFNAAISLK		Yes	P02748	C9	Complement component C9 OS=Homo sapiens GN=C9 PE=1 SV=2 - [CO9_HUMAN]	65	19	9	10	10	9	8	0.222	0.563	0.358	0.76	0.421	0.0259502	0.273179	0.122825	0.00485035	0.449513
3904	3	486.932	376.124	QTHQPPAPNSLIR		Yes	P02747	C1QC	Complement C1q subcomponent subunit C OS=Homo sapiens GN=C1QC PE=1 SV=3 - [C1QC_HUMAN]	65	19	9	10	10	9	8	0.205	0.721	0.447	0.865	0.559	0.307696	0.166414	0.983821	0.0475106	0.787088
12733	2	964.455	410.832	FNAVLTNPQGDYDTSTGK		Yes	P02747	C1QC	Complement C1q subcomponent subunit C OS=Homo sapiens GN=C1QC PE=1 SV=3 - [C1QC_HUMAN]	65	19	9	10	10	9	8	0.181	0.663	0.389	0.912	0.533	0.00932446	0.0661148	0.278235	0.000173332	0.658712
6970	2	629.349	331.229	TNQVNSGGVLLR		Yes	P02747	C1QC	Complement C1q subcomponent subunit C OS=Homo sapiens GN=C1QC PE=1 SV=3 - [C1QC_HUMAN]	65	19	9	10	10	9	8	0.292	0.647	0.4	0.865	0.599	0.970105	0.935177	0.744726	0.252271	0.707984
33865	2	538.773	233.362	GNLCVNLMR	[4] Carbamidomethyl (C)	Yes	P02746	C1QB	Complement C1q subcomponent subunit B OS=Homo sapiens GN=C1QB PE=1 SV=3 - [C1QB_HUMAN]	65	19	9	10	10	9	8	0.374	0.442	0.379	0.678	0.586	0.362583	0.618098	0.191652	0.0852813	0.413024
6272	2	571.763	251.157	SLGFCDTTNK	[5] Carbamidomethyl (C)	Yes	P02745	C1QA	Complement C1q subcomponent subunit A OS=Homo sapiens GN=C1QA PE=1 SV=2 - [C1QA_HUMAN]	65	19	9	10	10	9	8	0.222	0.695	0.484	0.912	0.586	0.0255687	0.0392642	0.546356	0.00025027	0.474909
8500	2	757.368	326.957	YLQEIYNSNNQK		Yes	P02679-2	FGG	Isoform Gamma-A of Fibrinogen gamma chain OS=Homo sapiens GN=FGG - [FIBG_HUMAN]	65	19	9	10	10	9	8	0.158	0.642	0.3	0.807	0.757	0.00495891	0.193749	0.124393	0.0107865	0.0315975
3156	3	497.92	363.545	YEASILTHDSSIR		Yes	P02679-2	FGG	Isoform Gamma-A of Fibrinogen gamma chain OS=Homo sapiens GN=FGG - [FIBG_HUMAN]	65	19	9	10	10	9	8	0.175	0.621	0.268	0.819	0.711	0.00458673	0.25481	0.0674015	0.00557364	0.0971844
12029	4	692.84	390.029	VAQLEAQCQEPCKDTVQIHDITGK	[8] Carbamidomethyl; (C)|[12] Carbamidomethyl (C)	Yes	P02679-2	FGG	Isoform Gamma-A of Fibrinogen gamma chain OS=Homo sapiens GN=FGG - [FIBG_HUMAN]	65	19	9	10	10	9	8	0.205	0.542	0.416	0.713	0.599	0.00979377	0.525868	0.461498	0.0515077	0.416612
28924	2	567.761	340.857	TSTADYAMFK		Yes	P02679-2	FGG	Isoform Gamma-A of Fibrinogen gamma chain OS=Homo sapiens GN=FGG - [FIBG_HUMAN]	65	19	9	10	10	9	8	0.345	0.484	0.453	0.596	0.539	0.13565	0.855637	0.514222	0.28372	0.742639
2251	3	505.895	0	YLQEIYNSNNQK	[3] Deamidated; (Q)|[7] Deamidated (N)	Yes	P02679-2	FGG	Isoform Gamma-A of Fibrinogen gamma chain OS=Homo sapiens GN=FGG - [FIBG_HUMAN]	65	19	9	10	10	9	8	0.345	0.474	0.537	0.725	0.375	0.152321	0.988778	0.803694	0.0241192	0.58426
14133	2	758.337	182.189	YLQEIYNSNNQK	[3] Deamidated; (Q)|[7] Deamidated (N)	Yes	P02679-2	FGG	Isoform Gamma-A of Fibrinogen gamma chain OS=Homo sapiens GN=FGG - [FIBG_HUMAN]	65	19	9	10	10	9	8	0.31	0.474	0.558	0.696	0.382	0.174923	0.710705	0.882797	0.0681393	0.589938
44381	4	969.969	202.253	DNENVVNEYSSELEKHQLYIDETVNSNIPTNLR		Yes	P02675	FGB	Fibrinogen beta chain OS=Homo sapiens GN=FGB PE=1 SV=2 - [FIBB_HUMAN]	65	19	9	10	10	9	8	0.374	0.626	0.311	0.684	0.408	0.339565	0.352675	0.0722055	0.20826	0.976137
1738	2	422.748	195.308	SILENLR		Yes	P02675	FGB	Fibrinogen beta chain OS=Homo sapiens GN=FGB PE=1 SV=2 - [FIBB_HUMAN]	65	19	9	10	10	9	8	0.17	0.6	0.258	0.795	0.684	0.00679118	0.249475	0.0433476	0.0118257	0.0760569
13017	5	447.846	0	KREEAPSLRPAPPPISGGGYR		Yes	P02675	FGB	Fibrinogen beta chain OS=Homo sapiens GN=FGB PE=1 SV=2 - [FIBB_HUMAN]	65	19	9	10	10	9	8	0.222	0.595	0.405	0.772	0.75	0.0147402	0.343691	0.507787	0.0145119	0.0444988
41232	4	527.533	255.39	REEAPSLRPAPPPISGGGYR		Yes	P02675	FGB	Fibrinogen beta chain OS=Homo sapiens GN=FGB PE=1 SV=2 - [FIBB_HUMAN]	65	19	9	10	10	9	8	0.298	0.595	0.447	0.602	0.421	0.0877365	0.458928	0.780248	0.463125	0.712998
3848	3	709.705	485.311	HQLYIDETVNSNIPTNLR		Yes	P02675	FGB	Fibrinogen beta chain OS=Homo sapiens GN=FGB PE=1 SV=2 - [FIBB_HUMAN]	65	19	9	10	10	9	8	0.24	0.521	0.347	0.749	0.796	0.0174883	0.674654	0.212116	0.0372832	0.0143244
51709	3	708.676	289.693	QVKDNENVVNEYSSELEK		Yes	P02675	FGB	Fibrinogen beta chain OS=Homo sapiens GN=FGB PE=1 SV=2 - [FIBB_HUMAN]	65	19	9	10	10	9	8	0.404	0.489	0.437	0.637	0.414	0.416126	0.817594	0.473531	0.292682	0.328677
15169	2	893.399	343.953	NYCGLPGEYWLGNDK	[3] Carbamidomethyl (C)	Yes	P02675	FGB	Fibrinogen beta chain OS=Homo sapiens GN=FGB PE=1 SV=2 - [FIBB_HUMAN]	65	19	9	10	10	9	8	0.287	0.447	0.489	0.702	0.592	0.0872056	0.776845	0.762005	0.0964696	0.368772
3279	2	570.78	263.23	GSESGIFTNTK		Yes	P02671-2	FGA	Isoform 2 of Fibrinogen alpha chain OS=Homo sapiens GN=FGA - [FIBA_HUMAN]	65	19	9	10	10	9	8	0.175	0.763	0.4	0.848	0.757	0.0216083	0.0795088	0.432841	0.00379605	0.120803
3169	2	514.757	231.175	NSLFEYQK		Yes	P02671-2	FGA	Isoform 2 of Fibrinogen alpha chain OS=Homo sapiens GN=FGA - [FIBA_HUMAN]	65	19	9	10	10	9	8	0.129	0.668	0.321	0.848	0.743	0.00175029	0.113113	0.144357	0.00149185	0.0493249
7876	3	546.595	276.93	ESSSHHPGIAEFPSR		Yes	P02671-2	FGA	Isoform 2 of Fibrinogen alpha chain OS=Homo sapiens GN=FGA - [FIBA_HUMAN]	65	19	9	10	10	9	8	0.17	0.668	0.379	0.807	0.645	0.0109607	0.114708	0.415992	0.03149	0.262025
2825	2	464.778	237.956	QLEQVIAK		Yes	P02671-2	FGA	Isoform 2 of Fibrinogen alpha chain OS=Homo sapiens GN=FGA - [FIBA_HUMAN]	65	19	9	10	10	9	8	0.187	0.642	0.316	0.784	0.743	0.00757776	0.149118	0.0830194	0.0158165	0.0355635
423	2	815.412	354.455	DSHSLTTNIMEILR		Yes	P02671-2	FGA	Isoform 2 of Fibrinogen alpha chain OS=Homo sapiens GN=FGA - [FIBA_HUMAN]	65	19	9	10	10	9	8	0.368	0.553	0.447	0.678	0.342	0.186784	0.419502	0.526201	0.132844	0.250409
9315	2	402.718	186.986	AQLVDMK		Yes	P02671-2	FGA	Isoform 2 of Fibrinogen alpha chain OS=Homo sapiens GN=FGA - [FIBA_HUMAN]	65	19	9	10	10	9	8	0.439	0.468	0.484	0.678	0.355	0.246126	0.9738	0.418704	0.107714	0.727616
35066	4	472.476	392.244	HRHPDEAAFFDTASTGK		Yes	P02671-2	FGA	Isoform 2 of Fibrinogen alpha chain OS=Homo sapiens GN=FGA - [FIBA_HUMAN]	65	19	9	10	10	9	8	0.24	0.463	0.479	0.632	0.664	0.0199707	0.825106	0.843851	0.149284	0.14909
12046	3	531.912	251.257	HPDEAAFFDTASTGK		Yes	P02671	FGA	Fibrinogen alpha chain OS=Homo sapiens GN=FGA PE=1 SV=2 - [FIBA_HUMAN]	65	19	9	10	10	9	8	0.304	0.621	0.395	0.702	0.612	0.0836369	0.139985	0.134547	0.0755222	0.209635
10730	3	373.893	297.893	DRQHLPLIK		Yes	P02671	FGA	Fibrinogen alpha chain OS=Homo sapiens GN=FGA PE=1 SV=2 - [FIBA_HUMAN]	65	19	9	10	10	9	8	0.392	0.574	0.489	0.608	0.572	0.504913	0.771749	0.841616	0.360472	0.949186
12478	4	605.565	166.802	EVDLKDYEDQQKQLEQVIAK		Yes	P02671	FGA	Fibrinogen alpha chain OS=Homo sapiens GN=FGA PE=1 SV=2 - [FIBA_HUMAN]	65	19	9	10	10	9	8	0.474	0.468	0.405	0.649	0.566	0.390984	0.930497	0.122043	0.233151	0.301515
8955	2	598.802	282.755	GWVTDGFSSLK		Yes	P02656	APOC3	Apolipoprotein C-III OS=Homo sapiens GN=APOC3 PE=1 SV=1 - [APOC3_HUMAN]	65	19	9	10	10	9	8	0.117	0.742	0.326	0.924	0.711	0.000708557	0.0137695	0.120086	7.57595e-05	0.143357
11591	2	858.929	478.099	DALSSVQESQVAQQAR		Yes	P02656	APOC3	Apolipoprotein C-III OS=Homo sapiens GN=APOC3 PE=1 SV=1 - [APOC3_HUMAN]	65	19	9	10	10	9	8	0.175	0.689	0.289	0.936	0.526	0.0019477	0.0327519	0.0426709	5.11052e-05	0.688053
3802	3	572.956	312.758	DALSSVQESQVAQQAR		Yes	P02656	APOC3	Apolipoprotein C-III OS=Homo sapiens GN=APOC3 PE=1 SV=1 - [APOC3_HUMAN]	65	19	9	10	10	9	8	0.251	0.605	0.247	0.836	0.625	0.0496394	0.130738	0.0273929	0.00216998	0.682569
49390	2	601.283	149.879	EWFSETFQK		Yes	P02654	APOC1	Apolipoprotein C-I OS=Homo sapiens GN=APOC1 PE=1 SV=1 - [APOC1_HUMAN]	65	19	9	10	10	9	8	0.31	0.558	0.395	0.702	0.553	0.0896523	0.559623	0.378524	0.0905673	0.523806
5949	3	428.935	292.941	SKEQLTPLIKK		Yes	P02652	APOA2	Apolipoprotein A-II OS=Homo sapiens GN=APOA2 PE=1 SV=1 - [APOA2_HUMAN]	65	19	9	10	10	9	8	0.316	0.632	0.589	0.602	0.487	0.146887	0.451383	0.420117	0.519928	0.899993
1288	3	428.935	314.15	SKEQLTPLIKK		Yes	P02652	APOA2	Apolipoprotein A-II OS=Homo sapiens GN=APOA2 PE=1 SV=1 - [APOA2_HUMAN]	65	19	9	10	10	9	8	0.409	0.616	0.542	0.515	0.48	0.410106	0.392285	0.837998	0.969749	0.507925
3198	2	578.851	375.73	SKEQLTPLIK		Yes	P02652	APOA2	Apolipoprotein A-II OS=Homo sapiens GN=APOA2 PE=1 SV=1 - [APOA2_HUMAN]	65	19	9	10	10	9	8	0.263	0.579	0.521	0.667	0.447	0.0596057	0.569383	0.630603	0.302784	0.652751
1047	3	386.236	249.503	SKEQLTPLIK		Yes	P02652	APOA2	Apolipoprotein A-II OS=Homo sapiens GN=APOA2 PE=1 SV=1 - [APOA2_HUMAN]	65	19	9	10	10	9	8	0.298	0.558	0.484	0.62	0.513	0.128638	0.660968	0.591524	0.345197	0.851974
944	3	400.56	318.042	VKSPELQAEAK		Yes	P02652	APOA2	Apolipoprotein A-II OS=Homo sapiens GN=APOA2 PE=1 SV=1 - [APOA2_HUMAN]	65	19	9	10	10	9	8	0.363	0.553	0.474	0.561	0.553	0.151961	0.688727	0.58894	0.52921	0.918439
2100	2	600.336	292.528	VKSPELQAEAK		Yes	P02652	APOA2	Apolipoprotein A-II OS=Homo sapiens GN=APOA2 PE=1 SV=1 - [APOA2_HUMAN]	65	19	9	10	10	9	8	0.345	0.521	0.453	0.567	0.487	0.144567	0.818196	0.579211	0.679156	0.733331
6266	2	824.405	443.565	GEVQAMLGQSTEELR		Yes	P02649	APOE	Apolipoprotein E OS=Homo sapiens GN=APOE PE=1 SV=1 - [APOE_HUMAN]	65	19	9	10	10	9	8	0.38	0.6	0.389	0.649	0.421	0.319199	0.99155	0.292064	0.166309	0.642373
900	2	657.362	460.187	AKLEEQAQQIR		Yes	P02649	APOE	Apolipoprotein E OS=Homo sapiens GN=APOE PE=1 SV=1 - [APOE_HUMAN]	65	19	9	10	10	9	8	0.398	0.526	0.447	0.556	0.322	0.263833	0.703331	0.499882	0.553158	0.313213
618	3	438.578	296.548	AKLEEQAQQIR		Yes	P02649	APOE	Apolipoprotein E OS=Homo sapiens GN=APOE PE=1 SV=1 - [APOE_HUMAN]	65	19	9	10	10	9	8	0.439	0.516	0.511	0.538	0.382	0.346454	0.764999	0.815682	0.562067	0.515951
16425	2	533.742	338.4	ARMEEMGSR		Yes	P02649	APOE	Apolipoprotein E OS=Homo sapiens GN=APOE PE=1 SV=1 - [APOE_HUMAN]	65	19	9	10	10	9	8	0.386	0.505	0.542	0.649	0.447	0.218778	0.978017	0.648986	0.194917	0.966798
1630	2	810.903	464.422	VQAAVGTSAAPVPSDNH		Yes	P02649	APOE	Apolipoprotein E OS=Homo sapiens GN=APOE PE=1 SV=1 - [APOE_HUMAN]	65	19	9	10	10	9	8	0.298	0.489	0.505	0.585	0.362	0.0569728	0.847364	0.44665	0.224296	0.462719
4099	3	540.938	330.681	VQAAVGTSAAPVPSDNH		Yes	P02649	APOE	Apolipoprotein E OS=Homo sapiens GN=APOE PE=1 SV=1 - [APOE_HUMAN]	65	19	9	10	10	9	8	0.333	0.479	0.484	0.62	0.52	0.286797	0.986773	0.417746	0.295409	0.788716
5290	3	448.253	463.065	LLRDADDLQKR		Yes	P02649	APOE	Apolipoprotein E OS=Homo sapiens GN=APOE PE=1 SV=1 - [APOE_HUMAN]	65	19	9	10	10	9	8	0.357	0.479	0.484	0.573	0.428	0.279491	0.669044	0.914996	0.803059	0.763035
6157	2	768.861	297.839	SWFEPLVEDMQR		Yes	P02649	APOE	Apolipoprotein E OS=Homo sapiens GN=APOE PE=1 SV=1 - [APOE_HUMAN]	65	19	9	10	10	9	8	0.275	0.474	0.405	0.591	0.48	0.103785	0.983552	0.223106	0.558769	0.776978
299	2	484.78	314.579	LGPLVEQGR		Yes	P02649	APOE	Apolipoprotein E OS=Homo sapiens GN=APOE PE=1 SV=1 - [APOE_HUMAN]	65	19	9	10	10	9	8	0.374	0.463	0.468	0.556	0.316	0.183322	0.746014	0.389261	0.448977	0.406144
818	2	749.405	361.116	AATVGSLAGQPLQER		Yes	P02649	APOE	Apolipoprotein E OS=Homo sapiens GN=APOE PE=1 SV=1 - [APOE_HUMAN]	65	19	9	10	10	9	8	0.456	0.426	0.453	0.538	0.289	0.357739	0.442109	0.466328	0.723794	0.235878
2342	2	450.225	186.767	FWDYLR		Yes	P02649	APOE	Apolipoprotein E OS=Homo sapiens GN=APOE PE=1 SV=1 - [APOE_HUMAN]	65	19	9	10	10	9	8	0.386	0.411	0.474	0.608	0.329	0.157395	0.343375	0.217921	0.283403	0.467143
1385	2	465.756	209.786	QWAGLVEK		Yes	P02649	APOE	Apolipoprotein E OS=Homo sapiens GN=APOE PE=1 SV=1 - [APOE_HUMAN]	65	19	9	10	10	9	8	0.398	0.358	0.526	0.52	0.342	0.735671	0.134048	0.64538	0.826884	0.253411
5409	4	422.227	315.605	DRLDEVKEQVAEVR		Yes	P02649	APOE	Apolipoprotein E OS=Homo sapiens GN=APOE PE=1 SV=1 - [APOE_HUMAN]	65	19	9	10	10	9	8	0.503	0.305	0.358	0.48	0.447	0.434262	0.271079	0.35889	0.91126	0.398155
240	2	618.348	316.285	DLATVYVDVLK		Yes	P02647	APOA1	Apolipoprotein A-I OS=Homo sapiens GN=APOA1 PE=1 SV=1 - [APOA1_HUMAN]	65	19	9	10	10	9	8	0.304	0.721	0.495	0.678	0.599	0.0490333	0.0576695	0.953139	0.103161	0.397481
1963	2	651.328	334.462	THLAPYSDELR		Yes	P02647	APOA1	Apolipoprotein A-I OS=Homo sapiens GN=APOA1 PE=1 SV=1 - [APOA1_HUMAN]	65	19	9	10	10	9	8	0.263	0.7	0.447	0.725	0.493	0.0448748	0.127628	0.498089	0.0612182	0.742493
425	2	626.815	224.6	VQPYLDDFQK		Yes	P02647	APOA1	Apolipoprotein A-I OS=Homo sapiens GN=APOA1 PE=1 SV=1 - [APOA1_HUMAN]	65	19	9	10	10	9	8	0.327	0.684	0.479	0.778	0.664	0.1733	0.0945955	0.64252	0.0235179	0.219512
318	3	434.555	301.115	THLAPYSDELR		Yes	P02647	APOA1	Apolipoprotein A-I OS=Homo sapiens GN=APOA1 PE=1 SV=1 - [APOA1_HUMAN]	65	19	9	10	10	9	8	0.211	0.647	0.463	0.766	0.507	0.00994623	0.0543632	0.245348	0.0104208	0.590095
4630	2	908.429	564.723	DSGRDYVSQFEGSALGK		Yes	P02647	APOA1	Apolipoprotein A-I OS=Homo sapiens GN=APOA1 PE=1 SV=1 - [APOA1_HUMAN]	65	19	9	10	10	9	8	0.228	0.642	0.558	0.719	0.553	0.0147055	0.264098	0.788529	0.0254006	0.435879
344	3	605.956	408.69	DSGRDYVSQFEGSALGK		Yes	P02647	APOA1	Apolipoprotein A-I OS=Homo sapiens GN=APOA1 PE=1 SV=1 - [APOA1_HUMAN]	65	19	9	10	10	9	8	0.269	0.637	0.468	0.713	0.592	0.0303819	0.159531	0.616392	0.0234429	0.248999
1116	3	489.936	274.832	VEPLRAELQEGAR		Yes	P02647	APOA1	Apolipoprotein A-I OS=Homo sapiens GN=APOA1 PE=1 SV=1 - [APOA1_HUMAN]	65	19	9	10	10	9	8	0.251	0.637	0.453	0.702	0.48	0.498184	0.847042	0.927609	0.622391	0.666773
23845	2	700.839	247.189	DYVSQFEGSALGK		Yes	P02647	APOA1	Apolipoprotein A-I OS=Homo sapiens GN=APOA1 PE=1 SV=1 - [APOA1_HUMAN]	65	19	9	10	10	9	8	0.339	0.626	0.326	0.55	0.467	0.199701	0.296457	0.160396	0.480352	0.963536
2436	3	505.609	381.921	VSFLSALEEYTKK		Yes	P02647	APOA1	Apolipoprotein A-I OS=Homo sapiens GN=APOA1 PE=1 SV=1 - [APOA1_HUMAN]	65	19	9	10	10	9	8	0.351	0.616	0.442	0.655	0.678	0.137483	0.304462	0.399131	0.186209	0.0577352
515	3	460.91	269.444	VQPYLDDFQKK		Yes	P02647	APOA1	Apolipoprotein A-I OS=Homo sapiens GN=APOA1 PE=1 SV=1 - [APOA1_HUMAN]	65	19	9	10	10	9	8	0.234	0.605	0.368	0.737	0.493	0.0381624	0.55839	0.136602	0.129414	0.668937
2066	3	434.887	264.779	LSPLGEEMRDR		Yes	P02647	APOA1	Apolipoprotein A-I OS=Homo sapiens GN=APOA1 PE=1 SV=1 - [APOA1_HUMAN]	65	19	9	10	10	9	8	0.339	0.6	0.279	0.778	0.507	0.210235	0.787068	0.0731714	0.0465818	0.789355
7004	2	690.86	249.246	VQPYLDDFQKK		Yes	P02647	APOA1	Apolipoprotein A-I OS=Homo sapiens GN=APOA1 PE=1 SV=1 - [APOA1_HUMAN]	65	19	9	10	10	9	8	0.222	0.6	0.384	0.713	0.461	0.0182351	0.43013	0.269385	0.065421	0.651552
849	2	700.839	376.205	DYVSQFEGSALGK		Yes	P02647	APOA1	Apolipoprotein A-I OS=Homo sapiens GN=APOA1 PE=1 SV=1 - [APOA1_HUMAN]	65	19	9	10	10	9	8	0.339	0.589	0.442	0.556	0.454	0.367903	0.472366	0.664522	0.626585	0.51616
45896	2	650.288	300.554	WQEEMELYR	[5] Oxidation (M)	Yes	P02647	APOA1	Apolipoprotein A-I OS=Homo sapiens GN=APOA1 PE=1 SV=1 - [APOA1_HUMAN]	65	19	9	10	10	9	8	0.17	0.589	0.442	0.784	0.526	0.00315991	0.465961	0.51101	0.0107682	0.717114
17783	3	489.936	241.277	VEPLRAELQEGAR		Yes	P02647	APOA1	Apolipoprotein A-I OS=Homo sapiens GN=APOA1 PE=1 SV=1 - [APOA1_HUMAN]	65	19	9	10	10	9	8	0.357	0.579	0.505	0.637	0.5	0.11724	0.604169	0.83125	0.117619	0.675188
17292	2	579.809	354.667	LEALKENGGAR	[7] Deamidated (N)	Yes	P02647	APOA1	Apolipoprotein A-I OS=Homo sapiens GN=APOA1 PE=1 SV=1 - [APOA1_HUMAN]	65	19	9	10	10	9	8	0.38	0.553	0.326	0.684	0.52	0.168109	0.632891	0.106825	0.166542	0.897094
23723	3	527.289	369.171	AKVQPYLDDFQKK		Yes	P02647	APOA1	Apolipoprotein A-I OS=Homo sapiens GN=APOA1 PE=1 SV=1 - [APOA1_HUMAN]	65	19	9	10	10	9	8	0.322	0.542	0.453	0.673	0.474	0.198979	0.839573	0.850842	0.233722	0.703197
3878	3	529.275	385.181	THLAPYSDELRQR		Yes	P02647	APOA1	Apolipoprotein A-I OS=Homo sapiens GN=APOA1 PE=1 SV=1 - [APOA1_HUMAN]	65	19	9	10	10	9	8	0.421	0.5	0.468	0.573	0.513	0.28706	0.815837	0.968558	0.222484	0.425825
18796	3	471.23	201.813	KWQEEMELYR		Yes	P02647	APOA1	Apolipoprotein A-I OS=Homo sapiens GN=APOA1 PE=1 SV=1 - [APOA1_HUMAN]	65	19	9	10	10	9	8	0.398	0.489	0.384	0.62	0.447	0.25333	0.979316	0.193299	0.297915	0.919807
3271	3	386.876	305.76	LEALKENGGAR	[7] Deamidated (N)	Yes	P02647	APOA1	Apolipoprotein A-I OS=Homo sapiens GN=APOA1 PE=1 SV=1 - [APOA1_HUMAN]	65	19	9	10	10	9	8	0.45	0.468	0.395	0.503	0.447	0.308349	0.986971	0.107248	0.578772	0.319951
65	3	566.596	110.056	LMGSNEGEFKAEGNSK		Yes	P02461-2	COL3A1	Isoform 2 of Collagen alpha-1(III) chain OS=Homo sapiens GN=COL3A1 - [CO3A1_HUMAN]	65	19	9	10	10	9	8	0.439	0.689	0.574	0.626	0.724	0.402998	0.057512	0.858667	0.134858	0.121672
84364	2	717.329	212.312	FTYTVLEDGCTK	[10] Carbamidomethyl (C)	Yes	P02461-2	COL3A1	Isoform 2 of Collagen alpha-1(III) chain OS=Homo sapiens GN=COL3A1 - [CO3A1_HUMAN]	65	19	9	10	10	9	8	0.398	0.426	0.626	0.661	0.664	0.449917	0.454819	0.300922	0.0838689	0.230061
12052	2	426.218	200.825	GFSGLDGAK		Yes	P02452	COL1A1	Collagen alpha-1(I) chain OS=Homo sapiens GN=COL1A1 PE=1 SV=5 - [CO1A1_HUMAN]	65	19	9	10	10	9	8	0.45	0.505	0.484	0.532	0.349	0.828635	0.9441	0.878261	0.684116	0.373297
31199	2	728.412	367.884	ALLLQGSNEIEIR		Yes	P02452	COL1A1	Collagen alpha-1(I) chain OS=Homo sapiens GN=COL1A1 PE=1 SV=5 - [CO1A1_HUMAN]	65	19	9	10	10	9	8	0.608	0.421	0.642	0.497	0.395	0.288854	0.544184	0.349832	0.884272	0.698298
21439	2	594.322	225.766	SLSQQIENIR		Yes	P02452	COL1A1	Collagen alpha-1(I) chain OS=Homo sapiens GN=COL1A1 PE=1 SV=5 - [CO1A1_HUMAN]	65	19	9	10	10	9	8	0.596	0.337	0.721	0.55	0.368	0.419848	0.221099	0.0545722	0.658735	0.442442
1820	3	612.654	317.905	QEPSQGTTTFAVTSILR		Yes	P01876	IGHA1	Ig alpha-1 chain C region OS=Homo sapiens GN=IGHA1 PE=1 SV=2 - [IGHA1_HUMAN]	65	19	9	10	10	9	8	0.251	0.711	0.358	0.702	0.572	0.0268164	0.0757595	0.144638	0.0409104	0.583995
1947	2	918.475	388.849	QEPSQGTTTFAVTSILR		Yes	P01876	IGHA1	Ig alpha-1 chain C region OS=Homo sapiens GN=IGHA1 PE=1 SV=2 - [IGHA1_HUMAN]	65	19	9	10	10	9	8	0.24	0.684	0.326	0.737	0.559	0.00948064	0.0560203	0.0854538	0.0371975	0.674642
1427	2	688.315	286.864	TFTCTAAYPESK	[4] Carbamidomethyl (C)	Yes	P01876	IGHA1	Ig alpha-1 chain C region OS=Homo sapiens GN=IGHA1 PE=1 SV=2 - [IGHA1_HUMAN]	65	19	9	10	10	9	8	0.322	0.616	0.368	0.702	0.553	0.0706279	0.131124	0.163497	0.0775143	0.743841
1295	2	448.735	216.295	YLTWASR		Yes	P01876	IGHA1	Ig alpha-1 chain C region OS=Homo sapiens GN=IGHA1 PE=1 SV=2 - [IGHA1_HUMAN]	65	19	9	10	10	9	8	0.31	0.6	0.332	0.684	0.48	0.102958	0.367637	0.159582	0.0733624	0.941366
30002	3	737.019	429.978	GDTFSCMVGHEALPLAFTQK	[6] Carbamidomethyl (C)	Yes	P01876	IGHA1	Ig alpha-1 chain C region OS=Homo sapiens GN=IGHA1 PE=1 SV=2 - [IGHA1_HUMAN]	65	19	9	10	10	9	8	0.368	0.574	0.432	0.702	0.467	0.171256	0.476121	0.281296	0.0629294	0.870877
3727	4	585.04	422.734	KGDTFSCMVGHEALPLAFTQK	[7] Carbamidomethyl (C)	Yes	P01876	IGHA1	Ig alpha-1 chain C region OS=Homo sapiens GN=IGHA1 PE=1 SV=2 - [IGHA1_HUMAN]	65	19	9	10	10	9	8	0.316	0.453	0.337	0.468	0.526	0.0744197	0.765138	0.0896867	0.477402	0.616335
147	2	450.762	238.819	VSVFVPPR		Yes	P01871	IGHM	Ig mu chain C region OS=Homo sapiens GN=IGHM PE=1 SV=3 - [IGHM_HUMAN]	65	19	9	10	10	9	8	0.357	0.589	0.489	0.766	0.52	0.159029	0.2925	0.755333	0.0257871	0.498202
18570	2	832.887	457.574	TYTCNVDHKPSNTK	[4] Carbamidomethyl (C)	Yes	P01861	IGHG4	Ig gamma-4 chain C region OS=Homo sapiens GN=IGHG4 PE=1 SV=1 - [IGHG4_HUMAN]	65	19	9	10	10	9	8	0.158	0.7	0.447	0.789	0.533	0.00752404	0.0520561	0.0958445	0.00438085	0.782698
5762	3	634.649	332.216	TTPPVLDSDGSFFLYSR		Yes	P01861	IGHG4	Ig gamma-4 chain C region OS=Homo sapiens GN=IGHG4 PE=1 SV=1 - [IGHG4_HUMAN]	65	19	9	10	10	9	8	0.234	0.695	0.479	0.678	0.52	0.0785338	0.107654	0.760066	0.162534	0.938913
3615	2	951.466	316.342	TTPPVLDSDGSFFLYSR		Yes	P01861	IGHG4	Ig gamma-4 chain C region OS=Homo sapiens GN=IGHG4 PE=1 SV=1 - [IGHG4_HUMAN]	65	19	9	10	10	9	8	0.234	0.626	0.5	0.69	0.441	0.0399926	0.27902	0.808452	0.120693	0.416966
78553	2	712.349	204.625	STSESTAALGCLVK	[11] Carbamidomethyl (C)	Yes	P01861	IGHG4	Ig gamma-4 chain C region OS=Homo sapiens GN=IGHG4 PE=1 SV=1 - [IGHG4_HUMAN]	65	19	9	10	10	9	8	0.485	0.605	0.6	0.614	0.546	0.639172	0.384232	0.873735	0.17298	0.506727
2638	3	805.389	634.396	TPEVTCVVVDVSHEDPEVQFK	[6] Carbamidomethyl (C)	Yes	P01860	IGHG3	Ig gamma-3 chain C region OS=Homo sapiens GN=IGHG3 PE=1 SV=2 - [IGHG3_HUMAN]	65	19	9	10	10	9	8	0.345	0.684	0.411	0.579	0.586	0.235898	0.115565	0.191886	0.564407	0.268358
6537	3	640.984	564.312	EPQVYTLPPSREEMTK	[14] Oxidation (M)	Yes	P01860	IGHG3	Ig gamma-3 chain C region OS=Homo sapiens GN=IGHG3 PE=1 SV=2 - [IGHG3_HUMAN]	65	19	9	10	10	9	8	0.48	0.626	0.279	0.76	0.461	0.251675	0.877368	0.106896	0.0737192	0.859117
244	2	412.748	192.845	GLPAPIEK		Yes	P01859	IGHG2	Ig gamma-2 chain C region OS=Homo sapiens GN=IGHG2 PE=1 SV=2 - [IGHG2_HUMAN]	65	19	9	10	10	9	8	0.281	0.853	0.405	0.749	0.48	0.0190189	0.000805334	0.171867	0.0175975	0.66688
5168	2	953.451	325.141	TTPPMLDSDGSFFLYSK		Yes	P01859	IGHG2	Ig gamma-2 chain C region OS=Homo sapiens GN=IGHG2 PE=1 SV=2 - [IGHG2_HUMAN]	65	19	9	10	10	9	8	0.222	0.584	0.453	0.737	0.395	0.0604144	0.837648	0.35774	0.0924028	0.675148
6951	4	554.551	372.384	VVSVLTVVHQDWLNGKEYK	[14] Deamidated (N)	Yes	P01859	IGHG2	Ig gamma-2 chain C region OS=Homo sapiens GN=IGHG2 PE=1 SV=2 - [IGHG2_HUMAN]	65	19	9	10	10	9	8	0.415	0.553	0.463	0.456	0.586	0.250666	0.605443	0.46991	0.702124	0.852773
4729	2	581.811	244.616	NQVSLTCLVK	[2] Deamidated; (Q)|[7] Carbamidomethyl (C)	Yes	P01857	IGHG1	Ig gamma-1 chain C region OS=Homo sapiens GN=IGHG1 PE=1 SV=1 - [IGHG1_HUMAN]	65	19	9	10	10	9	8	0.345	0.747	0.453	0.655	0.592	0.151548	0.0300079	0.745762	0.161076	0.502398
98	2	581.319	267.039	NQVSLTCLVK	[7] Carbamidomethyl (C)	Yes	P01857	IGHG1	Ig gamma-1 chain C region OS=Homo sapiens GN=IGHG1 PE=1 SV=1 - [IGHG1_HUMAN]	65	19	9	10	10	9	8	0.292	0.689	0.484	0.608	0.395	0.0439518	0.0583843	0.948038	0.185809	0.601579
1455	2	581.811	247.692	NQVSLTCLVK	[2] Deamidated; (Q)|[7] Carbamidomethyl (C)	Yes	P01857	IGHG1	Ig gamma-1 chain C region OS=Homo sapiens GN=IGHG1 PE=1 SV=1 - [IGHG1_HUMAN]	65	19	9	10	10	9	8	0.333	0.668	0.4	0.608	0.461	0.0873081	0.117032	0.5039	0.228621	0.95724
977	2	394.721	174.382	SLSLSPGK		Yes	P01857	IGHG1	Ig gamma-1 chain C region OS=Homo sapiens GN=IGHG1 PE=1 SV=1 - [IGHG1_HUMAN]	65	19	9	10	10	9	8	0.287	0.663	0.526	0.673	0.645	0.0764062	0.24078	0.747856	0.134279	0.2411
2826	2	426.219	256.988	DTLMISR	[4] Oxidation (M)	Yes	P01857	IGHG1	Ig gamma-1 chain C region OS=Homo sapiens GN=IGHG1 PE=1 SV=1 - [IGHG1_HUMAN]	65	19	9	10	10	9	8	0.322	0.663	0.374	0.637	0.414	0.078345	0.385014	0.167939	0.333259	0.748476
186	2	593.827	347.348	GPSVFPLAPSSK		Yes	P01857	IGHG1	Ig gamma-1 chain C region OS=Homo sapiens GN=IGHG1 PE=1 SV=1 - [IGHG1_HUMAN]	65	19	9	10	10	9	8	0.292	0.632	0.447	0.602	0.553	0.0406478	0.19048	0.809556	0.300325	0.685384
9857	2	581.325	216.837	NQVSLTCLVK	[7] Carbamidomethyl (C)	Yes	P01857	IGHG1	Ig gamma-1 chain C region OS=Homo sapiens GN=IGHG1 PE=1 SV=1 - [IGHG1_HUMAN]	65	19	9	10	10	9	8	0.374	0.632	0.505	0.673	0.678	0.254931	0.152474	0.703939	0.129213	0.0647633
100	2	419.756	198.111	ALPAPIEK		Yes	P01857	IGHG1	Ig gamma-1 chain C region OS=Homo sapiens GN=IGHG1 PE=1 SV=1 - [IGHG1_HUMAN]	65	19	9	10	10	9	8	0.298	0.605	0.474	0.62	0.559	0.0361865	0.226526	0.777925	0.287821	0.651263
8034	2	1273.06	513.758	GFYPSDIAVEWESNGQPENNYK	[14] Deamidated (N)	Yes	P01857	IGHG1	Ig gamma-1 chain C region OS=Homo sapiens GN=IGHG1 PE=1 SV=1 - [IGHG1_HUMAN]	65	19	9	10	10	9	8	0.228	0.589	0.495	0.725	0.375	0.00941182	0.255827	0.578483	0.0279064	0.303257
297	3	559.94	317.425	FNWYVDGVEVHNAK		Yes	P01857	IGHG1	Ig gamma-1 chain C region OS=Homo sapiens GN=IGHG1 PE=1 SV=1 - [IGHG1_HUMAN]	65	19	9	10	10	9	8	0.263	0.579	0.432	0.62	0.526	0.0363756	0.541779	0.643941	0.262226	0.981479
602	2	418.222	201.465	DTLMISR		Yes	P01857	IGHG1	Ig gamma-1 chain C region OS=Homo sapiens GN=IGHG1 PE=1 SV=1 - [IGHG1_HUMAN]	65	19	9	10	10	9	8	0.234	0.563	0.484	0.708	0.513	0.0961026	0.881057	0.281964	0.0856608	0.907684
220	2	661.343	333.106	STSGGTAALGCLVK	[11] Carbamidomethyl (C)	Yes	P01857	IGHG1	Ig gamma-1 chain C region OS=Homo sapiens GN=IGHG1 PE=1 SV=1 - [IGHG1_HUMAN]	65	19	9	10	10	9	8	0.327	0.558	0.411	0.579	0.454	0.064888	0.589104	0.998367	0.345768	0.83227
8102	5	667.736	0	SCDKTHTCPPCPAPELLGGPSVFLFPPKPK	[2] Carbamidomethyl; (C)|[8] Carbamidomethyl; (C)|[11] Carbamidomethyl (C)	Yes	P01857	IGHG1	Ig gamma-1 chain C region OS=Homo sapiens GN=IGHG1 PE=1 SV=1 - [IGHG1_HUMAN]	65	19	9	10	10	9	8	0.304	0.558	0.374	0.497	0.717	0.086814	0.591283	0.21787	0.676196	0.210077
3485	2	839.906	220.254	FNWYVDGVEVHNAK	[2] Deamidated (N)	Yes	P01857	IGHG1	Ig gamma-1 chain C region OS=Homo sapiens GN=IGHG1 PE=1 SV=1 - [IGHG1_HUMAN]	65	19	9	10	10	9	8	0.287	0.558	0.442	0.579	0.467	0.0396394	0.581428	0.685835	0.298016	0.820878
2936	2	426.219	258.963	DTLMISR	[4] Oxidation (M)	Yes	P01857	IGHG1	Ig gamma-1 chain C region OS=Homo sapiens GN=IGHG1 PE=1 SV=1 - [IGHG1_HUMAN]	65	19	9	10	10	9	8	0.351	0.505	0.537	0.731	0.592	0.167116	0.8785	0.482468	0.162327	0.750206
5011	4	558.055	367.577	VVSVLTVLHQDWLNGKEYK	[14] Deamidated (N)	Yes	P01857	IGHG1	Ig gamma-1 chain C region OS=Homo sapiens GN=IGHG1 PE=1 SV=1 - [IGHG1_HUMAN]	65	19	9	10	10	9	8	0.468	0.416	0.389	0.38	0.599	0.249285	0.900211	0.148134	0.923061	0.792908
93	3	625.981	478.185	VYACEVTHQGLSSPVTK	[4] Carbamidomethyl (C)	Yes	P01834	IGKC	Ig kappa chain C region OS=Homo sapiens GN=IGKC PE=1 SV=1 - [IGKC_HUMAN]	65	19	9	10	10	9	8	0.298	0.842	0.395	0.684	0.612	0.0337339	0.00139842	0.587498	0.0450162	0.327944
1346	2	1068.49	516.174	VDNALQSGNSQESVTEQDSK		Yes	P01834	IGKC	Ig kappa chain C region OS=Homo sapiens GN=IGKC PE=1 SV=1 - [IGKC_HUMAN]	65	19	9	10	10	9	8	0.316	0.832	0.458	0.725	0.625	0.0550408	0.00279709	0.826092	0.0264043	0.357138
2275	2	938.467	645.996	VYACEVTHQGLSSPVTK	[4] Carbamidomethyl (C)	Yes	P01834	IGKC	Ig kappa chain C region OS=Homo sapiens GN=IGKC PE=1 SV=1 - [IGKC_HUMAN]	65	19	9	10	10	9	8	0.304	0.805	0.437	0.737	0.539	0.0433765	0.00863814	0.880455	0.0324953	0.495994
70151	4	905.93	291.82	VDNALQSGNSQESVTEQDSKDSTYSLSSTLTLSK	[9] Deamidated (N)	Yes	P01834	IGKC	Ig kappa chain C region OS=Homo sapiens GN=IGKC PE=1 SV=1 - [IGKC_HUMAN]	65	19	9	10	10	9	8	0.251	0.6	0.474	0.643	0.612	0.0375375	0.446255	0.89447	0.277001	0.399497
1543	3	1207.24	629.274	VDNALQSGNSQESVTEQDSKDSTYSLSSTLTLSK		Yes	P01834	IGKC	Ig kappa chain C region OS=Homo sapiens GN=IGKC PE=1 SV=1 - [IGKC_HUMAN]	65	19	9	10	10	9	8	0.199	0.568	0.411	0.673	0.52	0.0092653	0.43122	0.466448	0.202965	0.920881
1579	4	905.683	460.201	VDNALQSGNSQESVTEQDSKDSTYSLSSTLTLSK		Yes	P01834	IGKC	Ig kappa chain C region OS=Homo sapiens GN=IGKC PE=1 SV=1 - [IGKC_HUMAN]	65	19	9	10	10	9	8	0.263	0.568	0.411	0.614	0.592	0.0414331	0.537657	0.530482	0.385417	0.580193
845	2	475.261	233.977	VTISVDTSK		Yes	P01825	IGHV4-59	Immunoglobulin heavy variable 4-59 OS=Homo sapiens GN=IGHV4-59 PE=1 SV=2 - [HV459_HUMAN]	65	19	9	10	10	9	8	0.31	0.711	0.668	0.608	0.776	0.100437	0.0328616	0.247396	0.161628	0.0443655
2665	2	659.79	352.484	AEDTAVYYCAR	[9] Carbamidomethyl (C)	Yes	P01780	IGHV3-7	Immunoglobulin heavy variable 3-7 OS=Homo sapiens GN=IGHV3-7 PE=1 SV=2 - [HV307_HUMAN]	65	19	9	10	10	9	8	0.257	0.789	0.368	0.649	0.395	0.010832	0.439971	0.749709	0.632718	0.221422
6241	2	437.222	173.098	YYVDSVK		Yes	P01780	IGHV3-7	Immunoglobulin heavy variable 3-7 OS=Homo sapiens GN=IGHV3-7 PE=1 SV=2 - [HV307_HUMAN]	65	19	9	10	10	9	8	0.292	0.758	0.289	0.725	0.625	0.0557897	0.0122865	0.0645097	0.050576	0.410529
12112	2	515.291	250.943	GLEWVANIK		Yes	P01780	IGHV3-7	Immunoglobulin heavy variable 3-7 OS=Homo sapiens GN=IGHV3-7 PE=1 SV=2 - [HV307_HUMAN]	65	19	9	10	10	9	8	0.351	0.647	0.326	0.678	0.572	0.167054	0.431941	0.252972	0.317746	0.944728
7306	2	645.788	358.644	AEDTAVYYCAK	[9] Carbamidomethyl (C)	Yes	P01764	IGHV3-23	Immunoglobulin heavy variable 3-23 OS=Homo sapiens GN=IGHV3-23 PE=1 SV=2 - [HV323_HUMAN]	65	19	9	10	10	9	8	0.158	0.726	0.279	0.614	0.625	0.00619098	0.0511268	0.0308727	0.220626	0.391722
11306	2	491.772	185.413	LMIYEVSK		Yes	P01709	IGLV2-8	Immunoglobulin lambda variable 2-8 OS=Homo sapiens GN=IGLV2-8 PE=1 SV=2 - [LV208_HUMAN]	65	19	9	10	10	9	8	0.316	0.537	0.747	0.591	0.421	0.21832	0.796348	0.150537	0.315184	0.40077
2585	3	463.904	362.75	RPSGVPDRFSGSK		Yes	P01709	IGLV2-8	Immunoglobulin lambda variable 2-8 OS=Homo sapiens GN=IGLV2-8 PE=1 SV=2 - [LV208_HUMAN]	65	19	9	10	10	9	8	0.357	0.521	0.605	0.614	0.566	0.214595	0.475786	0.697223	0.356529	0.7968
23557	3	586.649	271.925	LLIYGNSNRPSGVPDR		Yes	P01703	IGLV1-40	Immunoglobulin lambda variable 1-40 OS=Homo sapiens GN=IGLV1-40 PE=1 SV=2 - [LV140_HUMAN]	65	19	9	10	10	9	8	0.345	0.637	0.284	0.55	0.355	0.22092	0.325969	0.209401	0.951787	0.123573
21733	4	468.508	218.355	LLIYDNNKRPSGIPDR		Yes	P01701	IGLV1-51	Immunoglobulin lambda variable 1-51 OS=Homo sapiens GN=IGLV1-51 PE=1 SV=2 - [LV151_HUMAN]	65	19	9	10	10	9	8	0.333	0.616	0.479	0.45	0.276	0.215128	0.279434	0.811955	0.918159	0.0907395
4707	2	610.337	323.808	SGTSASLAISGLR		Yes	P01700	IGLV1-47	Immunoglobulin lambda variable 1-47 OS=Homo sapiens GN=IGLV1-47 PE=1 SV=2 - [LV147_HUMAN]	65	19	9	10	10	9	8	0.287	0.789	0.211	0.573	0.5	0.030189	0.00624309	0.00617343	0.496742	0.952552
14642	3	610.328	281.773	LLIYSNNQRPSGVPDR		Yes	P01699	IGLV1-44	Immunoglobulin lambda variable 1-44 OS=Homo sapiens GN=IGLV1-44 PE=1 SV=2 - [LV144_HUMAN]	65	19	9	10	10	9	8	0.211	0.832	0.289	0.678	0.618	0.00964421	0.00328674	0.0884756	0.0782675	0.330061
1930	2	497.291	256.62	LLIYGASTR		Yes	P01624	IGKV3-15	Immunoglobulin kappa variable 3-15 OS=Homo sapiens GN=IGKV3-15 PE=1 SV=2 - [KV315_HUMAN]	65	19	9	10	10	9	8	0.228	0.726	0.268	0.69	0.566	0.00607788	0.0343221	0.0189369	0.0762341	0.509052
3897	2	816.897	433.106	FSGSGSGTDFTLTISR		Yes	P01619	IGKV3-20	Immunoglobulin kappa variable 3-20 OS=Homo sapiens GN=IGKV3-20 PE=1 SV=2 - [KV320_HUMAN]	65	19	9	10	10	9	8	0.292	0.721	0.253	0.731	0.539	0.0360708	0.0211686	0.0242549	0.0526964	0.61856
1832	2	490.283	246.019	LLIYGASSR		Yes	P01619	IGKV3-20	Immunoglobulin kappa variable 3-20 OS=Homo sapiens GN=IGKV3-20 PE=1 SV=2 - [KV320_HUMAN]	65	19	9	10	10	9	8	0.222	0.663	0.237	0.62	0.5	0.00853553	0.173826	0.0248698	0.341832	0.943905
10354	2	874.46	429.539	LLIYDASNLETGVPSR		Yes	P01593	IGKV1D-33	Immunoglobulin kappa variable 1D-33 OS=Homo sapiens GN=IGKV1D-33 PE=1 SV=2 - [KVD33_HUMAN]	65	19	9	10	10	9	8	0.316	0.626	0.237	0.596	0.559	0.125135	0.0950376	0.0508007	0.319569	0.433227
80528	3	470.582	133.378	FVYHLSDLCKK	[9] Carbamidomethyl (C)	Yes	P01591	JCHAIN	Immunoglobulin J chain OS=Homo sapiens GN=JCHAIN PE=1 SV=4 - [IGJ_HUMAN]	65	19	9	10	10	9	8	0.327	0.621	0.263	0.667	0.382	0.155376	0.411728	0.0307449	0.114119	0.757599
12229	2	906.93	498.736	SCDLALLETYCATPAK	[2] Carbamidomethyl; (C)|[11] Carbamidomethyl (C)	Yes	P01344	IGF2	Insulin-like growth factor II OS=Homo sapiens GN=IGF2 PE=1 SV=1 - [IGF2_HUMAN]	65	19	9	10	10	9	8	0.234	0.605	0.421	0.643	0.533	0.0160261	0.218417	0.366149	0.118388	0.687856
22391	3	604.957	304.603	SCDLALLETYCATPAK	[2] Carbamidomethyl; (C)|[11] Carbamidomethyl (C)	Yes	P01344	IGF2	Insulin-like growth factor II OS=Homo sapiens GN=IGF2 PE=1 SV=1 - [IGF2_HUMAN]	65	19	9	10	10	9	8	0.351	0.595	0.421	0.626	0.572	0.0953847	0.182824	0.404814	0.237608	0.550261
10081	3	668.329	460.831	KYNSQNQSNNQFVLYR		Yes	P01042-2	KNG1	Isoform LMW of Kininogen-1 OS=Homo sapiens GN=KNG1 - [KNG1_HUMAN]	65	19	9	10	10	9	8	0.363	0.684	0.6	0.708	0.658	0.392412	0.200658	0.407062	0.0941573	0.718613
20635	3	504.94	389.668	IGEIKEETTSHLR		Yes	P01042-2	KNG1	Isoform LMW of Kininogen-1 OS=Homo sapiens GN=KNG1 - [KNG1_HUMAN]	65	19	9	10	10	9	8	0.427	0.653	0.579	0.713	0.434	0.357943	0.12824	0.453829	0.0560361	0.865561
1773	3	713.699	513.12	DIPTNSPELEETLTHTITK		Yes	P01042-2	KNG1	Isoform LMW of Kininogen-1 OS=Homo sapiens GN=KNG1 - [KNG1_HUMAN]	65	19	9	10	10	9	8	0.181	0.642	0.368	0.813	0.671	0.0018829	0.0391475	0.263245	0.00269144	0.117636
1447	2	431.208	206.494	ICVGCPR	[2] Carbamidomethyl; (C)|[5] Carbamidomethyl (C)	Yes	P01042-2	KNG1	Isoform LMW of Kininogen-1 OS=Homo sapiens GN=KNG1 - [KNG1_HUMAN]	65	19	9	10	10	9	8	0.222	0.632	0.437	0.83	0.625	0.00970693	0.112268	0.239508	0.00346415	0.331241
12805	3	625.631	253.133	YNSQNQSNNQFVLYR		Yes	P01042-2	KNG1	Isoform LMW of Kininogen-1 OS=Homo sapiens GN=KNG1 - [KNG1_HUMAN]	65	19	9	10	10	9	8	0.275	0.605	0.463	0.801	0.697	0.0587216	0.231819	0.617496	0.00936339	0.156046
4857	3	504.939	433.838	IGEIKEETTSHLR		Yes	P01042-2	KNG1	Isoform LMW of Kininogen-1 OS=Homo sapiens GN=KNG1 - [KNG1_HUMAN]	65	19	9	10	10	9	8	0.251	0.584	0.311	0.696	0.414	0.0505754	0.598057	0.084183	0.194474	0.464834
11266	2	937.943	413.781	YNSQNQSNNQFVLYR		Yes	P01042-2	KNG1	Isoform LMW of Kininogen-1 OS=Homo sapiens GN=KNG1 - [KNG1_HUMAN]	65	19	9	10	10	9	8	0.164	0.563	0.474	0.813	0.454	0.00738195	0.660005	0.600783	0.0140308	0.766783
10209	3	745.708	435.086	KLGQSLDCNAEVYVVPWEK	[8] Carbamidomethyl (C)	Yes	P01042-2	KNG1	Isoform LMW of Kininogen-1 OS=Homo sapiens GN=KNG1 - [KNG1_HUMAN]	65	19	9	10	10	9	8	0.287	0.553	0.437	0.778	0.625	0.22247	0.413103	0.453326	0.0551502	0.273576
13035	3	838.079	400.806	IASFSQNCDIYPGKDFVQPPTK	[8] Carbamidomethyl (C)	Yes	P01042-2	KNG1	Isoform LMW of Kininogen-1 OS=Homo sapiens GN=KNG1 - [KNG1_HUMAN]	65	19	9	10	10	9	8	0.181	0.542	0.374	0.667	0.566	0.0279895	0.922669	0.0884317	0.317771	0.98621
1837	2	502.288	258.773	QVVAGLNFR		Yes	P01042-2	KNG1	Isoform LMW of Kininogen-1 OS=Homo sapiens GN=KNG1 - [KNG1_HUMAN]	65	19	9	10	10	9	8	0.216	0.526	0.526	0.83	0.375	0.00371904	0.492383	0.685282	0.00517003	0.349068
7914	4	568.28	340.966	SQPNLDTCAFHEQPELQKK	[8] Carbamidomethyl (C)	Yes	P01036	CST4	Cystatin-S OS=Homo sapiens GN=CST4 PE=1 SV=3 - [CYTS_HUMAN]	65	19	9	10	10	9	8	0.439	0.395	0.684	0.602	0.329	0.368914	0.341979	0.110069	0.30831	0.202101
8936	3	640.995	0	KQIVAGVNYFLDVELGR		Yes	P01034	CST3	Cystatin-C OS=Homo sapiens GN=CST3 PE=1 SV=1 - [CYTC_HUMAN]	65	19	9	10	10	9	8	0.345	0.589	0.421	0.678	0.408	0.0983926	0.253681	0.568831	0.0938382	0.363851
15319	2	960.988	450.979	KQIVAGVNYFLDVELGR		Yes	P01034	CST3	Cystatin-C OS=Homo sapiens GN=CST3 PE=1 SV=1 - [CYTC_HUMAN]	65	19	9	10	10	9	8	0.31	0.589	0.384	0.649	0.342	0.025313	0.519297	0.22944	0.0415352	0.142251
5086	3	606.312	209.586	LVGGPMDASVEEEGVRR	[6] Oxidation (M)	Yes	P01034	CST3	Cystatin-C OS=Homo sapiens GN=CST3 PE=1 SV=1 - [CYTC_HUMAN]	65	19	9	10	10	9	8	0.287	0.579	0.453	0.86	0.539	0.0763826	0.61403	0.862609	0.00120789	0.769428
15185	3	821.746	422.287	KAFCSFQIYAVPWQGTMTLSK	[4] Carbamidomethyl (C)	Yes	P01034	CST3	Cystatin-C OS=Homo sapiens GN=CST3 PE=1 SV=1 - [CYTC_HUMAN]	65	19	9	10	10	9	8	0.187	0.537	0.342	0.544	0.618	0.0159219	0.852369	0.116523	0.402292	0.390987
11184	2	1168.07	545.902	AFCSFQIYAVPWQGTMTLSK	[3] Carbamidomethyl (C)	Yes	P01034	CST3	Cystatin-C OS=Homo sapiens GN=CST3 PE=1 SV=1 - [CYTC_HUMAN]	65	19	9	10	10	9	8	0.304	0.511	0.389	0.661	0.507	0.0892468	0.768182	0.128077	0.101648	0.858656
811	3	687.659	447.941	TQPNLDNCPFHDQPHLK	[8] Carbamidomethyl (C)	Yes	P01034	CST3	Cystatin-C OS=Homo sapiens GN=CST3 PE=1 SV=1 - [CYTC_HUMAN]	65	19	9	10	10	9	8	0.275	0.447	0.537	0.632	0.23	0.114123	0.351265	0.858241	0.413087	0.0834529
8907	3	606.3	416.656	LVGGPMDASVEEEGVRR	[6] Oxidation (M)	Yes	P01034	CST3	Cystatin-C OS=Homo sapiens GN=CST3 PE=1 SV=1 - [CYTC_HUMAN]	65	19	9	10	10	9	8	0.386	0.442	0.584	0.444	0.257	0.490475	0.327122	0.895722	0.588847	0.119897
176	4	515.997	407.213	TQPNLDNCPFHDQPHLK	[8] Carbamidomethyl (C)	Yes	P01034	CST3	Cystatin-C OS=Homo sapiens GN=CST3 PE=1 SV=1 - [CYTC_HUMAN]	65	19	9	10	10	9	8	0.316	0.432	0.584	0.585	0.25	0.113487	0.450299	0.844792	0.364801	0.113766
4996	3	606.301	485.22	LVGGPMDASVEEEGVRR	[6] Oxidation (M)	Yes	P01034	CST3	Cystatin-C OS=Homo sapiens GN=CST3 PE=1 SV=1 - [CYTC_HUMAN]	65	19	9	10	10	9	8	0.503	0.395	0.432	0.55	0.355	0.273818	0.69903	0.243997	0.234396	0.755331
14258	2	691.857	413.456	RALDFAVGEYNK		Yes	P01034	CST3	Cystatin-C OS=Homo sapiens GN=CST3 PE=1 SV=1 - [CYTC_HUMAN]	65	19	9	10	10	9	8	0.263	0.368	0.579	0.591	0.217	0.142048	0.266522	0.624907	0.636144	0.0590173
1663	3	461.575	231.119	RALDFAVGEYNK		Yes	P01034	CST3	Cystatin-C OS=Homo sapiens GN=CST3 PE=1 SV=1 - [CYTC_HUMAN]	65	19	9	10	10	9	8	0.392	0.353	0.568	0.544	0.211	0.33085	0.191394	0.976276	0.779442	0.0350594
117	2	613.807	312.933	ALDFAVGEYNK		Yes	P01034	CST3	Cystatin-C OS=Homo sapiens GN=CST3 PE=1 SV=1 - [CYTC_HUMAN]	65	19	9	10	10	9	8	0.351	0.326	0.558	0.52	0.191	0.222036	0.0737113	0.616914	0.994427	0.057587
7395	2	433.738	215.853	HLACLPR	[4] Carbamidomethyl (C)	Yes	P01033	TIMP1	Metalloproteinase inhibitor 1 OS=Homo sapiens GN=TIMP1 PE=1 SV=1 - [TIMP1_HUMAN]	65	19	9	10	10	9	8	0.48	0.516	0.579	0.655	0.421	0.832016	0.936488	0.665859	0.412222	0.497922
5586	2	617.315	370.496	GFQALGDAADIR		Yes	P01033	TIMP1	Metalloproteinase inhibitor 1 OS=Homo sapiens GN=TIMP1 PE=1 SV=1 - [TIMP1_HUMAN]	65	19	9	10	10	9	8	0.444	0.468	0.521	0.649	0.513	0.621845	0.875492	0.788081	0.11858	0.707801
10639	2	673.831	251.649	EPGLCTWQSLR	[5] Carbamidomethyl (C)	Yes	P01033	TIMP1	Metalloproteinase inhibitor 1 OS=Homo sapiens GN=TIMP1 PE=1 SV=1 - [TIMP1_HUMAN]	65	19	9	10	10	9	8	0.427	0.416	0.563	0.591	0.493	0.438003	0.456385	0.580986	0.405374	0.881158
49624	2	417.201	179.927	YNFSFR		Yes	P01031	C5	Complement C5 OS=Homo sapiens GN=C5 PE=1 SV=4 - [CO5_HUMAN]	65	19	9	10	10	9	8	0.181	0.768	0.332	0.93	0.572	0.00357604	0.00355345	0.127041	6.6116e-05	0.486313
18030	2	455.756	191.546	VFQFLEK		Yes	P01031	C5	Complement C5 OS=Homo sapiens GN=C5 PE=1 SV=4 - [CO5_HUMAN]	65	19	9	10	10	9	8	0.17	0.742	0.374	0.848	0.618	0.124375	0.119259	0.956397	0.00897452	0.992266
16620	2	587.828	282.063	DINYVNPVIK		Yes	P01031	C5	Complement C5 OS=Homo sapiens GN=C5 PE=1 SV=4 - [CO5_HUMAN]	65	19	9	10	10	9	8	0.135	0.711	0.374	0.924	0.704	0.00122187	0.00723277	0.272029	6.96429e-05	0.164016
18312	2	612.3	252.25	ESYSGVTLDPR		Yes	P01031	C5	Complement C5 OS=Homo sapiens GN=C5 PE=1 SV=4 - [CO5_HUMAN]	65	19	9	10	10	9	8	0.175	0.674	0.368	0.807	0.586	0.00597491	0.102958	0.156497	0.0106837	0.5292
16299	4	380.463	405.238	VYSLNDDLKPAKR		Yes	P01031	C5	Complement C5 OS=Homo sapiens GN=C5 PE=1 SV=4 - [CO5_HUMAN]	65	19	9	10	10	9	8	0.158	0.579	0.474	0.731	0.645	0.00628135	0.314456	0.756656	0.0307963	0.201595
3392	3	716.368	498.969	DAPDHQELNLDVSLQLPSR		Yes	P01024	C3	Complement C3 OS=Homo sapiens GN=C3 PE=1 SV=2 - [CO3_HUMAN]	65	19	9	10	10	9	8	0.287	0.779	0.505	0.673	0.599	0.027912	0.00715469	0.868495	0.159225	0.389175
1110	2	532.277	244.977	DSCVGSLVVK	[3] Carbamidomethyl (C)	Yes	P01024	C3	Complement C3 OS=Homo sapiens GN=C3 PE=1 SV=2 - [CO3_HUMAN]	65	19	9	10	10	9	8	0.269	0.732	0.458	0.848	0.467	0.0332389	0.0349328	0.577032	0.00175029	0.897647
4061	3	614.659	372.318	VHQYFNVELIQPGAVK		Yes	P01024	C3	Complement C3 OS=Homo sapiens GN=C3 PE=1 SV=2 - [CO3_HUMAN]	65	19	9	10	10	9	8	0.316	0.721	0.447	0.713	0.526	0.125022	0.445153	0.464991	0.0651097	0.900733
1704	3	384.875	301.223	FISLGEACKK	[8] Carbamidomethyl (C)	Yes	P01024	C3	Complement C3 OS=Homo sapiens GN=C3 PE=1 SV=2 - [CO3_HUMAN]	65	19	9	10	10	9	8	0.234	0.7	0.463	0.772	0.507	0.300487	0.133434	0.837084	0.181515	0.685515
1655	3	469.879	342.646	VSHSEDDCLAFK	[8] Carbamidomethyl (C)	Yes	P01024	C3	Complement C3 OS=Homo sapiens GN=C3 PE=1 SV=2 - [CO3_HUMAN]	65	19	9	10	10	9	8	0.216	0.7	0.432	0.871	0.553	0.0153457	0.0569053	0.498503	0.00159844	0.765627
3652	2	388.737	198.237	GVFVLNK		Yes	P01024	C3	Complement C3 OS=Homo sapiens GN=C3 PE=1 SV=2 - [CO3_HUMAN]	65	19	9	10	10	9	8	0.345	0.684	0.505	0.819	0.408	0.129681	0.0863721	0.805802	0.00269081	0.735816
1197	2	650.798	254.607	ACEPGVDYVYK	[2] Carbamidomethyl (C)	Yes	P01024	C3	Complement C3 OS=Homo sapiens GN=C3 PE=1 SV=2 - [CO3_HUMAN]	65	19	9	10	10	9	8	0.205	0.684	0.537	0.836	0.632	0.00713655	0.0876862	0.95224	0.00246958	0.278199
771	2	421.771	296.125	VVLVAVDK		Yes	P01024	C3	Complement C3 OS=Homo sapiens GN=C3 PE=1 SV=2 - [CO3_HUMAN]	65	19	9	10	10	9	8	0.257	0.679	0.474	0.825	0.408	0.0293015	0.0657522	0.612823	0.0013346	0.55514
5254	4	368.692	261.629	AAVYHHFISDGVR		Yes	P01024	C3	Complement C3 OS=Homo sapiens GN=C3 PE=1 SV=2 - [CO3_HUMAN]	65	19	9	10	10	9	8	0.246	0.679	0.474	0.789	0.553	0.0278099	0.0753125	0.569745	0.013961	0.803045
1990	2	512.761	247.479	FISLGEACK	[8] Carbamidomethyl (C)	Yes	P01024	C3	Complement C3 OS=Homo sapiens GN=C3 PE=1 SV=2 - [CO3_HUMAN]	65	19	9	10	10	9	8	0.228	0.679	0.447	0.848	0.487	0.0133902	0.0885531	0.509319	0.000647933	0.797928
20694	3	622.654	322.65	VEGTAFVIFGIQDGEQR		Yes	P01024	C3	Complement C3 OS=Homo sapiens GN=C3 PE=1 SV=2 - [CO3_HUMAN]	65	19	9	10	10	9	8	0.275	0.674	0.384	0.737	0.638	0.0517172	0.0408795	0.302092	0.028676	0.0918199
24320	3	620.292	191.731	VFLDCCNYITELRR	[5] Carbamidomethyl; (C)|[6] Carbamidomethyl (C)	Yes	P01024	C3	Complement C3 OS=Homo sapiens GN=C3 PE=1 SV=2 - [CO3_HUMAN]	65	19	9	10	10	9	8	0.439	0.668	0.621	0.544	0.493	0.433056	0.207679	0.471435	0.264359	0.89587
12600	2	704.315	396.817	VSHSEDDCLAFK	[8] Carbamidomethyl (C)	Yes	P01024	C3	Complement C3 OS=Homo sapiens GN=C3 PE=1 SV=2 - [CO3_HUMAN]	65	19	9	10	10	9	8	0.304	0.668	0.463	0.749	0.447	0.206974	0.497661	0.699704	0.0824542	0.44127
6143	2	1083.51	455.731	AYYENSPQQVFSTEFEVK		Yes	P01024	C3	Complement C3 OS=Homo sapiens GN=C3 PE=1 SV=2 - [CO3_HUMAN]	65	19	9	10	10	9	8	0.123	0.663	0.468	0.836	0.461	0.000460938	0.0346486	0.208188	0.00186592	0.918759
720	2	595.815	269.498	DFDFVPPVVR		Yes	P01024	C3	Complement C3 OS=Homo sapiens GN=C3 PE=1 SV=2 - [CO3_HUMAN]	65	19	9	10	10	9	8	0.304	0.663	0.484	0.807	0.487	0.0706657	0.0664667	0.752135	0.00603461	0.928944
1596	2	429.746	171.936	IFTVNHK		Yes	P01024	C3	Complement C3 OS=Homo sapiens GN=C3 PE=1 SV=2 - [CO3_HUMAN]	65	19	9	10	10	9	8	0.211	0.658	0.347	0.842	0.493	0.0377933	0.162492	0.120908	0.00666397	0.872552
1257	2	417.248	203.129	LPYSVVR		Yes	P01024	C3	Complement C3 OS=Homo sapiens GN=C3 PE=1 SV=2 - [CO3_HUMAN]	65	19	9	10	10	9	8	0.205	0.658	0.342	0.836	0.421	0.00760666	0.051083	0.121418	0.0015882	0.451987
4505	2	1099.57	655.066	VPVAVQGEDTVQSLTQGDGVAK		Yes	P01024	C3	Complement C3 OS=Homo sapiens GN=C3 PE=1 SV=2 - [CO3_HUMAN]	65	19	9	10	10	9	8	0.129	0.658	0.358	0.819	0.408	0.000507351	0.0879461	0.220682	0.000699385	0.590432
1428	3	404.9	343.416	VTIKPAPETEK		Yes	P01024	C3	Complement C3 OS=Homo sapiens GN=C3 PE=1 SV=2 - [CO3_HUMAN]	65	19	9	10	10	9	8	0.316	0.653	0.542	0.807	0.671	0.0746262	0.0680061	0.92793	0.00264045	0.195726
3456	3	606.303	423.215	SNLDEDIIAEENIVSR		Yes	P01024	C3	Complement C3 OS=Homo sapiens GN=C3 PE=1 SV=2 - [CO3_HUMAN]	65	19	9	10	10	9	8	0.222	0.653	0.405	0.772	0.592	0.0196519	0.0360167	0.359568	0.0165484	0.381398
4278	3	832.054	474.123	DYAGVFSDAGLTFTSSSGQQTAQR		Yes	P01024	C3	Complement C3 OS=Homo sapiens GN=C3 PE=1 SV=2 - [CO3_HUMAN]	65	19	9	10	10	9	8	0.316	0.653	0.542	0.737	0.664	0.0578997	0.111262	0.862605	0.00903457	0.256302
36377	3	503.258	303.36	GQGTLSVVTMYHAK	[10] Oxidation (M)	Yes	P01024	C3	Complement C3 OS=Homo sapiens GN=C3 PE=1 SV=2 - [CO3_HUMAN]	65	19	9	10	10	9	8	0.251	0.647	0.437	0.713	0.447	0.0369192	0.399483	0.294327	0.0402094	0.968185
25067	2	447.76	389.679	LMNIFLK	[2] Oxidation (M)	Yes	P01024	C3	Complement C3 OS=Homo sapiens GN=C3 PE=1 SV=2 - [CO3_HUMAN]	65	19	9	10	10	9	8	0.234	0.642	0.374	0.877	0.526	0.0141735	0.344678	0.180319	0.00724356	0.76031
1044	2	388.232	201.433	LVLSSEK		Yes	P01024	C3	Complement C3 OS=Homo sapiens GN=C3 PE=1 SV=2 - [CO3_HUMAN]	65	19	9	10	10	9	8	0.211	0.637	0.442	0.819	0.546	0.00646202	0.100263	0.152228	0.00243669	0.709589
2639	2	685.87	333.444	TIYTPGSTVLYR		Yes	P01024	C3	Complement C3 OS=Homo sapiens GN=C3 PE=1 SV=2 - [CO3_HUMAN]	65	19	9	10	10	9	8	0.263	0.637	0.405	0.789	0.461	0.0296695	0.112768	0.338932	0.00466822	0.990385
3046	2	895.436	466.148	DICEEQVNSLPGSITK	[3] Carbamidomethyl (C)	Yes	P01024	C3	Complement C3 OS=Homo sapiens GN=C3 PE=1 SV=2 - [CO3_HUMAN]	65	19	9	10	10	9	8	0.152	0.632	0.511	0.813	0.539	0.00209676	0.0382361	0.63782	0.0026091	0.581288
1032	2	449.743	216.168	AVLYNYR		Yes	P01024	C3	Complement C3 OS=Homo sapiens GN=C3 PE=1 SV=2 - [CO3_HUMAN]	65	19	9	10	10	9	8	0.24	0.626	0.363	0.795	0.461	0.0228439	0.16485	0.306617	0.00662877	0.698791
24869	2	921.499	561.23	VHQYFNVELIQPGAVK		Yes	P01024	C3	Complement C3 OS=Homo sapiens GN=C3 PE=1 SV=2 - [CO3_HUMAN]	65	19	9	10	10	9	8	0.24	0.621	0.411	0.795	0.572	0.074198	0.530764	0.342116	0.0197443	0.959046
6813	3	533.951	415.334	AAVYHHFISDGVRK		Yes	P01024	C3	Complement C3 OS=Homo sapiens GN=C3 PE=1 SV=2 - [CO3_HUMAN]	65	19	9	10	10	9	8	0.281	0.621	0.489	0.749	0.434	0.12039	0.191937	0.841536	0.0291805	0.769713
3491	3	722.673	332.668	AYYENSPQQVFSTEFEVK		Yes	P01024	C3	Complement C3 OS=Homo sapiens GN=C3 PE=1 SV=2 - [CO3_HUMAN]	65	19	9	10	10	9	8	0.257	0.621	0.389	0.749	0.658	0.0477842	0.0856085	0.39581	0.0505444	0.202403
29	2	829.38	571.085	AGDFLEANYMNLQR	[10] Oxidation (M)	Yes	P01024	C3	Complement C3 OS=Homo sapiens GN=C3 PE=1 SV=2 - [CO3_HUMAN]	65	19	9	10	10	9	8	0.216	0.621	0.463	0.737	0.579	0.00732658	0.178865	0.55107	0.023571	0.49797
2947	2	574.825	304.797	HQQTVTIPPK		Yes	P01024	C3	Complement C3 OS=Homo sapiens GN=C3 PE=1 SV=2 - [CO3_HUMAN]	65	19	9	10	10	9	8	0.152	0.616	0.516	0.801	0.461	0.00467015	0.174446	0.525467	0.00491696	0.78979
879	2	501.777	334.438	TGLQEVEVK		Yes	P01024	C3	Complement C3 OS=Homo sapiens GN=C3 PE=1 SV=2 - [CO3_HUMAN]	65	19	9	10	10	9	8	0.322	0.616	0.489	0.789	0.52	0.0730639	0.190147	0.780545	0.00765604	0.688579
2313	2	480.274	319.395	EALKLEEK		Yes	P01024	C3	Complement C3 OS=Homo sapiens GN=C3 PE=1 SV=2 - [CO3_HUMAN]	65	19	9	10	10	9	8	0.228	0.616	0.437	0.772	0.434	0.0800003	0.449687	0.175609	0.038904	0.547548
5804	4	395.959	251.145	AKDQLTCNKFDLK	[7] Carbamidomethyl (C)	Yes	P01024	C3	Complement C3 OS=Homo sapiens GN=C3 PE=1 SV=2 - [CO3_HUMAN]	65	19	9	10	10	9	8	0.251	0.616	0.474	0.696	0.553	0.0315988	0.291115	0.678165	0.0784774	0.645516
4813	2	851.9	382.346	VFLDCCNYITELR	[5] Carbamidomethyl; (C)|[6] Carbamidomethyl (C)	Yes	P01024	C3	Complement C3 OS=Homo sapiens GN=C3 PE=1 SV=2 - [CO3_HUMAN]	65	19	9	10	10	9	8	0.175	0.616	0.3	0.789	0.48	0.000996546	0.0280908	0.15716	0.00261947	0.876996
1592	2	570.275	221.891	FYYIYNEK		Yes	P01024	C3	Complement C3 OS=Homo sapiens GN=C3 PE=1 SV=2 - [CO3_HUMAN]	65	19	9	10	10	9	8	0.193	0.611	0.426	0.813	0.447	0.00966603	0.256239	0.384299	0.00387477	0.813385
5755	2	908.952	460.228	SNLDEDIIAEENIVSR		Yes	P01024	C3	Complement C3 OS=Homo sapiens GN=C3 PE=1 SV=2 - [CO3_HUMAN]	65	19	9	10	10	9	8	0.427	0.611	0.647	0.544	0.572	0.300734	0.286877	0.32629	0.285991	0.37175
8509	3	686.039	490.322	VRVELLHNPAFCSLATTK	[12] Carbamidomethyl (C)	Yes	P01024	C3	Complement C3 OS=Homo sapiens GN=C3 PE=1 SV=2 - [CO3_HUMAN]	65	19	9	10	10	9	8	0.404	0.611	0.442	0.778	0.546	0.61001	0.343287	0.461773	0.0175009	0.575289
3199	2	908.95	542.681	SNLDEDIIAEENIVSR		Yes	P01024	C3	Complement C3 OS=Homo sapiens GN=C3 PE=1 SV=2 - [CO3_HUMAN]	65	19	9	10	10	9	8	0.135	0.605	0.426	0.813	0.507	0.0027851	0.0460575	0.35906	0.00162115	0.784499
1262	2	403.245	204.379	TFISPIK		Yes	P01024	C3	Complement C3 OS=Homo sapiens GN=C3 PE=1 SV=2 - [CO3_HUMAN]	65	19	9	10	10	9	8	0.199	0.595	0.442	0.819	0.461	0.012724	0.277294	0.31717	0.00232003	0.885639
2963	3	600.984	457.755	VELLHNPAFCSLATTK	[10] Carbamidomethyl (C)	Yes	P01024	C3	Complement C3 OS=Homo sapiens GN=C3 PE=1 SV=2 - [CO3_HUMAN]	65	19	9	10	10	9	8	0.193	0.589	0.363	0.754	0.559	0.00598477	0.261883	0.171809	0.0123489	0.69742
31781	3	557.957	354.473	SYTVAIAGYALAQMGR		Yes	P01024	C3	Complement C3 OS=Homo sapiens GN=C3 PE=1 SV=2 - [CO3_HUMAN]	65	19	9	10	10	9	8	0.263	0.584	0.411	0.655	0.414	0.0634403	0.64081	0.409042	0.227719	0.450221
2679	3	524.207	162.74	CCEDGMRENPMR	[1] Carbamidomethyl; (C)|[2] Carbamidomethyl; (C)|[6] Oxidation (M)	Yes	P01024	C3	Complement C3 OS=Homo sapiens GN=C3 PE=1 SV=2 - [CO3_HUMAN]	65	19	9	10	10	9	8	0.246	0.579	0.479	0.667	0.638	0.0321588	0.310853	0.263771	0.0736778	0.32649
2669	2	649.78	363.394	CAEENCFIQK	[1] Carbamidomethyl; (C)|[6] Carbamidomethyl (C)	Yes	P01024	C3	Complement C3 OS=Homo sapiens GN=C3 PE=1 SV=2 - [CO3_HUMAN]	65	19	9	10	10	9	8	0.152	0.579	0.505	0.789	0.539	0.00384172	0.221168	0.727134	0.00649262	0.641712
1112	3	733.381	488.77	VPVAVQGEDTVQSLTQGDGVAK		Yes	P01024	C3	Complement C3 OS=Homo sapiens GN=C3 PE=1 SV=2 - [CO3_HUMAN]	65	19	9	10	10	9	8	0.234	0.574	0.432	0.772	0.579	0.0211954	0.172391	0.416959	0.00680518	0.487154
12480	3	860.106	472.122	TMQALPYSTVGNSNNYLHLSVLR		Yes	P01024	C3	Complement C3 OS=Homo sapiens GN=C3 PE=1 SV=2 - [CO3_HUMAN]	65	19	9	10	10	9	8	0.55	0.574	0.432	0.52	0.559	0.632269	0.871048	0.375875	0.509413	0.570983
7592	3	533.631	454.366	IPIEDGSGEVVLSRK		Yes	P01024	C3	Complement C3 OS=Homo sapiens GN=C3 PE=1 SV=2 - [CO3_HUMAN]	65	19	9	10	10	9	8	0.287	0.563	0.505	0.713	0.539	0.0546861	0.375883	0.91096	0.0476342	0.569059
1716	2	735.893	506.834	IPIEDGSGEVVLSR		Yes	P01024	C3	Complement C3 OS=Homo sapiens GN=C3 PE=1 SV=2 - [CO3_HUMAN]	65	19	9	10	10	9	8	0.181	0.558	0.468	0.807	0.526	0.00293061	0.170625	0.519016	0.00286979	0.880163
2453	2	444.746	211.962	IWDVVEK		Yes	P01024	C3	Complement C3 OS=Homo sapiens GN=C3 PE=1 SV=2 - [CO3_HUMAN]	65	19	9	10	10	9	8	0.222	0.553	0.442	0.836	0.493	0.0108945	0.554962	0.405855	0.00194277	0.958516
43546	3	435.586	338.915	RHQQTVTIPPK		Yes	P01024	C3	Complement C3 OS=Homo sapiens GN=C3 PE=1 SV=2 - [CO3_HUMAN]	65	19	9	10	10	9	8	0.257	0.553	0.568	0.743	0.5	0.0308967	0.13593	0.819794	0.0181819	0.875413
20748	3	417.199	275.144	FYHPEKEDGK		Yes	P01024	C3	Complement C3 OS=Homo sapiens GN=C3 PE=1 SV=2 - [CO3_HUMAN]	65	19	9	10	10	9	8	0.269	0.553	0.479	0.719	0.474	0.0510766	0.520521	0.571217	0.0964784	0.861184
28419	2	836.429	416.595	SYTVAIAGYALAQMGR		Yes	P01024	C3	Complement C3 OS=Homo sapiens GN=C3 PE=1 SV=2 - [CO3_HUMAN]	65	19	9	10	10	9	8	0.462	0.553	0.495	0.591	0.533	0.370507	0.921843	0.459626	0.398859	0.745977
32678	4	845.418	318.239	LESEETMVLEAHDAQGDVPVTVTVHDFPGKK		Yes	P01024	C3	Complement C3 OS=Homo sapiens GN=C3 PE=1 SV=2 - [CO3_HUMAN]	65	19	9	10	10	9	8	0.287	0.547	0.268	0.602	0.599	0.0279495	0.749251	0.034054	0.199606	0.500734
1172	2	443.766	255.118	ISLPESLK		Yes	P01024	C3	Complement C3 OS=Homo sapiens GN=C3 PE=1 SV=2 - [CO3_HUMAN]	65	19	9	10	10	9	8	0.222	0.542	0.453	0.807	0.421	0.0110325	0.528463	0.583005	0.00303985	0.524426
21083	3	733.402	247.756	VPVAVQGEDTVQSLTQGDGVAK		Yes	P01024	C3	Complement C3 OS=Homo sapiens GN=C3 PE=1 SV=2 - [CO3_HUMAN]	65	19	9	10	10	9	8	0.228	0.542	0.421	0.725	0.533	0.0248855	0.813698	0.389608	0.215584	0.693121
4979	2	834.372	375.484	VYAYYNLEESCTR	[11] Carbamidomethyl (C)	Yes	P01024	C3	Complement C3 OS=Homo sapiens GN=C3 PE=1 SV=2 - [CO3_HUMAN]	65	19	9	10	10	9	8	0.146	0.526	0.411	0.795	0.447	0.00244814	0.218593	0.368636	0.0048338	0.728108
16155	3	535.608	359.679	FYHPEKEDGKLNK		Yes	P01024	C3	Complement C3 OS=Homo sapiens GN=C3 PE=1 SV=2 - [CO3_HUMAN]	65	19	9	10	10	9	8	0.316	0.516	0.158	0.591	0.342	0.117967	0.888552	0.00147293	0.486003	0.318342
12780	3	552.937	283.974	LDKACEPGVDYVYK	[5] Carbamidomethyl (C)	Yes	P01024	C3	Complement C3 OS=Homo sapiens GN=C3 PE=1 SV=2 - [CO3_HUMAN]	65	19	9	10	10	9	8	0.269	0.468	0.463	0.655	0.414	0.070687	0.854913	0.315823	0.136883	0.319766
31541	3	527.608	362.295	AKDQLTCNKFDLK	[7] Carbamidomethyl (C)	Yes	P01024	C3	Complement C3 OS=Homo sapiens GN=C3 PE=1 SV=2 - [CO3_HUMAN]	65	19	9	10	10	9	8	0.357	0.453	0.537	0.661	0.441	0.554891	0.449653	0.567153	0.622653	0.361227
3379	3	539.957	374.614	TEVSSNHVLIYLDK		Yes	P01023	A2M	Alpha-2-macroglobulin OS=Homo sapiens GN=A2M PE=1 SV=3 - [A2MG_HUMAN]	65	19	9	10	10	9	8	0.357	0.684	0.537	0.789	0.474	0.156001	0.0612082	0.762816	0.0117475	0.683138
5176	3	471.544	248.143	EQAPHCICANGR	[6] Carbamidomethyl; (C)|[8] Carbamidomethyl (C)	Yes	P01023	A2M	Alpha-2-macroglobulin OS=Homo sapiens GN=A2M PE=1 SV=3 - [A2MG_HUMAN]	65	19	9	10	10	9	8	0.351	0.642	0.432	0.754	0.447	0.158279	0.128906	0.224875	0.024007	0.904219
2285	2	523.798	293.352	FEVQVTVPK		Yes	P01023	A2M	Alpha-2-macroglobulin OS=Homo sapiens GN=A2M PE=1 SV=3 - [A2MG_HUMAN]	65	19	9	10	10	9	8	0.287	0.611	0.411	0.801	0.434	0.0961947	0.337311	0.390863	0.00928914	0.569869
2353	3	374.217	152.419	SIYKPGQTVK		Yes	P01023	A2M	Alpha-2-macroglobulin OS=Homo sapiens GN=A2M PE=1 SV=3 - [A2MG_HUMAN]	65	19	9	10	10	9	8	0.38	0.611	0.442	0.725	0.52	0.337673	0.21062	0.273037	0.045107	0.937428
2048	2	552.307	329.073	SSGSLLNNAIK		Yes	P01023	A2M	Alpha-2-macroglobulin OS=Homo sapiens GN=A2M PE=1 SV=3 - [A2MG_HUMAN]	65	19	9	10	10	9	8	0.327	0.595	0.437	0.743	0.375	0.119264	0.325431	0.479192	0.0242067	0.383264
5574	2	802.926	342.1	IAQWQSFQLEGGLK		Yes	P01023	A2M	Alpha-2-macroglobulin OS=Homo sapiens GN=A2M PE=1 SV=3 - [A2MG_HUMAN]	65	19	9	10	10	9	8	0.287	0.589	0.432	0.731	0.454	0.0641499	0.150915	0.313508	0.0220814	0.901198
9834	5	651.924	0	YDVENCLANKVDLSFSPSQSLPASHAHLR	[6] Carbamidomethyl (C)	Yes	P01023	A2M	Alpha-2-macroglobulin OS=Homo sapiens GN=A2M PE=1 SV=3 - [A2MG_HUMAN]	65	19	9	10	10	9	8	0.515	0.584	0.489	0.544	0.592	0.727438	0.500818	0.775148	0.673194	0.495693
1628	2	628.326	311.748	AIGYLNTGYQR		Yes	P01023	A2M	Alpha-2-macroglobulin OS=Homo sapiens GN=A2M PE=1 SV=3 - [A2MG_HUMAN]	65	19	9	10	10	9	8	0.357	0.584	0.437	0.754	0.408	0.168305	0.452308	0.465133	0.0281164	0.565316
2114	4	513.019	476.937	VDLSFSPSQSLPASHAHLR		Yes	P01023	A2M	Alpha-2-macroglobulin OS=Homo sapiens GN=A2M PE=1 SV=3 - [A2MG_HUMAN]	65	19	9	10	10	9	8	0.275	0.579	0.442	0.766	0.474	0.0906781	0.348778	0.42757	0.017559	0.792354
5450	3	473.538	282.974	HYDGSYSTFGER		Yes	P01023	A2M	Alpha-2-macroglobulin OS=Homo sapiens GN=A2M PE=1 SV=3 - [A2MG_HUMAN]	65	19	9	10	10	9	8	0.257	0.568	0.474	0.778	0.526	0.0564739	0.435336	0.656538	0.0131703	0.931146
7278	3	522.616	320.009	ALLAYAFALAGNQDK		Yes	P01023	A2M	Alpha-2-macroglobulin OS=Homo sapiens GN=A2M PE=1 SV=3 - [A2MG_HUMAN]	65	19	9	10	10	9	8	0.333	0.568	0.484	0.731	0.632	0.602208	0.634954	0.886236	0.12638	0.352196
6744	2	777.896	414.663	VTGEGCVYLQTSLK	[6] Carbamidomethyl (C)	Yes	P01023	A2M	Alpha-2-macroglobulin OS=Homo sapiens GN=A2M PE=1 SV=3 - [A2MG_HUMAN]	65	19	9	10	10	9	8	0.333	0.568	0.411	0.766	0.375	0.125912	0.371482	0.196074	0.0130433	0.501891
13681	3	850.035	396.708	VYDYYETDEFAIAEYNAPCSK	[19] Carbamidomethyl (C)	Yes	P01023	A2M	Alpha-2-macroglobulin OS=Homo sapiens GN=A2M PE=1 SV=3 - [A2MG_HUMAN]	65	19	9	10	10	9	8	0.304	0.568	0.416	0.667	0.533	0.0937543	0.320146	0.505667	0.0755734	0.763493
39386	3	796.404	388.828	QQNAQGGFSSTQDTVVALHALSK		Yes	P01023	A2M	Alpha-2-macroglobulin OS=Homo sapiens GN=A2M PE=1 SV=3 - [A2MG_HUMAN]	65	19	9	10	10	9	8	0.275	0.563	0.468	0.684	0.434	0.038931	0.956871	0.626696	0.190081	0.646016
4565	3	704.031	559.004	LHTEAQIQEEGTVVELTGR		Yes	P01023	A2M	Alpha-2-macroglobulin OS=Homo sapiens GN=A2M PE=1 SV=3 - [A2MG_HUMAN]	65	19	9	10	10	9	8	0.322	0.558	0.426	0.743	0.474	0.066159	0.626903	0.569366	0.0415077	0.90178
3809	3	796.403	446.3	QQNAQGGFSSTQDTVVALHALSK		Yes	P01023	A2M	Alpha-2-macroglobulin OS=Homo sapiens GN=A2M PE=1 SV=3 - [A2MG_HUMAN]	65	19	9	10	10	9	8	0.257	0.558	0.368	0.708	0.454	0.0487843	0.366005	0.334004	0.0276321	0.90715
17725	3	713.352	441.108	HNVYINGITYTPVSSTNEK	[6] Deamidated (N)	Yes	P01023	A2M	Alpha-2-macroglobulin OS=Homo sapiens GN=A2M PE=1 SV=3 - [A2MG_HUMAN]	65	19	9	10	10	9	8	0.392	0.553	0.484	0.69	0.461	0.554784	0.577345	0.697596	0.184657	0.500652
19979	2	709.803	403.222	HYDGSYSTFGER		Yes	P01023	A2M	Alpha-2-macroglobulin OS=Homo sapiens GN=A2M PE=1 SV=3 - [A2MG_HUMAN]	65	19	9	10	10	9	8	0.257	0.547	0.5	0.719	0.467	0.129164	0.727396	0.892057	0.0720518	0.535732
1344	2	636.841	342.395	VTAAPQSVCALR	[9] Carbamidomethyl (C)	Yes	P01023	A2M	Alpha-2-macroglobulin OS=Homo sapiens GN=A2M PE=1 SV=3 - [A2MG_HUMAN]	65	19	9	10	10	9	8	0.298	0.537	0.489	0.807	0.487	0.0823834	0.678911	0.705767	0.00419863	0.745536
24743	2	1274.55	497.199	VYDYYETDEFAIAEYNAPCSK	[19] Carbamidomethyl (C)	Yes	P01023	A2M	Alpha-2-macroglobulin OS=Homo sapiens GN=A2M PE=1 SV=3 - [A2MG_HUMAN]	65	19	9	10	10	9	8	0.24	0.532	0.421	0.725	0.382	0.12892	0.775377	0.560574	0.059545	0.350398
43457	2	849.428	289.272	SSSNEEVMFLTVQVK		Yes	P01023	A2M	Alpha-2-macroglobulin OS=Homo sapiens GN=A2M PE=1 SV=3 - [A2MG_HUMAN]	65	19	9	10	10	9	8	0.368	0.521	0.389	0.708	0.513	0.604017	0.917169	0.679608	0.107845	0.8524
3208	2	558.806	223.235	QTVSWAVTPK		Yes	P01023	A2M	Alpha-2-macroglobulin OS=Homo sapiens GN=A2M PE=1 SV=3 - [A2MG_HUMAN]	65	19	9	10	10	9	8	0.287	0.489	0.484	0.737	0.408	0.0573196	0.93038	0.358112	0.0195669	0.595106
3320	2	697.844	350.336	NEDSLVFVQTDK		Yes	P01023	A2M	Alpha-2-macroglobulin OS=Homo sapiens GN=A2M PE=1 SV=3 - [A2MG_HUMAN]	65	19	9	10	10	9	8	0.287	0.484	0.421	0.743	0.401	0.110555	0.988574	0.386289	0.0253954	0.44963
7924	2	669.83	280.201	NALFCLESAWK	[5] Carbamidomethyl (C)	Yes	P01023	A2M	Alpha-2-macroglobulin OS=Homo sapiens GN=A2M PE=1 SV=3 - [A2MG_HUMAN]	65	19	9	10	10	9	8	0.386	0.442	0.447	0.596	0.395	0.255519	0.62671	0.425254	0.321083	0.506587
1217	2	542.283	378.85	FMQAVTGWK	[2] Oxidation (M)	Yes	P01019	AGT	Angiotensinogen OS=Homo sapiens GN=AGT PE=1 SV=1 - [ANGT_HUMAN]	65	19	9	10	10	9	8	0.187	0.653	0.358	0.889	0.533	0.00461637	0.131155	0.182647	0.000278801	0.872797
15767	4	492.027	293.906	ANAGKPKDPTFIPAPIQAK	[2] Deamidated (N)	Yes	P01019	AGT	Angiotensinogen OS=Homo sapiens GN=AGT PE=1 SV=1 - [ANGT_HUMAN]	65	19	9	10	10	9	8	0.333	0.563	0.421	0.626	0.533	0.0498882	0.574501	0.439925	0.354902	0.696746
711	2	634.883	344.138	ALQDQLVLVAAK		Yes	P01019	AGT	Angiotensinogen OS=Homo sapiens GN=AGT PE=1 SV=1 - [ANGT_HUMAN]	65	19	9	10	10	9	8	0.322	0.558	0.295	0.649	0.329	0.0885698	0.872495	0.0717978	0.107405	0.310147
3368	3	607.98	441.193	SLDFTELDVAAEKIDR		Yes	P01019	AGT	Angiotensinogen OS=Homo sapiens GN=AGT PE=1 SV=1 - [ANGT_HUMAN]	65	19	9	10	10	9	8	0.281	0.5	0.4	0.556	0.388	0.0487725	0.839789	0.307938	0.590599	0.399964
13084	2	534.272	258.055	FMQAVTGWK		Yes	P01019	AGT	Angiotensinogen OS=Homo sapiens GN=AGT PE=1 SV=1 - [ANGT_HUMAN]	65	19	9	10	10	9	8	0.392	0.421	0.505	0.567	0.454	0.337085	0.604659	0.496532	0.402603	0.608268
343	2	480.76	316.745	ADLSGITGAR		Yes	P01011	SERPINA3	Alpha-1-antichymotrypsin OS=Homo sapiens GN=SERPINA3 PE=1 SV=2 - [AACT_HUMAN]	65	19	9	10	10	9	8	0.146	0.816	0.374	0.942	0.836	0.00226525	0.00475312	0.135332	6.24198e-05	0.00324184
1661	3	636.659	402.334	AVLDVFEEGTEASAATAVK		Yes	P01011	SERPINA3	Alpha-1-antichymotrypsin OS=Homo sapiens GN=SERPINA3 PE=1 SV=2 - [AACT_HUMAN]	65	19	9	10	10	9	8	0.175	0.779	0.363	0.836	0.803	0.00438812	0.00442236	0.235157	0.00223429	0.00931128
523	2	531.299	222.752	EIGELYLPK		Yes	P01011	SERPINA3	Alpha-1-antichymotrypsin OS=Homo sapiens GN=SERPINA3 PE=1 SV=2 - [AACT_HUMAN]	65	19	9	10	10	9	8	0.146	0.763	0.442	0.924	0.862	0.00556078	0.0305144	0.422116	7.60173e-05	0.00524864
1937	3	683.329	562.675	RLYGSEAFATDFQDSAAAK		Yes	P01011	SERPINA3	Alpha-1-antichymotrypsin OS=Homo sapiens GN=SERPINA3 PE=1 SV=2 - [AACT_HUMAN]	65	19	9	10	10	9	8	0.287	0.742	0.537	0.912	0.855	0.0459557	0.0384751	0.780278	0.000388745	0.000885403
1359	2	432.746	202.327	LINDYVK		Yes	P01011	SERPINA3	Alpha-1-antichymotrypsin OS=Homo sapiens GN=SERPINA3 PE=1 SV=2 - [AACT_HUMAN]	65	19	9	10	10	9	8	0.135	0.716	0.368	0.889	0.796	0.00261913	0.0350831	0.271184	0.0001744	0.0132787
3524	4	544.773	442.928	RLYGSEAFATDFQDSAAAKK		Yes	P01011	SERPINA3	Alpha-1-antichymotrypsin OS=Homo sapiens GN=SERPINA3 PE=1 SV=2 - [AACT_HUMAN]	65	19	9	10	10	9	8	0.193	0.716	0.542	0.883	0.822	0.00561118	0.0183981	0.833227	0.000217666	0.00489728
943	2	487.27	199.203	EQLSLLDR		Yes	P01011	SERPINA3	Alpha-1-antichymotrypsin OS=Homo sapiens GN=SERPINA3 PE=1 SV=2 - [AACT_HUMAN]	65	19	9	10	10	9	8	0.199	0.711	0.384	0.912	0.704	0.00846962	0.0356439	0.216397	3.13911e-05	0.0618431
1550	3	555.623	343.241	EQLSLLDRFTEDAK		Yes	P01011	SERPINA3	Alpha-1-antichymotrypsin OS=Homo sapiens GN=SERPINA3 PE=1 SV=2 - [AACT_HUMAN]	65	19	9	10	10	9	8	0.275	0.705	0.505	0.848	0.875	0.0505487	0.119029	0.952821	0.00167476	0.00225069
2250	2	946.44	470.945	LYGSEAFATDFQDSAAAK		Yes	P01011	SERPINA3	Alpha-1-antichymotrypsin OS=Homo sapiens GN=SERPINA3 PE=1 SV=2 - [AACT_HUMAN]	65	19	9	10	10	9	8	0.129	0.674	0.342	0.848	0.711	0.000950068	0.0671874	0.207556	0.000700328	0.0421527
748	2	608.371	332.645	ITLLSALVETR		Yes	P01011	SERPINA3	Alpha-1-antichymotrypsin OS=Homo sapiens GN=SERPINA3 PE=1 SV=2 - [AACT_HUMAN]	65	19	9	10	10	9	8	0.17	0.663	0.453	0.906	0.829	0.00246664	0.0374324	0.415349	0.000110225	0.00239265
6134	3	673.994	469.921	LYGSEAFATDFQDSAAAKK		Yes	P01011	SERPINA3	Alpha-1-antichymotrypsin OS=Homo sapiens GN=SERPINA3 PE=1 SV=2 - [AACT_HUMAN]	65	19	9	10	10	9	8	0.193	0.653	0.416	0.749	0.691	0.00830711	0.134739	0.470967	0.0217245	0.0899934
1896	4	455.994	276.236	EQLSLLDRFTEDAKR		Yes	P01011	SERPINA3	Alpha-1-antichymotrypsin OS=Homo sapiens GN=SERPINA3 PE=1 SV=2 - [AACT_HUMAN]	65	19	9	10	10	9	8	0.17	0.621	0.463	0.766	0.625	0.0160052	0.0944179	0.591637	0.010626	0.195936
6863	3	370.189	252.448	WRDSLEFR		Yes	P01011	SERPINA3	Alpha-1-antichymotrypsin OS=Homo sapiens GN=SERPINA3 PE=1 SV=2 - [AACT_HUMAN]	65	19	9	10	10	9	8	0.52	0.4	0.511	0.561	0.612	0.653363	0.424824	0.96534	0.287004	0.595655
581	3	593.927	488.529	TDTSHHDQDHPTFNK		Yes	P01009	SERPINA1	Alpha-1-antitrypsin OS=Homo sapiens GN=SERPINA1 PE=1 SV=3 - [A1AT_HUMAN]	65	19	9	10	10	9	8	0.298	0.726	0.468	0.754	0.645	0.12395	0.0726883	0.281303	0.0360416	0.402835
2168	4	579.289	508.132	KLYHSEAFTVNFGDTEEAKK		Yes	P01009	SERPINA1	Alpha-1-antitrypsin OS=Homo sapiens GN=SERPINA1 PE=1 SV=3 - [A1AT_HUMAN]	65	19	9	10	10	9	8	0.456	0.726	0.663	0.661	0.691	0.49267	0.057791	0.27725	0.123833	0.0750229
7403	3	859.117	453.327	TLNQPDSQLQLTTGNGLFLSEGLK	[15] Deamidated (N)	Yes	P01009	SERPINA1	Alpha-1-antitrypsin OS=Homo sapiens GN=SERPINA1 PE=1 SV=3 - [A1AT_HUMAN]	65	19	9	10	10	9	8	0.357	0.721	0.484	0.585	0.441	0.208346	0.0376858	0.873577	0.749762	0.999292
6691	2	890.386	528.208	TDTSHHDQDHPTFNK		Yes	P01009	SERPINA1	Alpha-1-antitrypsin OS=Homo sapiens GN=SERPINA1 PE=1 SV=3 - [A1AT_HUMAN]	65	19	9	10	10	9	8	0.281	0.711	0.505	0.76	0.625	0.051768	0.126268	0.355557	0.0243771	0.451602
1815	3	619.331	289.505	FNKPFVFLMIEQNTK		Yes	P01009	SERPINA1	Alpha-1-antitrypsin OS=Homo sapiens GN=SERPINA1 PE=1 SV=3 - [A1AT_HUMAN]	65	19	9	10	10	9	8	0.409	0.689	0.453	0.643	0.52	0.271698	0.17685	0.607777	0.205395	0.622516
140	2	444.756	224.023	AVLTIDEK		Yes	P01009	SERPINA1	Alpha-1-antitrypsin OS=Homo sapiens GN=SERPINA1 PE=1 SV=3 - [A1AT_HUMAN]	65	19	9	10	10	9	8	0.433	0.679	0.616	0.661	0.48	0.293175	0.143652	0.581146	0.0999161	0.958322
251	2	426.751	308.249	SASLHLPK		Yes	P01009	SERPINA1	Alpha-1-antitrypsin OS=Homo sapiens GN=SERPINA1 PE=1 SV=3 - [A1AT_HUMAN]	65	19	9	10	10	9	8	0.345	0.663	0.453	0.696	0.493	0.121005	0.17717	0.601502	0.0752965	0.938907
1495	4	445.697	294.406	TDTSHHDQDHPTFNK		Yes	P01009	SERPINA1	Alpha-1-antitrypsin OS=Homo sapiens GN=SERPINA1 PE=1 SV=3 - [A1AT_HUMAN]	65	19	9	10	10	9	8	0.316	0.653	0.537	0.678	0.592	0.0894651	0.114563	0.392859	0.0585654	0.373162
406	2	917.465	455.835	VFSNGADLSGVTEEAPLK		Yes	P01009	SERPINA1	Alpha-1-antitrypsin OS=Homo sapiens GN=SERPINA1 PE=1 SV=3 - [A1AT_HUMAN]	65	19	9	10	10	9	8	0.357	0.637	0.537	0.661	0.526	0.19135	0.220948	0.734193	0.107699	0.57106
1951	3	416.54	245.075	LGMFNIQHCK	[9] Carbamidomethyl (C)	Yes	P01009	SERPINA1	Alpha-1-antitrypsin OS=Homo sapiens GN=SERPINA1 PE=1 SV=3 - [A1AT_HUMAN]	65	19	9	10	10	9	8	0.304	0.632	0.389	0.591	0.355	0.104549	0.72017	0.211151	0.244689	0.623894
2554	3	686.654	394.788	LYHSEAFTVNFGDTEEAK		Yes	P01009	SERPINA1	Alpha-1-antitrypsin OS=Homo sapiens GN=SERPINA1 PE=1 SV=3 - [A1AT_HUMAN]	65	19	9	10	10	9	8	0.374	0.626	0.616	0.708	0.645	0.188925	0.192303	0.620608	0.0481469	0.236057
18513	3	601.994	364.175	LQHLENELTHDIITK		Yes	P01009	SERPINA1	Alpha-1-antitrypsin OS=Homo sapiens GN=SERPINA1 PE=1 SV=3 - [A1AT_HUMAN]	65	19	9	10	10	9	8	0.164	0.626	0.521	0.69	0.487	0.0380645	0.367845	0.901302	0.124223	0.672645
2696	3	729.352	0	KLYHSEAFTVNFGDTEEAK		Yes	P01009	SERPINA1	Alpha-1-antitrypsin OS=Homo sapiens GN=SERPINA1 PE=1 SV=3 - [A1AT_HUMAN]	65	19	9	10	10	9	8	0.339	0.605	0.442	0.649	0.507	0.264033	0.389021	0.931623	0.275726	0.943617
3116	2	917.959	492.143	VFSNGADLSGVTEEAPLK	[4] Deamidated (N)	Yes	P01009	SERPINA1	Alpha-1-antitrypsin OS=Homo sapiens GN=SERPINA1 PE=1 SV=3 - [A1AT_HUMAN]	65	19	9	10	10	9	8	0.327	0.605	0.6	0.643	0.645	0.127059	0.27665	0.659511	0.113498	0.159848
2496	3	859.115	430.029	TLNQPDSQLQLTTGNGLFLSEGLK	[15] Deamidated (N)	Yes	P01009	SERPINA1	Alpha-1-antitrypsin OS=Homo sapiens GN=SERPINA1 PE=1 SV=3 - [A1AT_HUMAN]	65	19	9	10	10	9	8	0.456	0.6	0.563	0.503	0.362	0.707598	0.236055	0.605983	0.842138	0.149709
491	4	547.267	298.79	KLYHSEAFTVNFGDTEEAK		Yes	P01009	SERPINA1	Alpha-1-antitrypsin OS=Homo sapiens GN=SERPINA1 PE=1 SV=3 - [A1AT_HUMAN]	65	19	9	10	10	9	8	0.316	0.589	0.516	0.673	0.467	0.0770409	0.315329	0.702943	0.0919445	0.861176
1709	3	611.98	357.556	VFSNGADLSGVTEEAPLK		Yes	P01009	SERPINA1	Alpha-1-antitrypsin OS=Homo sapiens GN=SERPINA1 PE=1 SV=3 - [A1AT_HUMAN]	65	19	9	10	10	9	8	0.427	0.589	0.547	0.608	0.645	0.645762	0.371528	0.604919	0.420683	0.380273
19201	2	1288.17	625.481	TLNQPDSQLQLTTGNGLFLSEGLK	[15] Deamidated (N)	Yes	P01009	SERPINA1	Alpha-1-antitrypsin OS=Homo sapiens GN=SERPINA1 PE=1 SV=3 - [A1AT_HUMAN]	65	19	9	10	10	9	8	0.421	0.589	0.532	0.62	0.257	0.409939	0.198462	0.973168	0.421517	0.0308028
2232	3	721.383	468.385	VFSNGADLSGVTEEAPLKLSK		Yes	P01009	SERPINA1	Alpha-1-antitrypsin OS=Homo sapiens GN=SERPINA1 PE=1 SV=3 - [A1AT_HUMAN]	65	19	9	10	10	9	8	0.357	0.574	0.279	0.515	0.539	0.136268	0.845277	0.0643675	0.621091	0.947661
116	2	555.807	298.052	LSITGTYDLK		Yes	P01009	SERPINA1	Alpha-1-antitrypsin OS=Homo sapiens GN=SERPINA1 PE=1 SV=3 - [A1AT_HUMAN]	65	19	9	10	10	9	8	0.404	0.563	0.563	0.637	0.467	0.328806	0.702056	0.626379	0.135145	0.872962
143	2	508.312	254.442	SVLGQLGITK		Yes	P01009	SERPINA1	Alpha-1-antitrypsin OS=Homo sapiens GN=SERPINA1 PE=1 SV=3 - [A1AT_HUMAN]	65	19	9	10	10	9	8	0.398	0.558	0.526	0.655	0.493	0.22568	0.413056	0.656221	0.0835833	0.847128
23040	2	555.805	174.257	LSITGTYDLK		Yes	P01009	SERPINA1	Alpha-1-antitrypsin OS=Homo sapiens GN=SERPINA1 PE=1 SV=3 - [A1AT_HUMAN]	65	19	9	10	10	9	8	0.316	0.547	0.316	0.596	0.467	0.127949	0.54618	0.107709	0.347907	0.872831
17529	2	603.343	368.272	LVDKFLEDVK		Yes	P01009	SERPINA1	Alpha-1-antitrypsin OS=Homo sapiens GN=SERPINA1 PE=1 SV=3 - [A1AT_HUMAN]	65	19	9	10	10	9	8	0.439	0.532	0.263	0.585	0.507	0.300073	0.862637	0.0383325	0.312293	0.606734
5901	3	445.263	312.038	LVDKFLEDVKK		Yes	P01009	SERPINA1	Alpha-1-antitrypsin OS=Homo sapiens GN=SERPINA1 PE=1 SV=3 - [A1AT_HUMAN]	65	19	9	10	10	9	8	0.251	0.526	0.421	0.789	0.395	0.0480941	0.655083	0.152879	0.132765	0.336264
7486	3	421.872	324.749	LGMFNIQHCK	[3] Oxidation; (M)|[9] Carbamidomethyl (C)	Yes	P01009	SERPINA1	Alpha-1-antitrypsin OS=Homo sapiens GN=SERPINA1 PE=1 SV=3 - [A1AT_HUMAN]	65	19	9	10	10	9	8	0.292	0.526	0.332	0.749	0.526	0.103007	0.984071	0.15729	0.0686112	0.978618
14459	3	407.575	309.671	KLSSWVLLMK	[9] Oxidation (M)	Yes	P01009	SERPINA1	Alpha-1-antitrypsin OS=Homo sapiens GN=SERPINA1 PE=1 SV=3 - [A1AT_HUMAN]	65	19	9	10	10	9	8	0.298	0.521	0.447	0.678	0.539	0.0885194	0.810735	0.338303	0.075316	0.703032
23032	4	351.682	256.75	RLGMFNIQHCK	[10] Carbamidomethyl (C)	Yes	P01009	SERPINA1	Alpha-1-antitrypsin OS=Homo sapiens GN=SERPINA1 PE=1 SV=3 - [A1AT_HUMAN]	65	19	9	10	10	9	8	0.38	0.516	0.358	0.62	0.546	0.147826	0.827495	0.137451	0.177088	0.621803
1526	3	445.263	334.059	LVDKFLEDVKK		Yes	P01009	SERPINA1	Alpha-1-antitrypsin OS=Homo sapiens GN=SERPINA1 PE=1 SV=3 - [A1AT_HUMAN]	65	19	9	10	10	9	8	0.509	0.463	0.384	0.579	0.283	0.246941	0.966127	0.105331	0.481793	0.278198
1291	2	430.748	160.129	LQPLDFK		Yes	P01008	SERPINC1	Antithrombin-III OS=Homo sapiens GN=SERPINC1 PE=1 SV=1 - [ANT3_HUMAN]	65	19	9	10	10	9	8	0.398	0.726	0.595	0.772	0.632	0.282068	0.076816	0.584871	0.0180684	0.212785
2667	3	404.553	331.851	FRIEDGFSLK		Yes	P01008	SERPINC1	Antithrombin-III OS=Homo sapiens GN=SERPINC1 PE=1 SV=1 - [ANT3_HUMAN]	65	19	9	10	10	9	8	0.298	0.679	0.5	0.725	0.658	0.0208223	0.0953029	0.930317	0.046341	0.253656
7220	2	454.74	219.68	IEDGFSLK		Yes	P01008	SERPINC1	Antithrombin-III OS=Homo sapiens GN=SERPINC1 PE=1 SV=1 - [ANT3_HUMAN]	65	19	9	10	10	9	8	0.228	0.658	0.411	0.813	0.757	0.00655489	0.268599	0.652314	0.00957049	0.0321951
17055	4	551.285	252.06	LPGIVAEGRDDLYVSDAFHK		Yes	P01008	SERPINC1	Antithrombin-III OS=Homo sapiens GN=SERPINC1 PE=1 SV=1 - [ANT3_HUMAN]	65	19	9	10	10	9	8	0.287	0.637	0.405	0.749	0.73	0.306613	0.531831	0.552821	0.156113	0.126084
2887	2	459.264	266.896	RVWELSK		Yes	P01008	SERPINC1	Antithrombin-III OS=Homo sapiens GN=SERPINC1 PE=1 SV=1 - [ANT3_HUMAN]	65	19	9	10	10	9	8	0.275	0.632	0.453	0.69	0.566	0.478399	0.628663	0.822844	0.581587	0.91317
31850	2	703.382	412.591	EVPLNTIIFMGR	[10] Oxidation (M)	Yes	P01008	SERPINC1	Antithrombin-III OS=Homo sapiens GN=SERPINC1 PE=1 SV=1 - [ANT3_HUMAN]	65	19	9	10	10	9	8	0.193	0.632	0.374	0.614	0.664	0.0178905	0.534338	0.216726	0.337903	0.178886
5422	2	381.213	160.778	VWELSK		Yes	P01008	SERPINC1	Antithrombin-III OS=Homo sapiens GN=SERPINC1 PE=1 SV=1 - [ANT3_HUMAN]	65	19	9	10	10	9	8	0.351	0.616	0.484	0.719	0.553	0.218252	0.372226	0.993387	0.110347	0.784247
4253	3	668.326	525.938	KATEDEGSEQKIPEATNR		Yes	P01008	SERPINC1	Antithrombin-III OS=Homo sapiens GN=SERPINC1 PE=1 SV=1 - [ANT3_HUMAN]	65	19	9	10	10	9	8	0.263	0.589	0.468	0.678	0.599	0.0280621	0.312537	0.931345	0.101408	0.285507
3096	3	558.953	316.675	LQPLDFKENAEQSR		Yes	P01008	SERPINC1	Antithrombin-III OS=Homo sapiens GN=SERPINC1 PE=1 SV=1 - [ANT3_HUMAN]	65	19	9	10	10	9	8	0.269	0.547	0.468	0.667	0.553	0.0595611	0.88123	0.665526	0.293675	0.989521
10455	4	501.498	374.922	KATEDEGSEQKIPEATNR		Yes	P01008	SERPINC1	Antithrombin-III OS=Homo sapiens GN=SERPINC1 PE=1 SV=1 - [ANT3_HUMAN]	65	19	9	10	10	9	8	0.322	0.511	0.584	0.632	0.605	0.0750589	0.50846	0.448909	0.212247	0.367157
24547	2	790.891	315.982	ESISVSSEQLAQFR		Yes	P00915	CA1	Carbonic anhydrase 1 OS=Homo sapiens GN=CA1 PE=1 SV=2 - [CAH1_HUMAN]	65	19	9	10	10	9	8	0.333	0.679	0.442	0.655	0.599	0.223567	0.0482533	0.606628	0.251421	0.595565
3207	2	578.317	249.401	EELLPAQDIK		Yes	P00751	CFB	Complement factor B OS=Homo sapiens GN=CFB PE=1 SV=2 - [CFAB_HUMAN]	65	19	9	10	10	9	8	0.485	0.647	0.589	0.743	0.303	0.385716	0.441083	0.87442	0.0173749	0.202192
3289	2	653.831	226.98	EKLQDEDLGFL		Yes	P00751	CFB	Complement factor B OS=Homo sapiens GN=CFB PE=1 SV=2 - [CFAB_HUMAN]	65	19	9	10	10	9	8	0.257	0.621	0.468	0.643	0.414	0.0319225	0.247446	0.911812	0.151079	0.444565
3676	3	708.686	290.363	YGQTIRPICLPCTEGTTR	[3] Deamidated; (Q)|[9] Carbamidomethyl; (C)|[12] Carbamidomethyl (C)	Yes	P00751	CFB	Complement factor B OS=Homo sapiens GN=CFB PE=1 SV=2 - [CFAB_HUMAN]	65	19	9	10	10	9	8	0.357	0.579	0.563	0.684	0.322	0.156483	0.313263	0.992061	0.115068	0.195176
2183	2	638.335	355.143	YGLVTYATYPK		Yes	P00751	CFB	Complement factor B OS=Homo sapiens GN=CFB PE=1 SV=2 - [CFAB_HUMAN]	65	19	9	10	10	9	8	0.351	0.537	0.511	0.702	0.309	0.108087	0.369828	0.832826	0.0722742	0.22303
11350	2	754.847	396.599	VSEADSSNADWVTK		Yes	P00751	CFB	Complement factor B OS=Homo sapiens GN=CFB PE=1 SV=2 - [CFAB_HUMAN]	65	19	9	10	10	9	8	0.281	0.489	0.521	0.667	0.395	0.0473728	0.932927	0.93164	0.0927123	0.355222
13793	3	639.312	244.181	NPDNDIRPWCFVLNR	[10] Carbamidomethyl (C)	Yes	P00748	F12	Coagulation factor XII OS=Homo sapiens GN=F12 PE=1 SV=3 - [FA12_HUMAN]	65	19	9	10	10	9	8	0.322	0.605	0.347	0.643	0.618	0.142421	0.360188	0.261461	0.287865	0.359162
24772	2	450.218	206.62	YEFLNGR	[5] Deamidated (N)	Yes	P00747	PLG	Plasminogen OS=Homo sapiens GN=PLG PE=1 SV=2 - [PLMN_HUMAN]	65	19	9	10	10	9	8	0.38	0.721	0.5	0.784	0.336	0.247326	0.0232901	0.506241	0.00811577	0.351705
4598	2	570.817	234.498	EAQLPVIENK		Yes	P00747	PLG	Plasminogen OS=Homo sapiens GN=PLG PE=1 SV=2 - [PLMN_HUMAN]	65	19	9	10	10	9	8	0.24	0.705	0.468	0.825	0.454	0.0155799	0.0378613	0.663733	0.00359799	0.974344
14008	2	885.963	352.478	VIPACLPSPNYVVADR	[5] Carbamidomethyl (C)	Yes	P00747	PLG	Plasminogen OS=Homo sapiens GN=PLG PE=1 SV=2 - [PLMN_HUMAN]	65	19	9	10	10	9	8	0.222	0.695	0.4	0.789	0.5	0.00924455	0.0318142	0.373709	0.00574381	0.685729
15496	2	502.301	167.111	LFLEPTRK		Yes	P00747	PLG	Plasminogen OS=Homo sapiens GN=PLG PE=1 SV=2 - [PLMN_HUMAN]	65	19	9	10	10	9	8	0.281	0.632	0.353	0.719	0.461	0.123243	0.474145	0.526018	0.266497	0.552636
3108	2	515.794	254.717	LSSPAVITDK		Yes	P00747	PLG	Plasminogen OS=Homo sapiens GN=PLG PE=1 SV=2 - [PLMN_HUMAN]	65	19	9	10	10	9	8	0.304	0.6	0.521	0.819	0.513	0.105114	0.309118	0.869468	0.0128593	0.974829
10645	3	709.329	378.558	ATTVTGTPCQDWAAQEPHR	[9] Carbamidomethyl (C)	Yes	P00747	PLG	Plasminogen OS=Homo sapiens GN=PLG PE=1 SV=2 - [PLMN_HUMAN]	65	19	9	10	10	9	8	0.333	0.563	0.5	0.62	0.48	0.150058	0.738842	0.900312	0.229486	0.972503
35905	3	763.999	502.122	NPDNDPQGPWCYTTDPEKR	[11] Carbamidomethyl (C)	Yes	P00747	PLG	Plasminogen OS=Homo sapiens GN=PLG PE=1 SV=2 - [PLMN_HUMAN]	65	19	9	10	10	9	8	0.368	0.479	0.316	0.678	0.441	0.232127	0.724102	0.0926475	0.135871	0.589164
8929	3	521.305	216.682	ATLGPAVRPLPWQR		Yes	P00746	CFD	Complement factor D OS=Homo sapiens GN=CFD PE=1 SV=5 - [CFAD_HUMAN]	65	19	9	10	10	9	8	0.339	0.558	0.458	0.719	0.546	0.113356	0.242566	0.57334	0.0265145	0.537088
25374	3	850.735	596.661	DSCKGDSGGPLVCGGVLEGVVTSGSR	[3] Carbamidomethyl; (C)|[13] Carbamidomethyl (C)	Yes	P00746	CFD	Complement factor D OS=Homo sapiens GN=CFD PE=1 SV=5 - [CFAD_HUMAN]	65	19	9	10	10	9	8	0.275	0.458	0.426	0.678	0.447	0.0778885	0.685648	0.407465	0.123788	0.775373
4377	3	425.551	304.591	HYEGSTVPEKK		Yes	P00738	HP	Haptoglobin OS=Homo sapiens GN=HP PE=1 SV=1 - [HPT_HUMAN]	65	19	9	10	10	9	8	0.158	0.711	0.353	0.76	0.421	0.00104137	0.126478	0.0659036	0.039984	0.637959
3997	2	462.268	206.444	ILGGHLDAK		Yes	P00738	HP	Haptoglobin OS=Homo sapiens GN=HP PE=1 SV=1 - [HPT_HUMAN]	65	19	9	10	10	9	8	0.216	0.668	0.5	0.848	0.599	0.0184624	0.0707248	0.444781	0.00139427	0.366333
3172	3	570.288	263.029	LRTEGDGVYTLNNEK		Yes	P00738	HP	Haptoglobin OS=Homo sapiens GN=HP PE=1 SV=1 - [HPT_HUMAN]	65	19	9	10	10	9	8	0.228	0.663	0.321	0.778	0.559	0.0229236	0.301219	0.185428	0.027224	0.686488
516	3	570.289	299.648	LRTEGDGVYTLNNEK		Yes	P00738	HP	Haptoglobin OS=Homo sapiens GN=HP PE=1 SV=1 - [HPT_HUMAN]	65	19	9	10	10	9	8	0.269	0.663	0.363	0.754	0.539	0.121917	0.257196	0.345734	0.111983	0.840381
2186	3	575.281	312.343	YVMLPVADQDQCIR	[3] Oxidation; (M)|[12] Carbamidomethyl (C)	Yes	P00738	HP	Haptoglobin OS=Homo sapiens GN=HP PE=1 SV=1 - [HPT_HUMAN]	65	19	9	10	10	9	8	0.351	0.658	0.521	0.608	0.73	0.144374	0.187855	0.995407	0.284581	0.0382105
632	2	673.328	324.016	SCAVAEYGVYVK	[2] Carbamidomethyl (C)	Yes	P00738	HP	Haptoglobin OS=Homo sapiens GN=HP PE=1 SV=1 - [HPT_HUMAN]	65	19	9	10	10	9	8	0.216	0.653	0.432	0.784	0.441	0.0360444	0.374089	0.350887	0.0197381	0.511692
563	2	602.323	292.475	VTSIQDWVQK		Yes	P00738	HP	Haptoglobin OS=Homo sapiens GN=HP PE=1 SV=1 - [HPT_HUMAN]	65	19	9	10	10	9	8	0.205	0.642	0.374	0.795	0.474	0.00764665	0.316226	0.149664	0.00592087	0.684517
6492	2	637.822	440.569	HYEGSTVPEKK		Yes	P00738	HP	Haptoglobin OS=Homo sapiens GN=HP PE=1 SV=1 - [HPT_HUMAN]	65	19	9	10	10	9	8	0.175	0.632	0.353	0.766	0.428	0.00331522	0.323904	0.0859568	0.0274874	0.63628
737	2	490.752	277.013	VGYVSGWGR		Yes	P00738	HP	Haptoglobin OS=Homo sapiens GN=HP PE=1 SV=1 - [HPT_HUMAN]	65	19	9	10	10	9	8	0.327	0.626	0.358	0.784	0.461	0.11699	0.475815	0.183006	0.0213457	0.661068
793	2	462.269	295.968	ILGGHLDAK		Yes	P00738	HP	Haptoglobin OS=Homo sapiens GN=HP PE=1 SV=1 - [HPT_HUMAN]	65	19	9	10	10	9	8	0.292	0.621	0.432	0.69	0.428	0.400535	0.814798	0.645728	0.45453	0.423562
641	3	473.614	367.624	DIAPTLTLYVGKK		Yes	P00738	HP	Haptoglobin OS=Homo sapiens GN=HP PE=1 SV=1 - [HPT_HUMAN]	65	19	9	10	10	9	8	0.199	0.616	0.384	0.749	0.48	0.0455286	0.434934	0.276251	0.0821753	0.803592
4943	2	709.917	296.458	DIAPTLTLYVGKK		Yes	P00738	HP	Haptoglobin OS=Homo sapiens GN=HP PE=1 SV=1 - [HPT_HUMAN]	65	19	9	10	10	9	8	0.246	0.611	0.411	0.708	0.454	0.0787789	0.630737	0.458992	0.237352	0.724961
1038	2	380.703	173.22	FTDHLK		Yes	P00738	HP	Haptoglobin OS=Homo sapiens GN=HP PE=1 SV=1 - [HPT_HUMAN]	65	19	9	10	10	9	8	0.251	0.595	0.379	0.702	0.487	0.0317479	0.435123	0.221178	0.12286	0.776617
3230	4	427.978	330.982	LRTEGDGVYTLNDKK		Yes	P00738	HP	Haptoglobin OS=Homo sapiens GN=HP PE=1 SV=1 - [HPT_HUMAN]	65	19	9	10	10	9	8	0.48	0.568	0.574	0.725	0.507	0.566885	0.515122	0.294344	0.0762597	0.473422
34093	4	969.426	294.476	YQEDTCYGDAGSAFAVHDLEEDTWYATGILSFDK	[6] Carbamidomethyl (C)	Yes	P00738	HP	Haptoglobin OS=Homo sapiens GN=HP PE=1 SV=1 - [HPT_HUMAN]	65	19	9	10	10	9	8	0.298	0.563	0.463	0.667	0.467	0.0809484	0.478816	0.813192	0.0931221	0.907535
5106	3	480.572	244.381	TEGDGVYTLNDKK		Yes	P00738	HP	Haptoglobin OS=Homo sapiens GN=HP PE=1 SV=1 - [HPT_HUMAN]	65	19	9	10	10	9	8	0.433	0.542	0.511	0.661	0.474	0.524903	0.650755	0.852274	0.18089	0.877649
18668	2	862.412	439.91	YVMLPVADQDQCIR	[3] Oxidation; (M)|[12] Carbamidomethyl (C)	Yes	P00738	HP	Haptoglobin OS=Homo sapiens GN=HP PE=1 SV=1 - [HPT_HUMAN]	65	19	9	10	10	9	8	0.392	0.511	0.489	0.585	0.493	0.122771	0.83835	0.534025	0.165835	0.627328
5549	2	854.412	335.886	YVMLPVADQDQCIR	[12] Carbamidomethyl (C)	Yes	P00738	HP	Haptoglobin OS=Homo sapiens GN=HP PE=1 SV=1 - [HPT_HUMAN]	65	19	9	10	10	9	8	0.322	0.474	0.184	0.649	0.513	0.122222	0.916057	0.0296577	0.248782	0.747825
6411	2	522.784	190.709	VMPICLPSK	[5] Carbamidomethyl (C)	Yes	P00738	HP	Haptoglobin OS=Homo sapiens GN=HP PE=1 SV=1 - [HPT_HUMAN]	65	19	9	10	10	9	8	0.304	0.458	0.432	0.719	0.355	0.168037	0.956602	0.452406	0.0937013	0.574557
25461	3	659.973	258.395	GFLAYYQAVDLDECASR	[14] Carbamidomethyl (C)	Yes	P00736	C1R	Complement C1r subcomponent OS=Homo sapiens GN=C1R PE=1 SV=2 - [C1R_HUMAN]	65	19	9	10	10	9	8	0.456	0.747	0.574	0.655	0.75	0.415677	0.012357	0.745223	0.123607	0.0245558
29475	2	989.454	436.628	GFLAYYQAVDLDECASR	[14] Carbamidomethyl (C)	Yes	P00736	C1R	Complement C1r subcomponent OS=Homo sapiens GN=C1R PE=1 SV=2 - [C1R_HUMAN]	65	19	9	10	10	9	8	0.251	0.589	0.468	0.784	0.625	0.0466759	0.174995	0.398702	0.0072479	0.0842544
17075	2	834.42	390.345	LPVANPQACENWLR	[9] Carbamidomethyl (C)	Yes	P00736	C1R	Complement C1r subcomponent OS=Homo sapiens GN=C1R PE=1 SV=2 - [C1R_HUMAN]	65	19	9	10	10	9	8	0.474	0.574	0.516	0.655	0.382	0.551555	0.696	0.581527	0.189446	0.498423
8959	2	424.22	144.548	SYPPDLR		Yes	P00736	C1R	Complement C1r subcomponent OS=Homo sapiens GN=C1R PE=1 SV=2 - [C1R_HUMAN]	65	19	9	10	10	9	8	0.392	0.568	0.416	0.719	0.487	0.31147	0.586247	0.166404	0.0520467	0.918698
5487	2	434.245	219.943	YTTEIIK		Yes	P00736	C1R	Complement C1r subcomponent OS=Homo sapiens GN=C1R PE=1 SV=2 - [C1R_HUMAN]	65	19	9	10	10	9	8	0.374	0.563	0.563	0.801	0.487	0.239174	0.597269	0.9521	0.0205247	0.826865
9595	2	418.204	198.767	GYGFYTK		Yes	P00736	C1R	Complement C1r subcomponent OS=Homo sapiens GN=C1R PE=1 SV=2 - [C1R_HUMAN]	65	19	9	10	10	9	8	0.404	0.537	0.526	0.725	0.52	0.386695	0.83317	0.78405	0.145533	0.828564
6634	2	509.24	192.941	DYFIATCK	[7] Carbamidomethyl (C)	Yes	P00736	C1R	Complement C1r subcomponent OS=Homo sapiens GN=C1R PE=1 SV=2 - [C1R_HUMAN]	65	19	9	10	10	9	8	0.392	0.516	0.495	0.749	0.434	0.368585	0.722337	0.613921	0.0312067	0.553146
8159	3	552.957	312.722	FCGQLGSPLGNPPGKK	[2] Carbamidomethyl (C)	Yes	P00736	C1R	Complement C1r subcomponent OS=Homo sapiens GN=C1R PE=1 SV=2 - [C1R_HUMAN]	65	19	9	10	10	9	8	0.427	0.495	0.468	0.667	0.382	0.336868	0.972257	0.449233	0.101644	0.507368
9962	3	584.968	379.047	CLPVCGKPVNPVEQR	[1] Carbamidomethyl; (C)|[5] Carbamidomethyl (C)	Yes	P00736	C1R	Complement C1r subcomponent OS=Homo sapiens GN=C1R PE=1 SV=2 - [C1R_HUMAN]	65	19	9	10	10	9	8	0.409	0.442	0.542	0.76	0.421	0.280981	0.747636	0.998161	0.0338296	0.631917
5240	2	597.804	245.941	ELLESYIDGR		Yes	P00734	F2	Prothrombin OS=Homo sapiens GN=F2 PE=1 SV=2 - [THRB_HUMAN]	65	19	9	10	10	9	8	0.228	0.658	0.489	0.784	0.572	0.0140426	0.0680355	0.744562	0.00764394	0.461198
8167	3	591.979	460.994	KSPQELLCGASLISDR	[8] Carbamidomethyl (C)	Yes	P00734	F2	Prothrombin OS=Homo sapiens GN=F2 PE=1 SV=2 - [THRB_HUMAN]	65	19	9	10	10	9	8	0.234	0.621	0.426	0.754	0.441	0.0107566	0.0546954	0.316854	0.00563452	0.879581
25364	4	503.753	276.041	TFGSGEADCGLRPLFEKK	[9] Carbamidomethyl (C)	Yes	P00734	F2	Prothrombin OS=Homo sapiens GN=F2 PE=1 SV=2 - [THRB_HUMAN]	65	19	9	10	10	9	8	0.287	0.589	0.489	0.632	0.566	0.0632509	0.528908	0.859258	0.259269	0.56682
18923	3	963.458	488.364	SEGSSVNLSPPLEQCVPDRGQQYQGR	[15] Carbamidomethyl (C)	Yes	P00734	F2	Prothrombin OS=Homo sapiens GN=F2 PE=1 SV=2 - [THRB_HUMAN]	65	19	9	10	10	9	8	0.164	0.568	0.474	0.673	0.546	0.00434272	0.181649	0.975129	0.127173	0.609993
7602	2	781.37	361.126	TATSEYQTFFNPR		Yes	P00734	F2	Prothrombin OS=Homo sapiens GN=F2 PE=1 SV=2 - [THRB_HUMAN]	65	19	9	10	10	9	8	0.222	0.563	0.489	0.784	0.526	0.0233989	0.288763	0.783178	0.0224093	0.676227
8800	3	655.304	463.384	HQDFNSAVQLVENFCR	[15] Carbamidomethyl (C)	Yes	P00734	F2	Prothrombin OS=Homo sapiens GN=F2 PE=1 SV=2 - [THRB_HUMAN]	65	19	9	10	10	9	8	0.322	0.563	0.432	0.731	0.664	0.438285	0.631522	0.858406	0.202283	0.233364
6574	3	628.637	426.425	TFGSGEADCGLRPLFEK	[9] Carbamidomethyl (C)	Yes	P00734	F2	Prothrombin OS=Homo sapiens GN=F2 PE=1 SV=2 - [THRB_HUMAN]	65	19	9	10	10	9	8	0.216	0.526	0.495	0.83	0.605	0.0162794	0.334714	0.352031	0.00511238	0.509209
74155	3	744.754	286.57	GQPSVLQVVNLPIVERPVCK	[19] Carbamidomethyl (C)	Yes	P00734	F2	Prothrombin OS=Homo sapiens GN=F2 PE=1 SV=2 - [THRB_HUMAN]	65	19	9	10	10	9	8	0.427	0.511	0.474	0.532	0.5	0.45287	0.947848	0.959271	0.522453	0.911933
9702	3	665.688	422.766	LAVTTHGLPCLAWASAQAK	[10] Carbamidomethyl (C)	Yes	P00734	F2	Prothrombin OS=Homo sapiens GN=F2 PE=1 SV=2 - [THRB_HUMAN]	65	19	9	10	10	9	8	0.345	0.505	0.342	0.632	0.553	0.135225	0.99184	0.0727441	0.244648	0.288316
10121	5	452.039	0	KAEEEHLGILGPQLHADVGDK		Yes	P00450	CP	Ceruloplasmin OS=Homo sapiens GN=CP PE=1 SV=1 - [CERU_HUMAN]	65	19	9	10	10	9	8	0.433	0.711	0.579	0.702	0.691	0.285295	0.0526375	0.470767	0.0297332	0.087323
2784	2	509.235	188.878	QYTDSTFR		Yes	P00450	CP	Ceruloplasmin OS=Homo sapiens GN=CP PE=1 SV=1 - [CERU_HUMAN]	65	19	9	10	10	9	8	0.292	0.7	0.532	0.743	0.507	0.123836	0.140787	0.789545	0.0251305	0.80608
3362	3	444.547	286.949	EYTDASFTNRK		Yes	P00450	CP	Ceruloplasmin OS=Homo sapiens GN=CP PE=1 SV=1 - [CERU_HUMAN]	65	19	9	10	10	9	8	0.345	0.689	0.463	0.673	0.546	0.264856	0.0828876	0.803381	0.105879	0.913016
8693	2	602.268	264.433	EYTDASFTNR		Yes	P00450	CP	Ceruloplasmin OS=Homo sapiens GN=CP PE=1 SV=1 - [CERU_HUMAN]	65	19	9	10	10	9	8	0.292	0.679	0.395	0.813	0.546	0.0502738	0.106325	0.331386	0.0081903	0.93306
1708	3	522.915	371.815	VNKDDEEFIESNK		Yes	P00450	CP	Ceruloplasmin OS=Homo sapiens GN=CP PE=1 SV=1 - [CERU_HUMAN]	65	19	9	10	10	9	8	0.345	0.674	0.526	0.737	0.559	0.379551	0.0915998	0.67616	0.0790507	0.747031
2962	4	564.797	556.916	KAEEEHLGILGPQLHADVGDK		Yes	P00450	CP	Ceruloplasmin OS=Homo sapiens GN=CP PE=1 SV=1 - [CERU_HUMAN]	65	19	9	10	10	9	8	0.345	0.668	0.674	0.69	0.632	0.134236	0.056348	0.225493	0.058305	0.222634
8577	3	529.92	240.29	RQSEDSTFYLGER		Yes	P00450	CP	Ceruloplasmin OS=Homo sapiens GN=CP PE=1 SV=1 - [CERU_HUMAN]	65	19	9	10	10	9	8	0.415	0.658	0.526	0.778	0.382	0.882693	0.322738	0.773467	0.0879296	0.264987
5852	2	716.323	306.433	QSEDSTFYLGER		Yes	P00450	CP	Ceruloplasmin OS=Homo sapiens GN=CP PE=1 SV=1 - [CERU_HUMAN]	65	19	9	10	10	9	8	0.211	0.616	0.416	0.848	0.5	0.00970422	0.208125	0.554043	0.00141552	0.732833
6521	3	724.361	484.025	LISVDTEHSNIYLQNGPDR		Yes	P00450	CP	Ceruloplasmin OS=Homo sapiens GN=CP PE=1 SV=1 - [CERU_HUMAN]	65	19	9	10	10	9	8	0.298	0.611	0.389	0.696	0.461	0.049666	0.453043	0.286839	0.0821705	0.792891
53137	3	724.691	359.864	LISVDTEHSNIYLQNGPDR	[15] Deamidated (N)	Yes	P00450	CP	Ceruloplasmin OS=Homo sapiens GN=CP PE=1 SV=1 - [CERU_HUMAN]	65	19	9	10	10	9	8	0.287	0.6	0.468	0.684	0.526	0.0711274	0.289581	0.85497	0.101984	0.949873
4800	3	533.271	239.699	QYTDSTFRVPVER		Yes	P00450	CP	Ceruloplasmin OS=Homo sapiens GN=CP PE=1 SV=1 - [CERU_HUMAN]	65	19	9	10	10	9	8	0.298	0.579	0.547	0.684	0.447	0.149496	0.406211	0.525129	0.141498	0.529329
8837	3	835.714	328.37	SGAGTEDSACIPWAYYSTVDQVK	[10] Carbamidomethyl (C)	Yes	P00450	CP	Ceruloplasmin OS=Homo sapiens GN=CP PE=1 SV=1 - [CERU_HUMAN]	65	19	9	10	10	9	8	0.316	0.574	0.458	0.708	0.586	0.280364	0.498275	0.97499	0.14746	0.748126
5535	4	648.282	392.097	TYCSEPEKVDKDNEDFQESNR	[3] Carbamidomethyl (C)	Yes	P00450	CP	Ceruloplasmin OS=Homo sapiens GN=CP PE=1 SV=1 - [CERU_HUMAN]	65	19	9	10	10	9	8	0.263	0.568	0.505	0.684	0.513	0.0238389	0.557399	0.913471	0.10562	0.614981
12079	3	453.914	243.111	AETGDKVYVHLK		Yes	P00450	CP	Ceruloplasmin OS=Homo sapiens GN=CP PE=1 SV=1 - [CERU_HUMAN]	65	19	9	10	10	9	8	0.497	0.558	0.295	0.556	0.362	0.395923	0.752542	0.0507832	0.620923	0.326671
3988	3	533.317	347.326	DIASGLIGPLIICKK	[13] Carbamidomethyl (C)	Yes	P00450	CP	Ceruloplasmin OS=Homo sapiens GN=CP PE=1 SV=1 - [CERU_HUMAN]	65	19	9	10	10	9	8	0.222	0.553	0.5	0.684	0.651	0.00904768	0.392706	0.597397	0.112046	0.0669771
3441	2	760.374	326.813	ALYLQYTDETFR		Yes	P00450	CP	Ceruloplasmin OS=Homo sapiens GN=CP PE=1 SV=1 - [CERU_HUMAN]	65	19	9	10	10	9	8	0.246	0.542	0.526	0.667	0.559	0.0220591	0.352325	0.976041	0.175011	0.660436
15581	3	587.638	245.937	GAYPLSIEPIGVRFNK		Yes	P00450	CP	Ceruloplasmin OS=Homo sapiens GN=CP PE=1 SV=1 - [CERU_HUMAN]	65	19	9	10	10	9	8	0.234	0.542	0.263	0.573	0.579	0.033104	0.887465	0.0330737	0.316909	0.626405
15701	5	497.472	0	KAEEEHLGILGPQLHADVGDKVK		Yes	P00450	CP	Ceruloplasmin OS=Homo sapiens GN=CP PE=1 SV=1 - [CERU_HUMAN]	65	19	9	10	10	9	8	0.444	0.532	0.5	0.538	0.513	0.402454	0.779304	0.813588	0.602139	0.984092
17492	3	549.951	250.075	KALYLQYTDETFR		Yes	P00450	CP	Ceruloplasmin OS=Homo sapiens GN=CP PE=1 SV=1 - [CERU_HUMAN]	65	19	9	10	10	9	8	0.31	0.495	0.516	0.637	0.375	0.0506378	0.886251	0.74605	0.268264	0.473951
22230	2	596.321	211.839	DIFTGLIGPMK		Yes	P00450	CP	Ceruloplasmin OS=Homo sapiens GN=CP PE=1 SV=1 - [CERU_HUMAN]	65	19	9	10	10	9	8	0.228	0.484	0.337	0.789	0.645	0.0637104	0.686904	0.442737	0.0478568	0.307698
14332	3	724.721	403	AVCVLKGDGPVQGIINFEQK	[3] Carbamidomethyl (C)	Yes	P00441	SOD1	Superoxide dismutase [Cu-Zn] OS=Homo sapiens GN=SOD1 PE=1 SV=2 - [SODC_HUMAN]	65	19	9	10	10	9	8	0.409	0.3	0.511	0.415	0.487	0.166774	0.325888	0.677547	0.999673	0.872621
66795	3	613.289	248.056	FSCHCPQGYQLLATR	[3] Carbamidomethyl; (C)|[5] Carbamidomethyl (C)	Yes	O95967	EFEMP2	EGF-containing fibulin-like extracellular matrix protein 2 OS=Homo sapiens GN=EFEMP2 PE=1 SV=3 - [FBLN4_HUMAN]	65	19	9	10	10	9	8	0.287	0.605	0.542	0.696	0.355	0.0466695	0.340525	0.964164	0.108933	0.284788
4531	2	413.245	179.58	FLLYNR		Yes	O95445-2	APOM	Isoform 2 of Apolipoprotein M OS=Homo sapiens GN=APOM - [APOM_HUMAN]	65	19	9	10	10	9	8	0.357	0.589	0.532	0.754	0.526	0.225583	0.454682	0.590435	0.0161805	0.764854
8640	2	715.86	355.459	EGLDLQVLEDSGR		Yes	O94985-2	CLSTN1	Isoform 2 of Calsyntenin-1 OS=Homo sapiens GN=CLSTN1 - [CSTN1_HUMAN]	65	19	9	10	10	9	8	0.269	0.521	0.489	0.456	0.303	0.0542891	0.702521	0.564572	0.719956	0.263277
7538	3	682.353	285.74	ATVHIQVNDVNEYAPVFK	[11] Deamidated (N)	Yes	O94985-2	CLSTN1	Isoform 2 of Calsyntenin-1 OS=Homo sapiens GN=CLSTN1 - [CSTN1_HUMAN]	65	19	9	10	10	9	8	0.468	0.474	0.405	0.456	0.592	0.458746	0.773236	0.491642	0.855327	0.387585
9300	3	682.021	465.762	ATVHIQVNDVNEYAPVFK		Yes	O94985-2	CLSTN1	Isoform 2 of Calsyntenin-1 OS=Homo sapiens GN=CLSTN1 - [CSTN1_HUMAN]	65	19	9	10	10	9	8	0.292	0.437	0.463	0.497	0.362	0.0626962	0.388776	0.140806	0.825371	0.375702
6379	2	457.775	275.351	GNLAGLTLR		Yes	O94985-2	CLSTN1	Isoform 2 of Calsyntenin-1 OS=Homo sapiens GN=CLSTN1 - [CSTN1_HUMAN]	65	19	9	10	10	9	8	0.404	0.284	0.616	0.491	0.178	0.460846	0.0621243	0.830879	0.896636	0.0553778
31185	3	454.199	355.984	MCASSCDFVKR	[2] Carbamidomethyl; (C)|[6] Carbamidomethyl (C)	Yes	O94772	LY6H	Lymphocyte antigen 6H OS=Homo sapiens GN=LY6H PE=1 SV=1 - [LY6H_HUMAN]	65	19	9	10	10	9	8	0.363	0.521	0.521	0.637	0.467	0.154715	0.831615	0.671807	0.154525	0.948324
6940	2	491.801	136.174	NLIPQGIVK	[1] Deamidated (N)	Yes	O75896	TUSC2	Tumor suppressor candidate 2 OS=Homo sapiens GN=TUSC2 PE=1 SV=3 - [TUSC2_HUMAN]	65	19	9	10	10	9	8	0.246	0.663	0.426	0.737	0.421	0.0264607	0.194818	0.506536	0.0246575	0.524624
3999	2	491.802	184.099	NLIPQGIVK	[1] Deamidated (N)	Yes	O75896	TUSC2	Tumor suppressor candidate 2 OS=Homo sapiens GN=TUSC2 PE=1 SV=3 - [TUSC2_HUMAN]	65	19	9	10	10	9	8	0.228	0.574	0.468	0.713	0.5	0.0141654	0.555559	0.413242	0.0766906	0.72253
75182	2	636.822	257.831	SEAACLAAGPGIR	[5] Carbamidomethyl (C)	Yes	O75882-3	ATRN	Isoform 3 of Attractin OS=Homo sapiens GN=ATRN - [ATRN_HUMAN]	65	19	9	10	10	9	8	0.205	0.526	0.447	0.708	0.375	0.0120794	0.561033	0.692805	0.090244	0.243476
9167	2	596.794	132.693	ISFVIPCNNQ	[7] Carbamidomethyl; (C)|[8] Deamidated (N)	Yes	O75711	SCRG1	Scrapie-responsive protein 1 OS=Homo sapiens GN=SCRG1 PE=1 SV=1 - [SCRG1_HUMAN]	65	19	9	10	10	9	8	0.164	0.842	0.416	0.854	0.645	0.00271435	0.000800577	0.339394	0.000456263	0.358434
1523	2	405.214	179.097	DVFFGPK		Yes	O75711	SCRG1	Scrapie-responsive protein 1 OS=Homo sapiens GN=SCRG1 PE=1 SV=1 - [SCRG1_HUMAN]	65	19	9	10	10	9	8	0.251	0.405	0.479	0.673	0.322	0.0355337	0.616949	0.344542	0.174434	0.420725
46509	3	541.279	253.13	GKIEEDSEVLMMIK		Yes	O60888-3	CUTA	Isoform C of Protein CutA OS=Homo sapiens GN=CUTA - [CUTA_HUMAN]	65	19	9	10	10	9	8	0.287	0.605	0.337	0.743	0.513	0.0434876	0.612877	0.150847	0.0236271	0.984299
1621	2	686.386	0	AVNTQALSGAGILR	[3] Deamidated (N)	Yes	O60749-2	SNX2	Isoform 2 of Sorting nexin-2 OS=Homo sapiens GN=SNX2 - [SNX2_HUMAN]	65	19	9	10	10	9	8	0.228	0.658	0.411	0.754	0.493	0.010244	0.0816413	0.309389	0.0198944	0.996182
19814	2	406.221	196.265	FAAFIDK		Yes	O43790	KRT86	Keratin, type II cuticular Hb6 OS=Homo sapiens GN=KRT86 PE=1 SV=1 - [KRT86_HUMAN]	65	19	9	10	10	9	8	0.281	0.663	0.479	0.637	0.704	0.022404	0.258759	0.683272	0.213605	0.11897
3530	2	776.884	461.738	TALASGGVLDASGDYR		Yes	O43505	B4GAT1	Beta-1,4-glucuronyltransferase 1 OS=Homo sapiens GN=B4GAT1 PE=1 SV=1 - [B4GA1_HUMAN]	65	19	9	10	10	9	8	0.409	0.379	0.558	0.485	0.263	0.286154	0.220679	0.838532	0.780811	0.066274
33057	4	542.776	188.466	VAMHLVCPSRYEAAVPDPR	[7] Carbamidomethyl (C)	Yes	O43505	B4GAT1	Beta-1,4-glucuronyltransferase 1 OS=Homo sapiens GN=B4GAT1 PE=1 SV=1 - [B4GA1_HUMAN]	65	19	9	10	10	9	8	0.404	0.368	0.563	0.45	0.612	0.175637	0.462915	0.405961	0.788777	0.700211
28833	3	402.538	248.607	SIHDFCLVSK	[6] Carbamidomethyl (C)	Yes	O43291	SPINT2	Kunitz-type protease inhibitor 2 OS=Homo sapiens GN=SPINT2 PE=1 SV=2 - [SPIT2_HUMAN]	65	19	9	10	10	9	8	0.339	0.347	0.658	0.48	0.197	0.384325	0.126971	0.651715	0.806343	0.0652516
2909	2	583.751	178.924	FTYGGCYGNK	[6] Carbamidomethyl (C)	Yes	O43278-2	SPINT1	Isoform 2 of Kunitz-type protease inhibitor 1 OS=Homo sapiens GN=SPINT1 - [SPIT1_HUMAN]	65	19	9	10	10	9	8	0.257	0.705	0.5	0.614	0.454	0.163641	0.165657	0.950621	0.556623	0.673216
10432	3	721.633	557.252	VGEEDEEAAEAEAEAEEAER		Yes	O15240	VGF	Neurosecretory protein VGF OS=Homo sapiens GN=VGF PE=1 SV=2 - [VGF_HUMAN]	65	19	9	10	10	9	8	0.415	0.463	0.626	0.462	0.217	0.801568	0.416931	0.810178	0.561079	0.0781984
53512	3	639.953	0	NSEPQDEGELFQGVDPR	[1] Deamidated (N)	Yes	O15240	VGF	Neurosecretory protein VGF OS=Homo sapiens GN=VGF PE=1 SV=2 - [VGF_HUMAN]	65	19	9	10	10	9	8	0.509	0.332	0.737	0.427	0.191	0.811457	0.18693	0.243793	0.762462	0.0337185
25925	3	446.93	215.643	TVAAGALASLSHLK		Yes	O14498	ISLR	Immunoglobulin superfamily containing leucine-rich repeat protein OS=Homo sapiens GN=ISLR PE=2 SV=1 - [ISLR_HUMAN]	65	19	9	10	10	9	8	0.404	0.474	0.505	0.649	0.388	0.432643	0.675619	0.729078	0.160773	0.814638
5780	2	716.362	222.008	QEVWLANGAAESR	[7] Deamidated (N)	Yes	O00584	RNASET2	Ribonuclease T2 OS=Homo sapiens GN=RNASET2 PE=1 SV=2 - [RNT2_HUMAN]	65	19	9	10	10	9	8	0.45	0.532	0.605	0.544	0.579	0.402273	0.603238	0.632714	0.432851	0.633027
7023	3	533.92	301.768	HGTCAAQVDALNSQK	[4] Carbamidomethyl (C)	Yes	O00584	RNASET2	Ribonuclease T2 OS=Homo sapiens GN=RNASET2 PE=1 SV=2 - [RNT2_HUMAN]	65	19	9	10	10	9	8	0.404	0.395	0.674	0.503	0.289	0.295657	0.441747	0.576947	0.708397	0.14954
75062	3	706.311	288.551	TTEEDAGSYSCWVENAIGK	[11] Carbamidomethyl (C)	Yes	O00533	CHL1	Neural cell adhesion molecule L1-like protein OS=Homo sapiens GN=CHL1 PE=1 SV=4 - [NCHL1_HUMAN]	65	19	9	10	10	9	8	0.234	0.521	0.489	0.48	0.25	0.033633	0.884209	0.619684	0.933594	0.0377434
3105	2	372.224	148.616	EVNILR		Yes	O00533	CHL1	Neural cell adhesion molecule L1-like protein OS=Homo sapiens GN=CHL1 PE=1 SV=4 - [NCHL1_HUMAN]	65	19	9	10	10	9	8	0.398	0.458	0.521	0.52	0.243	0.534463	0.537714	0.408772	0.72507	0.0481226
10543	2	632.305	257.716	GNPEPTFSWTK		Yes	O00533	CHL1	Neural cell adhesion molecule L1-like protein OS=Homo sapiens GN=CHL1 PE=1 SV=4 - [NCHL1_HUMAN]	65	19	9	10	10	9	8	0.363	0.432	0.595	0.526	0.276	0.157743	0.335834	0.740805	0.747585	0.0713459
623	2	421.261	232.87	VTVLGQPK		Yes	B9A064	IGLL5	Immunoglobulin lambda-like polypeptide 5 OS=Homo sapiens GN=IGLL5 PE=2 SV=2 - [IGLL5_HUMAN]	65	19	9	10	10	9	8	0.287	0.747	0.332	0.643	0.586	0.049907	0.0339273	0.196928	0.213742	0.511681
3699	2	389.198	232.006	FSGVPDR		Yes	A0A0C4DH68	IGKV2-24	Immunoglobulin kappa variable 2-24 OS=Homo sapiens GN=IGKV2-24 PE=3 SV=1 - [KV224_HUMAN]	65	19	9	10	10	9	8	0.24	0.763	0.421	0.801	0.493	0.0217929	0.069916	0.113402	0.0113401	0.727851
12810	2	644.315	311.59	FSGSGAGTDFTLK		Yes	A0A0C4DH68	IGKV2-24	Immunoglobulin kappa variable 2-24 OS=Homo sapiens GN=IGKV2-24 PE=3 SV=1 - [KV224_HUMAN]	65	19	9	10	10	9	8	0.222	0.695	0.232	0.661	0.487	0.0066731	0.0440842	0.00928879	0.0622889	0.865356
27665	2	742.393	314.577	SISTAYLQWSSLK		Yes	A0A0C4DH38	IGHV5-51	Immunoglobulin heavy variable 5-51 OS=Homo sapiens GN=IGHV5-51 PE=3 SV=1 - [HV551_HUMAN]	65	19	9	10	10	9	8	0.281	0.484	0.374	0.55	0.592	0.0598849	0.845753	0.256304	0.684787	0.454387
11407	2	660.78	349.494	SDDTAVYYCAR	[9] Carbamidomethyl (C)	Yes	A0A0C4DH31	IGHV1-18	Immunoglobulin heavy variable 1-18 OS=Homo sapiens GN=IGHV1-18 PE=3 SV=1 - [HV118_HUMAN]	65	19	9	10	10	9	8	0.333	0.637	0.368	0.637	0.447	0.114608	0.233712	0.389228	0.222857	0.700699
7128	2	519.286	240.926	LLIYDASSR		Yes	A0A0C4DH25	IGKV3D-20	Immunoglobulin kappa variable 3-20 OS=Homo sapiens GN=IGKV3D-20 PE=3 SV=1 - [KVD20_HUMAN]	65	19	9	10	10	9	8	0.304	0.658	0.3	0.678	0.493	0.0631425	0.0927467	0.0328959	0.0783589	0.757247
1972	2	375.203	170.068	VTITCR	[5] Carbamidomethyl (C)	Yes	A0A0C4DH24	IGKV6-21	Immunoglobulin kappa variable 6-21 OS=Homo sapiens GN=IGKV6-21 PE=3 SV=1 - [KV621_HUMAN]	65	19	9	10	10	9	8	0.234	0.689	0.432	0.743	0.513	0.0137506	0.0549763	0.205225	0.0386411	0.947101
46364	2	674.794	340.978	TEDTAVYYCAR	[9] Carbamidomethyl (C)	Yes	A0A0B4J1Y9	IGHV3-72	Immunoglobulin heavy variable 3-72 OS=Homo sapiens GN=IGHV3-72 PE=3 SV=1 - [HV372_HUMAN]	65	19	9	10	10	9	8	0.398	0.647	0.379	0.596	0.48	0.322517	0.219897	0.210064	0.290803	0.860217
3811	2	408.723	209.771	GLEWVGR		Yes	A0A0B4J1V0	IGHV3-15	Immunoglobulin heavy variable 3-15 OS=Homo sapiens GN=IGHV3-15 PE=3 SV=1 - [HV315_HUMAN]	65	19	9	10	10	9	8	0.357	0.632	0.353	0.626	0.388	0.0427043	0.209741	0.136123	0.135347	0.644231
2528	2	652.312	329.452	FSGSGSGTDFTLK		Yes	A0A075B6S2	IGKV2D-29	Immunoglobulin kappa variable 2D-29 OS=Homo sapiens GN=IGKV2D-29 PE=3 SV=1 - [KVD29_HUMAN]	65	19	9	10	10	9	8	0.275	0.816	0.332	0.69	0.487	0.01525	0.00229246	0.0787398	0.0314891	0.967457
22960	2	381.22	178.798	VTISVDK		Yes	A0A075B6R2	IGHV4-4	Immunoglobulin heavy variable 4-4 OS=Homo sapiens GN=IGHV4-4 PE=3 SV=2 - [HV404_HUMAN]	65	19	9	10	10	9	8	0.304	0.689	0.358	0.649	0.513	0.102216	0.140438	0.225244	0.360622	0.994755
6513	3	662.658	436.017	ASGVPDRFSGSGSGTDFTLK		Yes	A0A075B6P5	IGKV2-28	Immunoglobulin kappa variable 2-28 OS=Homo sapiens GN=IGKV2-28 PE=3 SV=1 - [KV228_HUMAN]	65	19	9	10	10	9	8	0.292	0.758	0.368	0.491	0.559	0.0336813	0.0292278	0.185028	0.796575	0.723112
3973	2	531.269	266.388	ITCSGDALPK	[3] Carbamidomethyl (C)	Yes	A0A075B6K4	IGLV3-10	Immunoglobulin lambda variable 3-10 OS=Homo sapiens GN=IGLV3-10 PE=3 SV=2 - [LV310_HUMAN]	65	19	9	10	10	9	8	0.257	0.679	0.616	0.602	0.546	0.109023	0.13566	0.333453	0.390492	0.580768
6347	2	433.243	233.225	FSGSLLGGK		Yes	A0A075B6I9	IGLV7-46	Immunoglobulin lambda variable 7-46 OS=Homo sapiens GN=IGLV7-46 PE=3 SV=4 - [LV746_HUMAN]	65	19	9	10	10	9	8	0.351	0.753	0.453	0.719	0.454	0.471055	0.186744	0.939721	0.216735	0.612328
8348	2	527.78	190.778	TLIYDTSNK		Yes	A0A075B6I9	IGLV7-46	Immunoglobulin lambda variable 7-46 OS=Homo sapiens GN=IGLV7-46 PE=3 SV=4 - [LV746_HUMAN]	65	19	9	10	10	9	8	0.322	0.511	0.474	0.591	0.421	0.197348	0.894925	0.586897	0.69157	0.850235
840	2	411.713	146.15	LCGMLTK	[2] Carbamidomethyl (C)		Q9Y6R7	FCGBP	IgGFc-binding protein OS=Homo sapiens GN=FCGBP PE=1 SV=3 - [FCGBP_HUMAN]	65	19	9	10	10	9	8	0.596	0.632	0.589	0.48	0.553	0.294157	0.62192	0.574897	0.634105	0.926644
1431	2	640.783	324.109	AGCVAESTAVCR	[3] Carbamidomethyl; (C)|[11] Carbamidomethyl (C)		Q9Y6R7	FCGBP	IgGFc-binding protein OS=Homo sapiens GN=FCGBP PE=1 SV=3 - [FCGBP_HUMAN]	65	19	9	10	10	9	8	0.696	0.453	0.589	0.281	0.717	0.164726	0.585703	0.236997	0.137629	0.44622
20143	3	895.084	411.505	VPAAYAASLCGLCGNYNQDPADDLK	[10] Carbamidomethyl; (C)|[13] Carbamidomethyl (C)		Q9Y6R7	FCGBP	IgGFc-binding protein OS=Homo sapiens GN=FCGBP PE=1 SV=3 - [FCGBP_HUMAN]	65	19	9	10	10	9	8	0.708	0.347	0.321	0.433	0.414	0.0741268	0.237098	0.188256	0.402477	0.998604
420	2	524.285	150.711	SGTISVNTLR			Q9ULB1	NRXN1	Neurexin-1 OS=Homo sapiens GN=NRXN1 PE=2 SV=1 - [NRX1A_HUMAN]	65	19	9	10	10	9	8	0.754	0.416	0.521	0.327	0.546	0.0365321	0.798573	0.772352	0.223967	0.76883
454	3	691.701	0	ASSQWVVGPSYFVEYLIK			Q9UGM5	FETUB	Fetuin-B OS=Homo sapiens GN=FETUB PE=1 SV=2 - [FETUB_HUMAN]	65	19	9	10	10	9	8	0.643	0.563	0.437	0.368	0.711	0.149876	0.691694	0.840249	0.19884	0.207406
576	2	1037.05	251.218	ASSQWVVGPSYFVEYLIK			Q9UGM5	FETUB	Fetuin-B OS=Homo sapiens GN=FETUB PE=1 SV=2 - [FETUB_HUMAN]	65	19	9	10	10	9	8	0.62	0.542	0.468	0.363	0.684	0.18459	0.587889	0.906914	0.202454	0.201825
1973	2	740.886	171.705	VTVNYPPYISEAK			Q9P121-3	NTM	Isoform 3 of Neurotrimin OS=Homo sapiens GN=NTM - [NTRI_HUMAN]	65	19	9	10	10	9	8	0.614	0.547	0.547	0.491	0.618	0.185187	0.815857	0.353639	0.296112	0.91576
84889	2	760.364	167.099	DEASSVEVTWPDGK			Q9NQ79-2	CRTAC1	Isoform 2 of Cartilage acidic protein 1 OS=Homo sapiens GN=CRTAC1 - [CRAC1_HUMAN]	65	19	9	10	10	9	8	0.789	0.321	0.547	0.298	0.447	0.0173573	0.183651	0.43788	0.122716	0.66915
2953	3	415.874	108.282	EAAIWELEER			Q9H2G2-2	SLK	Isoform 2 of STE20-like serine/threonine-protein kinase OS=Homo sapiens GN=SLK - [SLK_HUMAN]	65	19	9	10	10	9	8	0.754	0.437	0.426	0.257	0.513	0.0303194	0.775684	0.81582	0.104069	0.987023
14865	3	748.723	259.776	VVEKPSTDLPLGTTFWLGQR			Q99435-4	NELL2	Isoform 4 of Protein kinase C-binding protein NELL2 OS=Homo sapiens GN=NELL2 - [NELL2_HUMAN]	65	19	9	10	10	9	8	0.708	0.253	0.589	0.281	0.454	0.0562148	0.0841836	0.373331	0.0660591	0.580037
164	2	603.822	294.881	MMAVAADTLQR			Q96KN2	CNDP1	Beta-Ala-His dipeptidase OS=Homo sapiens GN=CNDP1 PE=1 SV=4 - [CNDP1_HUMAN]	65	19	9	10	10	9	8	0.649	0.489	0.526	0.404	0.572	0.117733	0.931175	0.387361	0.326586	0.97329
897	2	411.728	172.037	EAFAAVSK			Q96IY4	CPB2	Carboxypeptidase B2 OS=Homo sapiens GN=CPB2 PE=1 SV=2 - [CBPB2_HUMAN]	65	19	9	10	10	9	8	0.655	0.516	0.511	0.556	0.507	0.241662	0.705811	0.962201	0.944816	0.957614
387	2	443.745	235.883	EAEVLVAR			Q96GW7	BCAN	Brevican core protein OS=Homo sapiens GN=BCAN PE=1 SV=2 - [PGCB_HUMAN]	65	19	9	10	10	9	8	0.655	0.358	0.521	0.333	0.52	0.0957409	0.273017	0.693499	0.171972	0.984997
3825	3	620.999	275.488	SSPLDNKLNVEDVDSTK			Q8WXD2	SCG3	Secretogranin-3 OS=Homo sapiens GN=SCG3 PE=1 SV=3 - [SCG3_HUMAN]	65	19	9	10	10	9	8	0.713	0.516	0.542	0.462	0.52	0.0928889	0.863254	0.535149	0.64279	0.761709
38146	2	936.452	457.57	EQAVEGGEVELSCLVPR	[13] Carbamidomethyl (C)		Q8NFZ8	CADM4	Cell adhesion molecule 4 OS=Homo sapiens GN=CADM4 PE=1 SV=1 - [CADM4_HUMAN]	65	19	9	10	10	9	8	0.614	0.442	0.321	0.316	0.559	0.488769	0.72558	0.154657	0.115275	0.765337
15359	3	442.532	176.046	CPQGWAGPHCR	[1] Carbamidomethyl; (C)|[10] Carbamidomethyl (C)		Q7Z7M0	MEGF8	Multiple epidermal growth factor-like domains protein 8 OS=Homo sapiens GN=MEGF8 PE=1 SV=2 - [MEGF8_HUMAN]	65	19	9	10	10	9	8	0.737	0.437	0.463	0.444	0.579	0.0370631	0.541628	0.569138	0.702171	0.726633
152	2	481.261	201.798	MPGTVATLR	[1] Oxidation (M)		Q66K66	TMEM198	Transmembrane protein 198 OS=Homo sapiens GN=TMEM198 PE=1 SV=1 - [TM198_HUMAN]	65	19	9	10	10	9	8	0.643	0.505	0.468	0.304	0.586	0.153018	0.934828	0.487483	0.34174	0.977064
9849	2	727.352	153.141	NGIDIYSLTVDSR	[1] Deamidated (N)		Q14624	ITIH4	Inter-alpha-trypsin inhibitor heavy chain H4 OS=Homo sapiens GN=ITIH4 PE=1 SV=4 - [ITIH4_HUMAN]	65	19	9	10	10	9	8	0.731	0.474	0.653	0.415	0.553	0.222035	0.748825	0.165958	0.434633	0.8956
106	2	714.798	297.486	FFEECDPNKDK	[5] Carbamidomethyl (C)		Q14515	SPARCL1	SPARC-like protein 1 OS=Homo sapiens GN=SPARCL1 PE=1 SV=2 - [SPRL1_HUMAN]	65	19	9	10	10	9	8	0.684	0.495	0.495	0.339	0.691	0.148749	0.850751	0.275263	0.207979	0.884751
18230	3	600.316	117.089	SGIIFAGHDKWSLDPR			Q13449	LSAMP	Limbic system-associated membrane protein OS=Homo sapiens GN=LSAMP PE=1 SV=2 - [LSAMP_HUMAN]	65	19	9	10	10	9	8	0.743	0.5	0.447	0.415	0.651	0.0571977	0.755956	0.593417	0.519637	0.192558
38651	3	865.087	465.21	TFDPTTSYVVEDLKPNTEYAFR			Q13332-6	PTPRS	Isoform 2 of Receptor-type tyrosine-protein phosphatase S OS=Homo sapiens GN=PTPRS - [PTPRS_HUMAN]	65	19	9	10	10	9	8	0.643	0.379	0.326	0.398	0.533	0.304419	0.21258	0.0911713	0.300575	0.979083
20802	3	648.34	229.017	VLAFTSVGDGPLSDPIQVK			Q13332-6	PTPRS	Isoform 2 of Receptor-type tyrosine-protein phosphatase S OS=Homo sapiens GN=PTPRS - [PTPRS_HUMAN]	65	19	9	10	10	9	8	0.749	0.347	0.511	0.304	0.539	0.0507685	0.15423	0.989132	0.222166	0.496534
2407	3	513.28	0	NFMLDSNGELLIR	[3] Oxidation (M)		Q12860	CNTN1	Contactin-1 OS=Homo sapiens GN=CNTN1 PE=1 SV=1 - [CNTN1_HUMAN]	65	19	9	10	10	9	8	0.86	0.526	0.4	0.316	0.546	0.0237225	0.781035	0.431011	0.389594	0.966492
2010	2	769.416	349.454	NFMLDSNGELLIR	[3] Oxidation (M)		Q12860	CNTN1	Contactin-1 OS=Homo sapiens GN=CNTN1 PE=1 SV=1 - [CNTN1_HUMAN]	65	19	9	10	10	9	8	0.76	0.505	0.468	0.386	0.592	0.0408663	0.857055	0.889523	0.30621	0.457232
2601	3	552.579	304.928	GSFACQCPPGYQKR	[5] Carbamidomethyl; (C)|[7] Carbamidomethyl (C)		Q12805-2	EFEMP1	Isoform 2 of EGF-containing fibulin-like extracellular matrix protein 1 OS=Homo sapiens GN=EFEMP1 - [FBLN3_HUMAN]	65	19	9	10	10	9	8	0.614	0.537	0.563	0.415	0.526	0.23661	0.854482	0.423649	0.398788	0.869431
791	3	552.579	262.83	GSFACQCPPGYQKR	[5] Carbamidomethyl; (C)|[7] Carbamidomethyl (C)		Q12805-2	EFEMP1	Isoform 2 of EGF-containing fibulin-like extracellular matrix protein 1 OS=Homo sapiens GN=EFEMP1 - [FBLN3_HUMAN]	65	19	9	10	10	9	8	0.626	0.516	0.589	0.351	0.533	0.198244	0.680607	0.346978	0.325608	0.903525
2739	2	380.234	224.689	ALDLSLK			Q06033-2	ITIH3	Isoform 2 of Inter-alpha-trypsin inhibitor heavy chain H3 OS=Homo sapiens GN=ITIH3 - [ITIH3_HUMAN]	65	19	9	10	10	9	8	0.55	0.584	0.484	0.678	0.711	0.306355	0.651651	0.71727	0.600661	0.187739
2674	3	710.708	407.039	HGTIYASAELAVQALAPDFR			Q02246	CNTN2	Contactin-2 OS=Homo sapiens GN=CNTN2 PE=1 SV=1 - [CNTN2_HUMAN]	65	19	9	10	10	9	8	0.655	0.484	0.447	0.31	0.704	0.1912	0.958891	0.596095	0.143356	0.26624
4529	2	1065.56	0	HGTIYASAELAVQALAPDFR			Q02246	CNTN2	Contactin-2 OS=Homo sapiens GN=CNTN2 PE=1 SV=1 - [CNTN2_HUMAN]	65	19	9	10	10	9	8	0.667	0.437	0.447	0.31	0.592	0.126641	0.48793	0.742578	0.230879	0.640749
47078	2	814.375	175.08	CSGSVSQPSVFFPTK	[1] Carbamidomethyl (C)		P78509-3	RELN	Isoform 3 of Reelin OS=Homo sapiens GN=RELN - [RELN_HUMAN]	65	19	9	10	10	9	8	0.585	0.316	0.532	0.345	0.421	0.330081	0.066743	0.373282	0.13095	0.417249
2072	2	657.837	0	VNVDEVGGEALGR			P68871	HBB	Hemoglobin subunit beta OS=Homo sapiens GN=HBB PE=1 SV=2 - [HBB_HUMAN]	65	19	9	10	10	9	8	0.702	0.5	0.584	0.298	0.559	0.131909	0.940597	0.567636	0.0698068	0.534324
105	2	566.286	310.35	DKTYSYLNK			P61916	NPC2	Epididymal secretory protein E1 OS=Homo sapiens GN=NPC2 PE=1 SV=1 - [NPC2_HUMAN]	65	19	9	10	10	9	8	0.596	0.547	0.421	0.48	0.533	0.149376	0.971443	0.913914	0.220395	0.813024
83	3	377.86	150.286	DKTYSYLNK			P61916	NPC2	Epididymal secretory protein E1 OS=Homo sapiens GN=NPC2 PE=1 SV=1 - [NPC2_HUMAN]	65	19	9	10	10	9	8	0.678	0.542	0.432	0.415	0.645	0.129643	0.993475	0.870677	0.232197	0.896142
128368	3	739.029	284.21	DLYANTVLSGGTTMYPGIADR			P60709	ACTB	Actin, cytoplasmic 1 OS=Homo sapiens GN=ACTB PE=1 SV=1 - [ACTB_HUMAN]	65	19	9	10	10	9	8	0.591	0.4	0.353	0.386	0.645	0.565564	0.379268	0.297962	0.859473	0.343979
455	2	632.333	354.482	DIQGSLQDIFK			P55290	CDH13	Cadherin-13 OS=Homo sapiens GN=CDH13 PE=1 SV=1 - [CAD13_HUMAN]	65	19	9	10	10	9	8	0.725	0.532	0.505	0.327	0.638	0.0874564	0.891626	0.517884	0.174979	0.487771
11547	3	806.068	343.797	DSETLKPDNFEESGYTFIAPR			P54289-3	CACNA2D1	Isoform 3 of Voltage-dependent calcium channel subunit alpha-2/delta-1 OS=Homo sapiens GN=CACNA2D1 - [CA2D1_HUMAN]	65	19	9	10	10	9	8	0.725	0.537	0.616	0.456	0.513	0.0430748	0.714042	0.438424	0.712032	0.891261
1811	3	652.657	395.015	ALYYDLISSPDIHGTYK			P36955	SERPINF1	Pigment epithelium-derived factor OS=Homo sapiens GN=SERPINF1 PE=1 SV=4 - [PEDF_HUMAN]	65	19	9	10	10	9	8	0.556	0.632	0.532	0.351	0.566	0.262296	0.361951	0.399078	0.171767	0.978104
2267	2	452.723	262.962	VPMMSDPK			P36955	SERPINF1	Pigment epithelium-derived factor OS=Homo sapiens GN=SERPINF1 PE=1 SV=4 - [PEDF_HUMAN]	65	19	9	10	10	9	8	0.62	0.384	0.316	0.415	0.605	0.321278	0.323445	0.0706938	0.511641	0.482816
14164	2	776.854	285.899	FSNTDYAVGYMLR	[11] Oxidation (M)		P36222	CHI3L1	Chitinase-3-like protein 1 OS=Homo sapiens GN=CHI3L1 PE=1 SV=2 - [CH3L1_HUMAN]	65	19	9	10	10	9	8	0.667	0.479	0.463	0.386	0.566	0.116268	0.876866	0.71839	0.279019	0.847381
10482	2	586.356	307.665	QLLLSAALSAGK			P36222	CHI3L1	Chitinase-3-like protein 1 OS=Homo sapiens GN=CHI3L1 PE=1 SV=2 - [CH3L1_HUMAN]	65	19	9	10	10	9	8	0.754	0.405	0.558	0.421	0.678	0.0209182	0.407378	0.934583	0.680134	0.101604
35667	2	574.79	239.773	EALQGVGDMGR	[9] Oxidation (M)		P35542	SAA4	Serum amyloid A-4 protein OS=Homo sapiens GN=SAA4 PE=1 SV=2 - [SAA4_HUMAN]	65	19	9	10	10	9	8	0.538	0.511	0.537	0.398	0.632	0.715265	0.900869	0.565563	0.384953	0.521496
7270	2	637.354	219.177	LWTVPTNMPSK			P23515	OMG	Oligodendrocyte-myelin glycoprotein OS=Homo sapiens GN=OMG PE=1 SV=2 - [OMGP_HUMAN]	65	19	9	10	10	9	8	0.667	0.363	0.453	0.427	0.421	0.111834	0.601638	0.508604	0.523694	0.5796
11363	2	573.306	211.027	AIIDGVESVSR			P23471-2	PTPRZ1	Isoform 2 of Receptor-type tyrosine-protein phosphatase zeta OS=Homo sapiens GN=PTPRZ1 - [PTPRZ_HUMAN]	65	19	9	10	10	9	8	0.632	0.537	0.7	0.485	0.618	0.220583	0.863077	0.0853759	0.324261	0.826483
6636	2	729.862	221.211	DTNGSQFFITTVK	[3] Deamidated (N)		P23284	PPIB	Peptidyl-prolyl cis-trans isomerase B OS=Homo sapiens GN=PPIB PE=1 SV=2 - [PPIB_HUMAN]	65	19	9	10	10	9	8	0.69	0.426	0.521	0.38	0.513	0.080842	0.435093	0.881459	0.2586	0.917362
6752	4	498.734	0	IIEVEEEQEDPYLNDR	[8] Deamidated (Q)		P23142-4	FBLN1	Isoform C of Fibulin-1 OS=Homo sapiens GN=FBLN1 - [FBLN1_HUMAN]	65	19	9	10	10	9	8	0.567	0.537	0.479	0.474	0.533	0.206352	0.799574	0.423398	0.406649	0.935356
25998	4	775.339	162.011	DIDECESGIHNCLPDFICQNTLGSFR	[5] Carbamidomethyl; (C)|[11] Deamidated; (N)|[12] Carbamidomethyl; (C)|[18] Carbamidomethyl (C)		P23142-4	FBLN1	Isoform C of Fibulin-1 OS=Homo sapiens GN=FBLN1 - [FBLN1_HUMAN]	65	19	9	10	10	9	8	0.462	0.537	0.489	0.468	0.572	0.838846	0.953801	0.678283	0.676144	0.947194
12271	3	664.643	102.957	IIEVEEEQEDPYLNDR	[8] Deamidated (Q)		P23142-4	FBLN1	Isoform C of Fibulin-1 OS=Homo sapiens GN=FBLN1 - [FBLN1_HUMAN]	65	19	9	10	10	9	8	0.567	0.526	0.616	0.474	0.553	0.250413	0.904321	0.260942	0.608301	0.999463
41	2	423.75	169.795	IYLQPGR			P19823	ITIH2	Inter-alpha-trypsin inhibitor heavy chain H2 OS=Homo sapiens GN=ITIH2 PE=1 SV=2 - [ITIH2_HUMAN]	65	19	9	10	10	9	8	0.69	0.568	0.474	0.374	0.605	0.13073	0.848825	0.315058	0.208282	0.988833
80	2	423.751	160.877	IYLQPGR			P19823	ITIH2	Inter-alpha-trypsin inhibitor heavy chain H2 OS=Homo sapiens GN=ITIH2 PE=1 SV=2 - [ITIH2_HUMAN]	65	19	9	10	10	9	8	0.702	0.532	0.426	0.322	0.618	0.144272	0.813575	0.718414	0.234439	0.920353
9534	2	503.771	267.552	IESVLSSSGK			P17900	GM2A	Ganglioside GM2 activator OS=Homo sapiens GN=GM2A PE=1 SV=4 - [SAP3_HUMAN]	65	19	9	10	10	9	8	0.596	0.437	0.542	0.363	0.625	0.344979	0.85644	0.658499	0.689264	0.539926
52816	3	815.734	124.935	YNPIPSVQLMGNGFHFLAGEPR	[8] Deamidated (Q)		P13671	C6	Complement component C6 OS=Homo sapiens GN=C6 PE=1 SV=3 - [CO6_HUMAN]	65	19	9	10	10	9	8	0.766	0.416	0.532	0.415	0.632	0.0217897	0.565321	0.835378	0.411877	0.527075
5725	3	453.562	201.716	QSVEADINGLRR	[8] Deamidated (N)		P13645	KRT10	Keratin, type I cytoskeletal 10 OS=Homo sapiens GN=KRT10 PE=1 SV=6 - [K1C10_HUMAN]	65	19	9	10	10	9	8	0.509	0.611	0.479	0.515	0.572	0.201089	0.530637	0.477598	0.51592	0.932959
8838	3	421.539	0	SLLEGEGSSGGGGR			P13645	KRT10	Keratin, type I cytoskeletal 10 OS=Homo sapiens GN=KRT10 PE=1 SV=6 - [K1C10_HUMAN]	65	19	9	10	10	9	8	0.725	0.595	0.484	0.532	0.605	0.0548134	0.454733	0.889704	0.738288	0.318824
3365	2	665.326	177.946	EHIAKRAMENM			P13521	SCG2	Secretogranin-2 OS=Homo sapiens GN=SCG2 PE=1 SV=2 - [SCG2_HUMAN]	65	19	9	10	10	9	8	0.509	0.579	0.5	0.503	0.513	0.623214	0.422493	0.99298	0.571292	0.987526
3797	3	588.265	171.517	EILSVDCSTNNPSQAK	[7] Carbamidomethyl (C)		P10909-4	CLU	Isoform 4 of Clusterin OS=Homo sapiens GN=CLU - [CLUS_HUMAN]	65	19	9	10	10	9	8	0.556	0.558	0.463	0.474	0.526	0.306943	0.825064	0.458887	0.894551	0.948395
9775	3	827.039	124.132	HSGFEDELSEVLENQSSQAELK	[14] Deamidated; (N)|[15] Deamidated; (Q)|[18] Deamidated (Q)		P10645	CHGA	Chromogranin-A OS=Homo sapiens GN=CHGA PE=1 SV=7 - [CMGA_HUMAN]	65	19	9	10	10	9	8	0.515	0.553	0.374	0.48	0.671	0.364475	0.724372	0.666936	0.461142	0.40526
1809	3	811.034	300.024	VTVSCSGGMSLEGPSAFLCGSSLK	[5] Carbamidomethyl; (C)|[19] Carbamidomethyl (C)		P10643	C7	Complement component C7 OS=Homo sapiens GN=C7 PE=1 SV=2 - [CO7_HUMAN]	65	19	9	10	10	9	8	0.661	0.542	0.468	0.351	0.533	0.156066	0.620758	0.850969	0.218447	0.413268
15827	2	907.441	267.78	ELSHLPSLYDYSAYR			P10643	C7	Complement component C7 OS=Homo sapiens GN=C7 PE=1 SV=2 - [CO7_HUMAN]	65	19	9	10	10	9	8	0.702	0.426	0.442	0.292	0.48	0.175936	0.608816	0.944052	0.563117	0.803496
20823	2	483.258	171.271	GDSVVYGLR			P10451-5	SPP1	Isoform 5 of Osteopontin OS=Homo sapiens GN=SPP1 - [OSTP_HUMAN]	65	19	9	10	10	9	8	0.556	0.368	0.521	0.409	0.421	0.24024	0.28081	0.472256	0.225848	0.834548
28840	2	856.876	224.662	SYSCQVTHEGSTVEK	[4] Carbamidomethyl; (C)|[5] Deamidated (Q)		P0CG05	IGLC2	Ig lambda-2 chain C regions OS=Homo sapiens GN=IGLC2 PE=1 SV=1 - [LAC2_HUMAN]	65	19	9	10	10	9	8	0.579	0.505	0.584	0.234	0.428	0.477103	0.771501	0.400914	0.0206679	0.390447
13320	3	772.366	246.907	QSNNKYAASSYLSLTPEQWK			P0CG05	IGLC2	Ig lambda-2 chain C regions OS=Homo sapiens GN=IGLC2 PE=1 SV=1 - [LAC2_HUMAN]	65	19	9	10	10	9	8	0.608	0.5	0.363	0.374	0.513	0.276227	0.876673	0.236264	0.267437	0.897296
552	3	646.981	0	GCGEQTMIYLAPTLAASR	[2] Carbamidomethyl (C)		P0C0L5	C4B	Complement C4-B OS=Homo sapiens GN=C4B PE=1 SV=2 - [CO4B_HUMAN]	65	19	9	10	10	9	8	0.591	0.579	0.474	0.333	0.487	0.232207	0.66642	0.529816	0.37545	0.860996
715	2	969.967	351.141	GCGEQTMIYLAPTLAASR	[2] Carbamidomethyl (C)		P0C0L5	C4B	Complement C4-B OS=Homo sapiens GN=C4B PE=1 SV=2 - [CO4B_HUMAN]	65	19	9	10	10	9	8	0.52	0.579	0.511	0.456	0.586	0.31162	0.691561	0.525263	0.485317	0.999816
1544	3	661.988	306.48	GHLFLQTDQPIYNPGQR			P0C0L5	C4B	Complement C4-B OS=Homo sapiens GN=C4B PE=1 SV=2 - [CO4B_HUMAN]	65	19	9	10	10	9	8	0.678	0.579	0.526	0.38	0.75	0.129854	0.833964	0.343801	0.293672	0.463395
1886	3	624.964	114.026	EPFLSCCQFAESLRK	[6] Carbamidomethyl; (C)|[7] Carbamidomethyl; (C)|[8] Deamidated (Q)		P0C0L5	C4B	Complement C4-B OS=Homo sapiens GN=C4B PE=1 SV=2 - [CO4B_HUMAN]	65	19	9	10	10	9	8	0.573	0.511	0.5	0.538	0.658	0.268448	0.996052	0.780085	0.706548	0.385713
6005	2	639.319	173.683	TNFDNDIALVR			P09871	C1S	Complement C1s subcomponent OS=Homo sapiens GN=C1S PE=1 SV=1 - [C1S_HUMAN]	65	19	9	10	10	9	8	0.561	0.574	0.479	0.509	0.625	0.170691	0.619717	0.754243	0.624561	0.793685
4755	2	1207.04	0	VSVLCQENYLIQEGEEITCK	[5] Carbamidomethyl; (C)|[12] Deamidated; (Q)|[19] Carbamidomethyl (C)		P08603	CFH	Complement factor H OS=Homo sapiens GN=CFH PE=1 SV=4 - [CFAH_HUMAN]	65	19	9	10	10	9	8	0.708	0.447	0.547	0.351	0.5	0.080288	0.632273	0.602539	0.339625	0.778429
2905	3	805.031	223.693	VSVLCQENYLIQEGEEITCK	[5] Carbamidomethyl; (C)|[8] Deamidated; (N)|[19] Carbamidomethyl (C)		P08603	CFH	Complement factor H OS=Homo sapiens GN=CFH PE=1 SV=4 - [CFAH_HUMAN]	65	19	9	10	10	9	8	0.725	0.421	0.405	0.31	0.612	0.0669263	0.614567	0.374833	0.370207	0.310674
23740	3	718.346	327.329	TDCLSLPSFENAIPMGEKK	[3] Carbamidomethyl; (C)|[15] Oxidation (M)		P08603	CFH	Complement factor H OS=Homo sapiens GN=CFH PE=1 SV=4 - [CFAH_HUMAN]	65	19	9	10	10	9	8	0.754	0.284	0.405	0.421	0.645	0.0275484	0.365274	0.474632	0.552135	0.254057
13415	3	667.318	278.625	VLSIAQAHSPAFSCEQVR	[14] Carbamidomethyl (C)		P08571	CD14	Monocyte differentiation antigen CD14 OS=Homo sapiens GN=CD14 PE=1 SV=2 - [CD14_HUMAN]	65	19	9	10	10	9	8	0.76	0.379	0.468	0.398	0.447	0.00916441	0.184036	0.959656	0.0918339	0.806429
10775	3	717.359	367.768	SETEIHQGFQHLHQLFAK			P08185	SERPINA6	Corticosteroid-binding globulin OS=Homo sapiens GN=SERPINA6 PE=1 SV=1 - [CBG_HUMAN]	65	19	9	10	10	9	8	0.649	0.495	0.463	0.392	0.434	0.144929	0.919412	0.829981	0.242977	0.908017
1371	2	455.262	167.338	KPYNFLK			P07357	C8A	Complement component C8 alpha chain OS=Homo sapiens GN=C8A PE=1 SV=2 - [CO8A_HUMAN]	65	19	9	10	10	9	8	0.649	0.558	0.579	0.474	0.507	0.175376	0.59143	0.33279	0.435821	0.903785
11152	3	564.625	148.53	RTMSEVGGSVEDLIAK			P07339	CTSD	Cathepsin D OS=Homo sapiens GN=CTSD PE=1 SV=1 - [CATD_HUMAN]	65	19	9	10	10	9	8	0.749	0.384	0.521	0.363	0.401	0.0811166	0.407955	0.843228	0.261176	0.419416
8168	3	545.621	193.69	SELTQQLNALFQDK			P06727	APOA4	Apolipoprotein A-IV OS=Homo sapiens GN=APOA4 PE=1 SV=3 - [APOA4_HUMAN]	65	19	9	10	10	9	8	0.497	0.595	0.389	0.474	0.507	0.355751	0.507827	0.757707	0.933125	0.950566
2547	2	660.843	304.801	AGALNSNDAFVLK	[5] Deamidated (N)		P06396-2	GSN	Isoform 2 of Gelsolin OS=Homo sapiens GN=GSN - [GELS_HUMAN]	65	19	9	10	10	9	8	0.766	0.426	0.484	0.322	0.533	0.019356	0.345891	0.932528	0.093844	0.605533
16246	3	502.574	173.531	RYIETDPANRDR			P06396-2	GSN	Isoform 2 of Gelsolin OS=Homo sapiens GN=GSN - [GELS_HUMAN]	65	19	9	10	10	9	8	0.696	0.426	0.553	0.257	0.678	0.0997738	0.534028	0.857552	0.103447	0.222054
4308	2	660.844	300.831	AGALNSNDAFVLK	[7] Deamidated (N)		P06396-2	GSN	Isoform 2 of Gelsolin OS=Homo sapiens GN=GSN - [GELS_HUMAN]	65	19	9	10	10	9	8	0.754	0.363	0.5	0.351	0.507	0.0211731	0.172458	0.781195	0.104522	0.742054
102771	2	615.821	163.551	NILTSNNIDVK			P05090	APOD	Apolipoprotein D OS=Homo sapiens GN=APOD PE=1 SV=1 - [APOD_HUMAN]	65	19	9	10	10	9	8	0.649	0.442	0.521	0.579	0.349	0.153253	0.611332	0.808552	0.971678	0.242562
23717	2	713.363	168.636	NPNLPPETVDSLK	[1] Deamidated; (N)|[3] Deamidated (N)		P05090	APOD	Apolipoprotein D OS=Homo sapiens GN=APOD PE=1 SV=1 - [APOD_HUMAN]	65	19	9	10	10	9	8	0.532	0.342	0.389	0.421	0.487	0.63646	0.120432	0.348508	0.500438	0.789806
7367	2	663.345	239.515	LVFFAEDVGSNK			P05067-11	APP	Isoform 11 of Amyloid beta A4 protein OS=Homo sapiens GN=APP - [A4_HUMAN]	65	19	9	10	10	9	8	0.713	0.568	0.484	0.386	0.441	0.17265	0.348056	0.940865	0.180222	0.998202
49365	3	674.722	459.213	LALENYITALQAVPPRPR			P05067-11	APP	Isoform 11 of Amyloid beta A4 protein OS=Homo sapiens GN=APP - [A4_HUMAN]	65	19	9	10	10	9	8	0.602	0.395	0.474	0.398	0.368	0.396732	0.386149	0.814938	0.594154	0.437382
2791	3	539.611	213.672	ELENLAAMDLELQK			P05060	CHGB	Secretogranin-1 OS=Homo sapiens GN=CHGB PE=1 SV=2 - [SCG1_HUMAN]	65	19	9	10	10	9	8	0.532	0.653	0.4	0.468	0.645	0.305823	0.224956	0.617521	0.523252	0.293245
2474	2	533.264	233.782	AQYEDIAQK			P04264	KRT1	Keratin, type II cytoskeletal 1 OS=Homo sapiens GN=KRT1 PE=1 SV=6 - [K2C1_HUMAN]	65	19	9	10	10	9	8	0.743	0.505	0.526	0.409	0.632	0.119515	0.756979	0.773192	0.992595	0.209912
5265	4	720.345	587.336	SSTSPDRIFFHLNAVALGDGGHYTCR	[25] Carbamidomethyl (C)		P04217	A1BG	Alpha-1B-glycoprotein OS=Homo sapiens GN=A1BG PE=1 SV=4 - [A1BG_HUMAN]	65	19	9	10	10	9	8	0.62	0.421	0.384	0.351	0.638	0.280782	0.432424	0.216442	0.229712	0.139374
12155	2	937.461	188.886	SGFPQVSMFFTHTFPK	[8] Oxidation (M)		P04196	HRG	Histidine-rich glycoprotein OS=Homo sapiens GN=HRG PE=1 SV=1 - [HRG_HUMAN]	65	19	9	10	10	9	8	0.392	0.637	0.505	0.702	0.678	0.501187	0.476725	0.791411	0.688434	0.638771
85	2	535.815	236.469	IEIPLPFGGK			P04114	APOB	Apolipoprotein B-100 OS=Homo sapiens GN=APOB PE=1 SV=2 - [APOB_HUMAN]	65	19	9	10	10	9	8	0.678	0.511	0.5	0.503	0.599	0.167598	0.745845	0.374016	0.2613	0.621285
5346	2	769.416	344.653	ATVAVYLESLQDTK			P04114	APOB	Apolipoprotein B-100 OS=Homo sapiens GN=APOB PE=1 SV=2 - [APOB_HUMAN]	65	19	9	10	10	9	8	0.737	0.511	0.479	0.345	0.533	0.045139	0.732765	0.606393	0.245956	0.811921
5497	3	513.279	280.532	ATVAVYLESLQDTK			P04114	APOB	Apolipoprotein B-100 OS=Homo sapiens GN=APOB PE=1 SV=2 - [APOB_HUMAN]	65	19	9	10	10	9	8	0.813	0.505	0.453	0.31	0.461	0.00452326	0.717719	0.681376	0.106012	0.999136
253	2	524.285	249.268	FPEVDVLTK			P04114	APOB	Apolipoprotein B-100 OS=Homo sapiens GN=APOB PE=1 SV=2 - [APOB_HUMAN]	65	19	9	10	10	9	8	0.754	0.416	0.505	0.333	0.559	0.072579	0.77905	0.641439	0.26004	0.750741
8019	3	616.961	0	EYSGTIASEANTYLNSK	[15] Deamidated (N)		P04114	APOB	Apolipoprotein B-100 OS=Homo sapiens GN=APOB PE=1 SV=2 - [APOB_HUMAN]	65	19	9	10	10	9	8	0.62	0.379	0.342	0.404	0.579	0.253495	0.640806	0.349994	0.389443	0.361869
5605	2	835.408	112.283	SIAQYWLGCPAPGHL	[9] Carbamidomethyl (C)		P04004	VTN	Vitronectin OS=Homo sapiens GN=VTN PE=1 SV=1 - [VTNC_HUMAN]	65	19	9	10	10	9	8	0.649	0.495	0.505	0.532	0.487	0.172251	0.945959	0.340138	0.575932	0.505693
4869	2	546.279	140.713	YSPGGTPTAIK			P03952	KLKB1	Plasma kallikrein OS=Homo sapiens GN=KLKB1 PE=1 SV=1 - [KLKB1_HUMAN]	65	19	9	10	10	9	8	0.673	0.489	0.568	0.38	0.487	0.100197	0.719744	0.238718	0.276301	0.559137
5730	2	606.262	243.564	DSGFQMNQLR	[6] Oxidation (M)		P02787	TF	Serotransferrin OS=Homo sapiens GN=TF PE=1 SV=3 - [TRFE_HUMAN]	65	19	9	10	10	9	8	0.713	0.537	0.547	0.433	0.684	0.119255	0.99416	0.584236	0.343986	0.631906
21488	2	783.413	233.091	DLLFRDDTVCLAK	[10] Carbamidomethyl (C)		P02787	TF	Serotransferrin OS=Homo sapiens GN=TF PE=1 SV=3 - [TRFE_HUMAN]	65	19	9	10	10	9	8	0.62	0.437	0.484	0.287	0.539	0.410587	0.607343	0.933075	0.0868412	0.712361
39903	2	770.365	341.769	DQYELLCLDNTR	[7] Carbamidomethyl (C)		P02787	TF	Serotransferrin OS=Homo sapiens GN=TF PE=1 SV=3 - [TRFE_HUMAN]	65	19	9	10	10	9	8	0.725	0.084	0.663	0.292	0.401	0.0225446	0.000138388	0.108314	0.0299024	0.593984
1079	2	537.784	247.231	LDELRDEGK			P02768	ALB	Serum albumin OS=Homo sapiens GN=ALB PE=1 SV=2 - [ALBU_HUMAN]	65	19	9	10	10	9	8	0.632	0.595	0.421	0.404	0.474	0.396936	0.480672	0.369537	0.655046	0.832235
54	3	358.858	194.859	LDELRDEGK			P02768	ALB	Serum albumin OS=Homo sapiens GN=ALB PE=1 SV=2 - [ALBU_HUMAN]	65	19	9	10	10	9	8	0.626	0.589	0.553	0.561	0.553	0.170484	0.682175	0.279486	0.470506	0.824119
6073	3	934.785	475.51	DVCKNYAEAKDVFLGMFLYEYAR	[3] Carbamidomethyl (C)		P02768	ALB	Serum albumin OS=Homo sapiens GN=ALB PE=1 SV=2 - [ALBU_HUMAN]	65	19	9	10	10	9	8	0.626	0.553	0.4	0.386	0.717	0.356561	0.785325	0.450159	0.294685	0.0904454
5768	2	537.785	195.448	LDELRDEGK			P02768	ALB	Serum albumin OS=Homo sapiens GN=ALB PE=1 SV=2 - [ALBU_HUMAN]	65	19	9	10	10	9	8	0.585	0.547	0.432	0.561	0.559	0.236314	0.568815	0.909814	0.67731	0.517524
60508	3	845.749	322.886	MPCAEDYLSVVLNQLCVLHEK	[1] Oxidation; (M)|[3] Carbamidomethyl; (C)|[13] Deamidated; (N)|[16] Carbamidomethyl (C)		P02768	ALB	Serum albumin OS=Homo sapiens GN=ALB PE=1 SV=2 - [ALBU_HUMAN]	65	19	9	10	10	9	8	0.596	0.5	0.4	0.427	0.559	0.353908	0.838466	0.611413	0.510365	0.5414
22026	2	492.761	140.241	TYETTLEK			P02768	ALB	Serum albumin OS=Homo sapiens GN=ALB PE=1 SV=2 - [ALBU_HUMAN]	65	19	9	10	10	9	8	0.655	0.437	0.453	0.474	0.5	0.181029	0.732012	0.537454	0.757991	0.940429
17855	3	926.768	254.606	LVRPEVDVMCTAFHDNEETFLKK	[10] Carbamidomethyl (C)		P02768	ALB	Serum albumin OS=Homo sapiens GN=ALB PE=1 SV=2 - [ALBU_HUMAN]	65	19	9	10	10	9	8	0.632	0.405	0.426	0.363	0.605	0.32449	0.548047	0.533018	0.23135	0.392614
6256	2	731.34	347.825	TYMLAFDVNDEK	[3] Oxidation (M)		P02763	ORM1	Alpha-1-acid glycoprotein 1 OS=Homo sapiens GN=ORM1 PE=1 SV=1 - [A1AG1_HUMAN]	65	19	9	10	10	9	8	0.602	0.595	0.542	0.444	0.73	0.323118	0.612601	0.489073	0.719816	0.298556
3788	2	871.889	329.726	EQLGEFYEALDCLR	[12] Carbamidomethyl (C)		P02763	ORM1	Alpha-1-acid glycoprotein 1 OS=Homo sapiens GN=ORM1 PE=1 SV=1 - [A1AG1_HUMAN]	65	19	9	10	10	9	8	0.556	0.468	0.395	0.351	0.684	0.656498	0.911941	0.407257	0.522675	0.135676
1555	2	701.329	303.126	HYQINQQWER			P02751-3	FN1	Isoform 3 of Fibronectin OS=Homo sapiens GN=FN1 - [FINC_HUMAN]	65	19	9	10	10	9	8	0.813	0.453	0.458	0.281	0.638	0.0490995	0.636289	0.515166	0.242884	0.49792
1646	3	619.977	212.248	WKEATIPGHLNSYTIK			P02751-3	FN1	Isoform 3 of Fibronectin OS=Homo sapiens GN=FN1 - [FINC_HUMAN]	65	19	9	10	10	9	8	0.69	0.426	0.563	0.368	0.355	0.133737	0.842822	0.358807	0.263213	0.427591
9752	3	597.952	257.439	TYLGNALVCTCYGGSR	[9] Carbamidomethyl; (C)|[11] Carbamidomethyl (C)		P02751-3	FN1	Isoform 3 of Fibronectin OS=Homo sapiens GN=FN1 - [FINC_HUMAN]	65	19	9	10	10	9	8	0.69	0.4	0.595	0.404	0.592	0.0870927	0.424863	0.318569	0.403156	0.368525
21054	4	683.827	102.438	CPFPSRPDNGFVNYPAKPTLYYK	[1] Carbamidomethyl; (C)|[9] Deamidated (N)		P02749	APOH	Beta-2-glycoprotein 1 OS=Homo sapiens GN=APOH PE=1 SV=3 - [APOH_HUMAN]	65	19	9	10	10	9	8	0.661	0.437	0.463	0.392	0.717	0.211858	0.75552	0.908699	0.231266	0.0647855
2191	3	379.188	247.676	VVTFCGHTSK	[5] Carbamidomethyl (C)		P02747	C1QC	Complement C1q subcomponent subunit C OS=Homo sapiens GN=C1QC PE=1 SV=3 - [C1QC_HUMAN]	65	19	9	10	10	9	8	0.678	0.611	0.568	0.474	0.658	0.206505	0.510201	0.925521	0.565685	0.636773
1569	2	546.771	295.336	GNLCVNLMR	[4] Carbamidomethyl; (C)|[8] Oxidation (M)		P02746	C1QB	Complement C1q subcomponent subunit B OS=Homo sapiens GN=C1QB PE=1 SV=3 - [C1QB_HUMAN]	65	19	9	10	10	9	8	0.667	0.495	0.558	0.45	0.526	0.0688161	0.752447	0.326736	0.396581	0.842465
4613	2	546.77	301.27	GNLCVNLMR	[4] Carbamidomethyl; (C)|[8] Oxidation (M)		P02746	C1QB	Complement C1q subcomponent subunit B OS=Homo sapiens GN=C1QB PE=1 SV=3 - [C1QB_HUMAN]	65	19	9	10	10	9	8	0.643	0.474	0.458	0.444	0.645	0.105698	0.942544	0.900778	0.263793	0.48742
29255	3	844.081	180.299	VVTFCDYAYNTFQVTTGGMVLK	[5] Carbamidomethyl; (C)|[19] Oxidation (M)		P02746	C1QB	Complement C1q subcomponent subunit B OS=Homo sapiens GN=C1QB PE=1 SV=3 - [C1QB_HUMAN]	65	19	9	10	10	9	8	0.766	0.342	0.521	0.263	0.572	0.0385595	0.224083	0.70121	0.0557068	0.911746
1042	2	651.328	0	THLAPYSDELR			P02647	APOA1	Apolipoprotein A-I OS=Homo sapiens GN=APOA1 PE=1 SV=1 - [APOA1_HUMAN]	65	19	9	10	10	9	8	0.585	0.584	0.463	0.409	0.447	0.183693	0.380972	0.841096	0.519764	0.628966
15565	2	806.9	272.417	LLDNWDSVTSTFSK			P02647	APOA1	Apolipoprotein A-I OS=Homo sapiens GN=APOA1 PE=1 SV=1 - [APOA1_HUMAN]	65	19	9	10	10	9	8	0.737	0.526	0.453	0.374	0.671	0.0545223	0.635966	0.702251	0.599945	0.211506
10267	2	1041.5	189.932	SGEYWVDPNQGCKLDAIK	[9] Deamidated; (N)|[10] Deamidated; (Q)|[12] Carbamidomethyl (C)		P02461-2	COL3A1	Isoform 2 of Collagen alpha-1(III) chain OS=Homo sapiens GN=COL3A1 - [CO3A1_HUMAN]	65	19	9	10	10	9	8	0.719	0.421	0.511	0.351	0.546	0.0606982	0.381269	0.827558	0.408882	0.897639
3077	3	694.671	0	SGEYWVDPNQGCKLDAIK	[9] Deamidated; (N)|[10] Deamidated; (Q)|[12] Carbamidomethyl (C)		P02461-2	COL3A1	Isoform 2 of Collagen alpha-1(III) chain OS=Homo sapiens GN=COL3A1 - [CO3A1_HUMAN]	65	19	9	10	10	9	8	0.696	0.379	0.337	0.374	0.605	0.0641606	0.678207	0.253626	0.292446	0.152266
5228	3	586.619	243.331	YHDRDVWKPEPCR	[12] Carbamidomethyl (C)		P02452	COL1A1	Collagen alpha-1(I) chain OS=Homo sapiens GN=COL1A1 PE=1 SV=5 - [CO1A1_HUMAN]	65	19	9	10	10	9	8	0.754	0.458	0.5	0.392	0.638	0.0217325	0.801377	0.877434	0.380242	0.268764
4266	4	583.276	162.04	WQQGNIFSCSVMHEALHNR	[9] Carbamidomethyl; (C)|[12] Oxidation (M)		P01860	IGHG3	Ig gamma-3 chain C region OS=Homo sapiens GN=IGHG3 PE=1 SV=2 - [IGHG3_HUMAN]	65	19	9	10	10	9	8	0.661	0.479	0.511	0.456	0.493	0.149859	0.831387	0.355741	0.317603	0.841914
51483	3	772.027	294.888	WQQGNIFSCSVMHEALHNR	[9] Carbamidomethyl (C)		P01860	IGHG3	Ig gamma-3 chain C region OS=Homo sapiens GN=IGHG3 PE=1 SV=2 - [IGHG3_HUMAN]	65	19	9	10	10	9	8	0.719	0.358	0.458	0.269	0.487	0.0234758	0.146207	0.903453	0.0920737	0.802994
22984	2	661.315	294.602	STSGGTAALGCLVK	[11] Carbamidomethyl (C)		P01857	IGHG1	Ig gamma-1 chain C region OS=Homo sapiens GN=IGHG1 PE=1 SV=1 - [IGHG1_HUMAN]	65	19	9	10	10	9	8	0.708	0.374	0.558	0.368	0.382	0.0661538	0.314712	0.878908	0.497697	0.396756
6082	2	900.419	247.675	SGTASVVCLLNNFYPR	[8] Carbamidomethyl; (C)|[11] Deamidated; (N)|[12] Deamidated (N)		P01834	IGKC	Ig kappa chain C region OS=Homo sapiens GN=IGKC PE=1 SV=1 - [IGKC_HUMAN]	65	19	9	10	10	9	8	0.503	0.711	0.526	0.696	0.711	0.425227	0.0955519	0.791923	0.498339	0.0984268
7788	2	900.417	271.985	SGTASVVCLLNNFYPR	[8] Carbamidomethyl; (C)|[11] Deamidated; (N)|[12] Deamidated (N)		P01834	IGKC	Ig kappa chain C region OS=Homo sapiens GN=IGKC PE=1 SV=1 - [IGKC_HUMAN]	65	19	9	10	10	9	8	0.48	0.6	0.568	0.591	0.572	0.328308	0.545285	0.187759	0.701316	0.864437
7571	3	626.295	129.307	VYACEVTHQGLSSPVTK	[4] Carbamidomethyl; (C)|[9] Deamidated (Q)		P01834	IGKC	Ig kappa chain C region OS=Homo sapiens GN=IGKC PE=1 SV=1 - [IGKC_HUMAN]	65	19	9	10	10	9	8	0.602	0.474	0.405	0.538	0.612	0.406749	0.809719	0.553411	0.990518	0.25218
15582	2	900.4	207.896	SGTASVVCLLNNFYPR	[8] Carbamidomethyl; (C)|[11] Deamidated; (N)|[12] Deamidated (N)		P01834	IGKC	Ig kappa chain C region OS=Homo sapiens GN=IGKC PE=1 SV=1 - [IGKC_HUMAN]	65	19	9	10	10	9	8	0.567	0.342	0.458	0.234	0.474	0.508295	0.192396	0.937616	0.0264486	0.804477
11747	2	684.849	355.456	NTLYLQMNSLR	[7] Oxidation (M)		P01764	IGHV3-23	Immunoglobulin heavy variable 3-23 OS=Homo sapiens GN=IGHV3-23 PE=1 SV=2 - [HV323_HUMAN]	65	19	9	10	10	9	8	0.596	0.495	0.332	0.409	0.553	0.215755	0.701589	0.225189	0.852254	0.776646
11602	2	684.848	327.822	NTLYLQMNSLR	[7] Oxidation (M)		P01764	IGHV3-23	Immunoglobulin heavy variable 3-23 OS=Homo sapiens GN=IGHV3-23 PE=1 SV=2 - [HV323_HUMAN]	65	19	9	10	10	9	8	0.596	0.442	0.389	0.339	0.526	0.244583	0.5241	0.244451	0.159298	0.824076
5834	3	668.995	202.811	KYNSQNQSNNQFVLYR	[5] Deamidated; (Q)|[9] Deamidated (N)		P01042-2	KNG1	Isoform LMW of Kininogen-1 OS=Homo sapiens GN=KNG1 - [KNG1_HUMAN]	65	19	9	10	10	9	8	0.643	0.574	0.479	0.386	0.539	0.24513	0.815211	0.818963	0.361806	0.783638
7248	2	565.233	179.738	TWQDCEYK	[5] Carbamidomethyl (C)		P01042-2	KNG1	Isoform LMW of Kininogen-1 OS=Homo sapiens GN=KNG1 - [KNG1_HUMAN]	65	19	9	10	10	9	8	0.702	0.495	0.542	0.398	0.743	0.143062	0.286441	0.356136	0.676468	0.0508718
5832	2	778.304	236.155	ESNEELTESCETK	[10] Carbamidomethyl (C)		P01042-2	KNG1	Isoform LMW of Kininogen-1 OS=Homo sapiens GN=KNG1 - [KNG1_HUMAN]	65	19	9	10	10	9	8	0.661	0.489	0.468	0.386	0.5	0.179841	0.928082	0.730673	0.190774	0.832843
18702	3	714.669	372.676	SQPNLDTCAFHEQPELQK	[8] Carbamidomethyl (C)		P01036	CST4	Cystatin-S OS=Homo sapiens GN=CST4 PE=1 SV=3 - [CYTS_HUMAN]	65	19	9	10	10	9	8	0.684	0.389	0.6	0.298	0.414	0.133749	0.224577	0.149542	0.0494279	0.27553
2467	3	619.617	119.897	SEETKENEGFTVTAEGK	[7] Deamidated (N)		P01024	C3	Complement C3 OS=Homo sapiens GN=C3 PE=1 SV=2 - [CO3_HUMAN]	65	19	9	10	10	9	8	0.696	0.474	0.5	0.298	0.546	0.103342	0.79988	0.42493	0.138867	0.939352
3648	3	597.955	102.614	DICEEQVNSLPGSITK	[3] Carbamidomethyl; (C)|[6] Deamidated; (Q)|[8] Deamidated (N)		P01024	C3	Complement C3 OS=Homo sapiens GN=C3 PE=1 SV=2 - [CO3_HUMAN]	65	19	9	10	10	9	8	0.608	0.468	0.411	0.386	0.612	0.23668	0.783279	0.923146	0.196327	0.246621
26644	3	662.996	128.469	KVFLDCCNYITELRR	[6] Carbamidomethyl; (C)|[7] Carbamidomethyl (C)		P01024	C3	Complement C3 OS=Homo sapiens GN=C3 PE=1 SV=2 - [CO3_HUMAN]	65	19	9	10	10	9	8	0.655	0.453	0.663	0.374	0.48	0.174592	0.597052	0.198379	0.363228	0.686148
16543	2	896.434	273.647	DICEEQVNSLPGSITK	[3] Carbamidomethyl; (C)|[6] Deamidated; (Q)|[8] Deamidated (N)		P01024	C3	Complement C3 OS=Homo sapiens GN=C3 PE=1 SV=2 - [CO3_HUMAN]	65	19	9	10	10	9	8	0.591	0.447	0.426	0.485	0.625	0.541171	0.756658	0.77903	0.94325	0.288986
38800	2	844.382	454.974	SYTVAIAGYALAQMGR	[14] Oxidation (M)		P01024	C3	Complement C3 OS=Homo sapiens GN=C3 PE=1 SV=2 - [CO3_HUMAN]	65	19	9	10	10	9	8	0.561	0.395	0.516	0.404	0.586	0.283652	0.688748	0.954429	0.235072	0.320099
37550	4	733.355	371.841	SEFPESWLWNVEDLKEPPKNGISTK			P01024	C3	Complement C3 OS=Homo sapiens GN=C3 PE=1 SV=2 - [CO3_HUMAN]	65	19	9	10	10	9	8	0.766	0.332	0.642	0.216	0.349	0.0277299	0.119654	0.170242	0.0076846	0.20325
34228	4	733.376	221.173	SEFPESWLWNVEDLKEPPKNGISTK			P01024	C3	Complement C3 OS=Homo sapiens GN=C3 PE=1 SV=2 - [CO3_HUMAN]	65	19	9	10	10	9	8	0.743	0.3	0.6	0.462	0.474	0.0319333	0.0739981	0.264436	0.756698	0.969463
10802	3	797.359	110.097	QQNAQGGFSSTQDTVVALHALSK	[1] Deamidated; (Q)|[2] Deamidated; (Q)|[12] Deamidated (Q)		P01023	A2M	Alpha-2-macroglobulin OS=Homo sapiens GN=A2M PE=1 SV=3 - [A2MG_HUMAN]	65	19	9	10	10	9	8	0.813	0.505	0.484	0.322	0.704	0.0119891	0.743983	0.729697	0.183111	0.0862679
26019	3	704.004	102.142	LHTEAQIQEEGTVVELTGR			P01023	A2M	Alpha-2-macroglobulin OS=Homo sapiens GN=A2M PE=1 SV=3 - [A2MG_HUMAN]	65	19	9	10	10	9	8	0.579	0.416	0.4	0.351	0.632	0.434378	0.376956	0.463656	0.0883241	0.246544
12420	2	946.468	185.573	LYGSEAFATDFQDSAAAK			P01011	SERPINA3	Alpha-1-antichymotrypsin OS=Homo sapiens GN=SERPINA3 PE=1 SV=2 - [AACT_HUMAN]	65	19	9	10	10	9	8	0.596	0.505	0.516	0.503	0.717	0.197634	0.791261	0.277828	0.552189	0.778207
47688	3	602.29	153.147	MEEVEAMLLPETLKR	[1] Oxidation (M)		P01011	SERPINA3	Alpha-1-antichymotrypsin OS=Homo sapiens GN=SERPINA3 PE=1 SV=2 - [AACT_HUMAN]	65	19	9	10	10	9	8	0.69	0.326	0.442	0.246	0.474	0.0846999	0.108798	0.676125	0.026699	0.722491
3460	3	473.892	0	RLGMFNIQHCK	[4] Oxidation; (M)|[10] Carbamidomethyl (C)		P01009	SERPINA1	Alpha-1-antitrypsin OS=Homo sapiens GN=SERPINA1 PE=1 SV=3 - [A1AT_HUMAN]	65	19	9	10	10	9	8	0.772	0.468	0.363	0.368	0.612	0.0190532	0.920351	0.0604176	0.855863	0.0802288
2122	3	473.892	313.951	RLGMFNIQHCK	[4] Oxidation; (M)|[10] Carbamidomethyl (C)		P01009	SERPINA1	Alpha-1-antitrypsin OS=Homo sapiens GN=SERPINA1 PE=1 SV=3 - [A1AT_HUMAN]	65	19	9	10	10	9	8	0.737	0.453	0.479	0.439	0.651	0.078463	0.901768	0.80207	0.901397	0.155849
14343	2	610.844	301.678	KLSSWVLLMK	[9] Oxidation (M)		P01009	SERPINA1	Alpha-1-antitrypsin OS=Homo sapiens GN=SERPINA1 PE=1 SV=3 - [A1AT_HUMAN]	65	19	9	10	10	9	8	0.573	0.437	0.347	0.468	0.599	0.379091	0.605485	0.230757	0.866307	0.473131
17062	3	686.661	348.236	LYHSEAFTVNFGDTEEAK			P01009	SERPINA1	Alpha-1-antitrypsin OS=Homo sapiens GN=SERPINA1 PE=1 SV=3 - [A1AT_HUMAN]	65	19	9	10	10	9	8	0.696	0.432	0.584	0.351	0.572	0.123324	0.99787	0.522931	0.318152	0.982546
1615	3	625.614	420.985	ATEDEGSEQKIPEATNR			P01008	SERPINC1	Antithrombin-III OS=Homo sapiens GN=SERPINC1 PE=1 SV=1 - [ANT3_HUMAN]	65	19	9	10	10	9	8	0.667	0.532	0.484	0.386	0.48	0.101667	0.808481	0.680097	0.309825	0.976731
8370	3	753.02	143.506	EIINVGHSFHVNFEDNDNR	[4] Deamidated (N)		P00915	CA1	Carbonic anhydrase 1 OS=Homo sapiens GN=CA1 PE=1 SV=2 - [CAH1_HUMAN]	65	19	9	10	10	9	8	0.637	0.563	0.437	0.374	0.487	0.151075	0.89327	0.538333	0.225089	0.796173
6275	3	657.678	323.636	KEAGIPEFYDYDVALIK			P00751	CFB	Complement factor B OS=Homo sapiens GN=CFB PE=1 SV=2 - [CFAB_HUMAN]	65	19	9	10	10	9	8	0.579	0.532	0.437	0.561	0.625	0.201953	0.690929	0.782918	0.363323	0.791999
604	2	667.31	292.214	QLGAGSIEECAAK	[10] Carbamidomethyl (C)		P00747	PLG	Plasminogen OS=Homo sapiens GN=PLG PE=1 SV=2 - [PLMN_HUMAN]	65	19	9	10	10	9	8	0.596	0.542	0.558	0.333	0.651	0.255579	0.933557	0.435568	0.201421	0.400654
23995	3	922.082	316.195	YVMLPVADQYDCITHYEGSTCPK	[3] Oxidation; (M)|[9] Deamidated; (Q)|[12] Carbamidomethyl; (C)|[21] Carbamidomethyl (C)		P00739	HPR	Haptoglobin-related protein OS=Homo sapiens GN=HPR PE=2 SV=2 - [HPTR_HUMAN]	65	19	9	10	10	9	8	0.55	0.637	0.568	0.526	0.612	0.194392	0.819231	0.334316	0.278162	0.798266
57553	2	673.334	235.384	SCAVAEYGVYVK	[2] Carbamidomethyl (C)		P00738	HP	Haptoglobin OS=Homo sapiens GN=HP PE=1 SV=1 - [HPT_HUMAN]	65	19	9	10	10	9	8	0.749	0.374	0.595	0.433	0.224	0.0475726	0.918186	0.41817	0.460122	0.043523
1157	3	620.999	248.462	VTGWGNLKETWTANVGK			P00734	F2	Prothrombin OS=Homo sapiens GN=F2 PE=1 SV=2 - [THRB_HUMAN]	65	19	9	10	10	9	8	0.655	0.521	0.589	0.509	0.559	0.135586	0.667499	0.241952	0.392054	0.935684
1588	5	587.888	0	CLPDQQPIPTETFQVADRHPEVAQR	[1] Carbamidomethyl; (C)|[5] Deamidated; (Q)|[6] Deamidated; (Q)|[14] Deamidated (Q)		O75326	SEMA7A	Semaphorin-7A OS=Homo sapiens GN=SEMA7A PE=1 SV=1 - [SEM7A_HUMAN]	65	19	9	10	10	9	8	0.76	0.447	0.5	0.322	0.553	0.0390367	0.71835	0.868384	0.271458	0.481195
9180	3	680.995	151.406	GDQGGESSLSVSKWNTFLK	[3] Deamidated (Q)		O75326	SEMA7A	Semaphorin-7A OS=Homo sapiens GN=SEMA7A PE=1 SV=1 - [SEM7A_HUMAN]	65	19	9	10	10	9	8	0.749	0.426	0.458	0.234	0.632	0.0388447	0.649476	0.607362	0.108299	0.575616
4947	4	734.605	108.27	CLPDQQPIPTETFQVADRHPEVAQR	[1] Carbamidomethyl; (C)|[5] Deamidated; (Q)|[6] Deamidated; (Q)|[14] Deamidated (Q)		O75326	SEMA7A	Semaphorin-7A OS=Homo sapiens GN=SEMA7A PE=1 SV=1 - [SEM7A_HUMAN]	65	19	9	10	10	9	8	0.754	0.395	0.432	0.357	0.612	0.0473381	0.385765	0.578949	0.204136	0.40086
15505	2	416.724	202.266	DVAVLCR	[6] Carbamidomethyl (C)		O43866	CD5L	CD5 antigen-like OS=Homo sapiens GN=CD5L PE=1 SV=1 - [CD5L_HUMAN]	65	19	9	10	10	9	8	0.602	0.537	0.505	0.456	0.401	0.257489	0.619122	0.460717	0.408398	0.417943
9425	3	953.792	374.149	ISQACELHVAGFDFEVLNEGFLVHK	[5] Carbamidomethyl (C)		O43505	B4GAT1	Beta-1,4-glucuronyltransferase 1 OS=Homo sapiens GN=B4GAT1 PE=1 SV=1 - [B4GA1_HUMAN]	65	19	9	10	10	9	8	0.579	0.395	0.511	0.351	0.566	0.409001	0.573609	0.688869	0.112119	0.530779
3400	2	1012.99	0	VNGSPVDNHPFAGDVVFPR	[2] Deamidated (N)		O00533	CHL1	Neural cell adhesion molecule L1-like protein OS=Homo sapiens GN=CHL1 PE=1 SV=4 - [NCHL1_HUMAN]	65	19	9	10	10	9	8	0.778	0.416	0.537	0.339	0.553	0.0824354	0.881402	0.483576	0.282415	0.929497
193	3	675.664	290.35	VNGSPVDNHPFAGDVVFPR	[2] Deamidated (N)		O00533	CHL1	Neural cell adhesion molecule L1-like protein OS=Homo sapiens GN=CHL1 PE=1 SV=4 - [NCHL1_HUMAN]	65	19	9	10	10	9	8	0.76	0.4	0.479	0.327	0.586	0.0513619	0.730578	0.855913	0.258397	0.691727
1071	3	402.532	107.035	MSVEADINGLR	[8] Deamidated (N)		P02533	KRT14	Keratin, type I cytoskeletal 14 OS=Homo sapiens GN=KRT14 PE=1 SV=4 - [K1C14_HUMAN]	65	19	9	10	10	9	8	0.602	0.721	0.521	0.626	0.612	0.184443	0.158193	0.54184	0.930973	0.368416
3880	2	603.294	0	MSVEADINGLR	[8] Deamidated (N)		P02533	KRT14	Keratin, type I cytoskeletal 14 OS=Homo sapiens GN=KRT14 PE=1 SV=4 - [K1C14_HUMAN]	65	19	9	10	10	9	8	0.526	0.674	0.526	0.655	0.553	0.247704	0.431667	0.418182	0.630341	0.81305
4999	2	670.373	0	KCRHENLLLR	[2] Carbamidomethyl; (C)|[6] Deamidated (N)		Q6ZMV8	ZNF730	Putative zinc finger protein 730 OS=Homo sapiens GN=ZNF730 PE=2 SV=1 - [ZN730_HUMAN]	65	19	9	10	10	9	8	0.591	0.658	0.574	0.526	0.493	0.358213	0.350212	0.378013	0.585185	0.70582
5510	3	630.987	116.47	WLSINGEAIYASKPWR			P04066	FUCA1	Tissue alpha-L-fucosidase OS=Homo sapiens GN=FUCA1 PE=1 SV=4 - [FUCO_HUMAN]	65	19	9	10	10	9	8	0.649	0.642	0.584	0.439	0.599	0.150174	0.260527	0.329709	0.584565	0.482346
16253	3	663.995	0	DVTVLQNTDGNNNEAWAK	[6] Deamidated (Q)		P02788-2	LTF	Isoform DeltaLf of Lactotransferrin OS=Homo sapiens GN=LTF - [TRFL_HUMAN]	65	19	9	10	10	9	8	0.637	0.626	0.432	0.398	0.559	0.39139	0.405855	0.81415	0.273079	0.965103
2609	3	530.242	0	LVCYFTNWSQDR	[3] Carbamidomethyl (C)		Q15782-6	CHI3L2	Isoform 3 of Chitinase-3-like protein 2 OS=Homo sapiens GN=CHI3L2 - [CH3L2_HUMAN]	65	19	9	10	10	9	8	0.766	0.616	0.479	0.374	0.474	0.0785832	0.891598	0.17279	0.158002	0.70834
9975	2	593.861	162.525	TLQNQLVELK	[3] Deamidated (Q)		Q9UPN3-4	MACF1	Isoform 5 of Microtubule-actin cross-linking factor 1, isoforms 1/2/3/5 OS=Homo sapiens GN=MACF1 - [MACF1_HUMAN]	65	19	9	10	10	9	8	0.561	0.6	0.479	0.456	0.553	0.29699	0.253096	0.706519	0.793634	0.985217
32	3	656.658	119.97	SPQLLHICIEGWGNWR	[3] Deamidated; (Q)|[8] Carbamidomethyl; (C)|[14] Deamidated (N)		Q7Z7G8-2	VPS13B	Isoform 2 of Vacuolar protein sorting-associated protein 13B OS=Homo sapiens GN=VPS13B - [VP13B_HUMAN]	65	19	9	10	10	9	8	0.637	0.589	0.447	0.538	0.704	0.191834	0.685901	0.326314	0.259167	0.772031
2574	2	945.976	0	WLSINGEAIYASKPWR			P04066	FUCA1	Tissue alpha-L-fucosidase OS=Homo sapiens GN=FUCA1 PE=1 SV=4 - [FUCO_HUMAN]	65	19	9	10	10	9	8	0.713	0.584	0.6	0.509	0.645	0.129108	0.518508	0.330387	0.485383	0.53417
44	2	415.234	137.909	LLEEAVR			Q86X29-6	LSR	Isoform 6 of Lipolysis-stimulated lipoprotein receptor OS=Homo sapiens GN=LSR - [LSR_HUMAN]	65	19	9	10	10	9	8	0.643	0.584	0.495	0.503	0.618	0.163137	0.67972	0.341342	0.246387	0.889839
3639	2	575.815	207.094	YLQGSSVQLR			Q6EMK4	VASN	Vasorin OS=Homo sapiens GN=VASN PE=1 SV=1 - [VASN_HUMAN]	65	19	9	10	10	9	8	0.608	0.584	0.542	0.503	0.553	0.372446	0.54559	0.688604	0.935034	0.815679
7336	2	617.822	143.213	EVFLVMPTGGGK			P46063	RECQL	ATP-dependent DNA helicase Q1 OS=Homo sapiens GN=RECQL PE=1 SV=3 - [RECQ1_HUMAN]	65	19	9	10	10	9	8	0.579	0.584	0.463	0.503	0.697	0.38688	0.204145	0.765173	0.776582	0.141516
34923	3	603.288	112.152	YLCIPAADSPSQNLTR	[3] Carbamidomethyl; (C)|[12] Deamidated; (Q)|[13] Deamidated (N)		Q9NRW4	DUSP22	Dual specificity protein phosphatase 22 OS=Homo sapiens GN=DUSP22 PE=1 SV=1 - [DUS22_HUMAN]	65	19	9	10	10	9	8	0.561	0.574	0.411	0.456	0.651	0.397704	0.502741	0.471057	0.482711	0.197637
1396	3	541.613	102.627	AMTLQEAEAFVGAER			O15031	PLXNB2	Plexin-B2 OS=Homo sapiens GN=PLXNB2 PE=1 SV=3 - [PLXB2_HUMAN]	65	19	9	10	10	9	8	0.614	0.574	0.416	0.515	0.513	0.172338	0.941392	0.355752	0.259237	0.943225
18296	3	727.356	137.214	QSVVSKQATSALQQEETSEK	[1] Deamidated; (Q)|[7] Deamidated (Q)		P52179-2	MYOM1	Isoform 2 of Myomesin-1 OS=Homo sapiens GN=MYOM1 - [MYOM1_HUMAN]	65	19	9	10	10	9	8	0.649	0.568	0.568	0.415	0.461	0.142315	0.513275	0.250191	0.27681	0.990444
861	2	794.859	136.635	LVCYFTNWSQDR	[3] Carbamidomethyl (C)		Q15782-6	CHI3L2	Isoform 3 of Chitinase-3-like protein 2 OS=Homo sapiens GN=CHI3L2 - [CH3L2_HUMAN]	65	19	9	10	10	9	8	0.673	0.558	0.432	0.52	0.566	0.106956	0.896677	0.311845	0.190071	0.812435
39200	2	608.834	140.993	LNCLSPSLIAK	[2] Deamidated; (N)|[3] Carbamidomethyl (C)		Q8IXS0	FAM217A	Protein FAM217A OS=Homo sapiens GN=FAM217A PE=2 SV=2 - [F217A_HUMAN]	65	19	9	10	10	9	8	0.708	0.553	0.647	0.351	0.243	0.0645646	0.485273	0.100791	0.173333	0.0574459
22973	3	866.401	0	LCLNWEHVKTMENESEVLGYK	[2] Carbamidomethyl; (C)|[4] Deamidated; (N)|[11] Oxidation; (M)|[13] Deamidated (N)		Q9UQ52	CNTN6	Contactin-6 OS=Homo sapiens GN=CNTN6 PE=1 SV=1 - [CNTN6_HUMAN]	65	19	9	10	10	9	8	0.614	0.547	0.326	0.292	0.691	0.343913	0.883806	0.133506	0.0950395	0.112871
2370	2	468.235	166.12	NGTLICTR	[1] Deamidated; (N)|[6] Carbamidomethyl (C)		Q9NQ38-3	SPINK5	Isoform long of Serine protease inhibitor Kazal-type 5 OS=Homo sapiens GN=SPINK5 - [ISK5_HUMAN]	65	19	9	10	10	9	8	0.561	0.547	0.358	0.415	0.586	0.493284	0.897824	0.259162	0.650579	0.895127
5954	2	380.235	202.216	TLGNILK	[4] Deamidated (N)		O43448	KCNAB3	Voltage-gated potassium channel subunit beta-3 OS=Homo sapiens GN=KCNAB3 PE=2 SV=2 - [KCAB3_HUMAN]	65	19	9	10	10	9	8	0.55	0.547	0.463	0.561	0.651	0.353399	0.968514	0.706229	0.666732	0.692595
1782	2	551.773	148.583	EVQNQLVDR	[3] Deamidated; (Q)|[5] Deamidated (Q)		Q8TCG1-2	KIAA1524	Isoform 2 of Protein CIP2A OS=Homo sapiens GN=KIAA1524 - [CIP2A_HUMAN]	65	19	9	10	10	9	8	0.673	0.537	0.579	0.292	0.539	0.134847	0.667312	0.264739	0.340569	0.706184
3324	3	451.223	112.13	EQQSNIAVFQGK	[2] Deamidated; (Q)|[5] Deamidated; (N)|[10] Deamidated (Q)		Q8NEF9	SRFBP1	Serum response factor-binding protein 1 OS=Homo sapiens GN=SRFBP1 PE=1 SV=1 - [SRFB1_HUMAN]	65	19	9	10	10	9	8	0.567	0.537	0.558	0.52	0.487	0.228695	0.770865	0.260537	0.375883	0.952154
2405	2	811.915	0	AMTLQEAEAFVGAER			O15031	PLXNB2	Plexin-B2 OS=Homo sapiens GN=PLXNB2 PE=1 SV=3 - [PLXB2_HUMAN]	65	19	9	10	10	9	8	0.538	0.537	0.447	0.468	0.553	0.211516	0.826322	0.28046	0.217204	0.661057
17341	3	596.627	126.296	EYFYISSAIPDNGRR			P52803	EFNA5	Ephrin-A5 OS=Homo sapiens GN=EFNA5 PE=1 SV=1 - [EFNA5_HUMAN]	65	19	9	10	10	9	8	0.684	0.537	0.474	0.415	0.487	0.194487	0.994489	0.900636	0.411649	0.735294
204	3	377.86	147.428	INGENSEVIR	[2] Deamidated (N)		P98164	LRP2	Low-density lipoprotein receptor-related protein 2 OS=Homo sapiens GN=LRP2 PE=1 SV=3 - [LRP2_HUMAN]	65	19	9	10	10	9	8	0.632	0.532	0.511	0.409	0.658	0.177504	0.810843	0.673524	0.250341	0.891938
6209	2	623.313	137.168	FLANFYINGGK	[4] Deamidated; (N)|[8] Deamidated (N)		Q8N7X2-4	STPG3	Isoform 4 of Protein STPG3 OS=Homo sapiens GN=STPG3 - [STPG3_HUMAN]	65	19	9	10	10	9	8	0.667	0.526	0.516	0.398	0.513	0.183188	0.992837	0.632003	0.295488	0.933506
9309	2	489.267	178.134	QLFNAAALK	[1] Deamidated; (Q)|[4] Deamidated (N)		O15015	ZNF646	Zinc finger protein 646 OS=Homo sapiens GN=ZNF646 PE=1 SV=1 - [ZN646_HUMAN]	65	19	9	10	10	9	8	0.591	0.526	0.611	0.374	0.447	0.314972	0.88496	0.47485	0.277803	0.47531
14170	3	541.613	205.059	HLQALEELDLGDNR			Q86UN3	RTN4RL2	Reticulon-4 receptor-like 2 OS=Homo sapiens GN=RTN4RL2 PE=1 SV=1 - [R4RL2_HUMAN]	65	19	9	10	10	9	8	0.608	0.526	0.463	0.439	0.349	0.119788	0.837753	0.53336	0.203498	0.180688
82	2	504.736	124.395	VQAENDFGK	[2] Deamidated (Q)		O94856-4	NFASC	Isoform 4 of Neurofascin OS=Homo sapiens GN=NFASC - [NFASC_HUMAN]	65	19	9	10	10	9	8	0.62	0.521	0.468	0.386	0.599	0.127175	0.69813	0.392382	0.441429	0.432406
16092	2	794.39	158.561	ALAAQNIVEDMEQR			Q16222-2	UAP1	Isoform AGX1 of UDP-N-acetylhexosamine pyrophosphorylase OS=Homo sapiens GN=UAP1 - [UAP1_HUMAN]	65	19	9	10	10	9	8	0.637	0.521	0.553	0.404	0.586	0.146688	0.763776	0.28103	0.338452	0.709737
18680	3	690.692	101.466	LQSQIGGEFQSFPKVFQK	[4] Deamidated; (Q)|[10] Deamidated (Q)		Q3SY17	SLC25A52	Solute carrier family 25 member 52 OS=Homo sapiens GN=SLC25A52 PE=2 SV=2 - [S2552_HUMAN]	65	19	9	10	10	9	8	0.754	0.516	0.563	0.281	0.572	0.0340353	0.85823	0.657711	0.0616124	0.433237
338	2	566.285	0	INGENSEVIR	[2] Deamidated (N)		P98164	LRP2	Low-density lipoprotein receptor-related protein 2 OS=Homo sapiens GN=LRP2 PE=1 SV=3 - [LRP2_HUMAN]	65	19	9	10	10	9	8	0.69	0.516	0.463	0.345	0.546	0.0834746	0.970951	0.95766	0.188919	0.750711
261	2	566.286	242.741	LNIWDVGGQK	[2] Deamidated; (N)|[9] Deamidated (Q)		P36404-2	ARL2	Isoform 2 of ADP-ribosylation factor-like protein 2 OS=Homo sapiens GN=ARL2 - [ARL2_HUMAN]	65	19	9	10	10	9	8	0.673	0.516	0.463	0.357	0.546	0.163457	0.803267	0.966835	0.26795	0.891821
27874	2	575.281	173.973	AAPSAEFSVDR			Q9HCB6	SPON1	Spondin-1 OS=Homo sapiens GN=SPON1 PE=1 SV=2 - [SPON1_HUMAN]	65	19	9	10	10	9	8	0.608	0.516	0.511	0.357	0.678	0.470538	0.862635	0.95584	0.19753	0.0972868
3965	4	396.228	0	QILDKSYYLGLLR			Q96LB3-2	IFT74	Isoform 2 of Intraflagellar transport protein 74 homolog OS=Homo sapiens GN=IFT74 - [IFT74_HUMAN]	65	19	9	10	10	9	8	0.813	0.511	0.558	0.415	0.513	0.0387088	0.769476	0.194523	0.327914	0.972958
120	2	494.783	119.946	TSYHLVLR			P42702	LIFR	Leukemia inhibitory factor receptor OS=Homo sapiens GN=LIFR PE=1 SV=1 - [LIFR_HUMAN]	65	19	9	10	10	9	8	0.637	0.511	0.484	0.31	0.605	0.201404	0.903015	0.56323	0.317235	0.962984
342	3	377.86	159.781	INGENSEVIR	[2] Deamidated (N)		P98164	LRP2	Low-density lipoprotein receptor-related protein 2 OS=Homo sapiens GN=LRP2 PE=1 SV=3 - [LRP2_HUMAN]	65	19	9	10	10	9	8	0.766	0.505	0.537	0.339	0.553	0.0905931	0.975288	0.954942	0.178	0.823623
37658	2	840.423	151.12	INIHEYYLGNMLAK	[10] Deamidated (N)		Q96DZ1-2	ERLEC1	Isoform 2 of Endoplasmic reticulum lectin 1 OS=Homo sapiens GN=ERLEC1 - [ERLEC_HUMAN]	65	19	9	10	10	9	8	0.749	0.505	0.479	0.327	0.421	0.0397574	0.507996	0.816906	0.127319	0.382963
4234	3	443.894	0	RMVTKFGMSEK	[2] Oxidation (M)		Q96TA2-3	YME1L1	Isoform 3 of ATP-dependent zinc metalloprotease YME1L1 OS=Homo sapiens GN=YME1L1 - [YMEL1_HUMAN]	65	19	9	10	10	9	8	0.684	0.505	0.468	0.374	0.592	0.127731	0.795149	0.890519	0.503862	0.599447
30017	2	816.943	0	SLEDVVIDIQSSLSK			Q9H8J5	MANSC1	MANSC domain-containing protein 1 OS=Homo sapiens GN=MANSC1 PE=2 SV=1 - [MANS1_HUMAN]	65	19	9	10	10	9	8	0.69	0.505	0.484	0.351	0.546	0.0864566	0.66019	0.752832	0.198496	0.369289
4070	3	414.919	132.051	TALALEVGELVK			P46108	CRK	Adapter molecule crk OS=Homo sapiens GN=CRK PE=1 SV=2 - [CRK_HUMAN]	65	19	9	10	10	9	8	0.749	0.505	0.442	0.292	0.546	0.0478921	0.91906	0.484531	0.119847	0.665464
10058	3	560.62	0	INIHEYYLGNMLAK	[10] Deamidated (N)		Q96DZ1-2	ERLEC1	Isoform 2 of Endoplasmic reticulum lectin 1 OS=Homo sapiens GN=ERLEC1 - [ERLEC_HUMAN]	65	19	9	10	10	9	8	0.784	0.5	0.458	0.298	0.52	0.0267203	0.910632	0.891752	0.0746328	0.688327
15062	3	377.865	105.392	INGENSEVIR	[2] Deamidated (N)		P98164	LRP2	Low-density lipoprotein receptor-related protein 2 OS=Homo sapiens GN=LRP2 PE=1 SV=3 - [LRP2_HUMAN]	65	19	9	10	10	9	8	0.696	0.5	0.463	0.398	0.546	0.0698927	0.868245	0.724149	0.572913	0.35517
1298	2	546.279	289.46	SDDGVAVICR	[9] Carbamidomethyl (C)		Q8N3J6-4	CADM2	Isoform 5 of Cell adhesion molecule 2 OS=Homo sapiens GN=CADM2 - [CADM2_HUMAN]	65	19	9	10	10	9	8	0.678	0.5	0.484	0.421	0.546	0.0884408	0.881809	0.550058	0.212292	0.86978
11803	3	555.979	116.883	YLGPQYVAGITNLKK	[5] Deamidated (Q)		P02788-2	LTF	Isoform DeltaLf of Lactotransferrin OS=Homo sapiens GN=LTF - [TRFL_HUMAN]	65	19	9	10	10	9	8	0.725	0.495	0.574	0.339	0.52	0.0405077	0.980276	0.778872	0.116364	0.916329
10206	2	470.213	192.154	NCELFTR	[2] Carbamidomethyl (C)		P00742	F10	Coagulation factor X OS=Homo sapiens GN=F10 PE=1 SV=2 - [FA10_HUMAN]	65	19	9	10	10	9	8	0.713	0.495	0.489	0.269	0.579	0.110817	0.772708	0.663421	0.0839044	0.74696
20220	2	661.354	141.094	NTIVETLKMEK	[9] Oxidation (M)		Q15643	TRIP11	Thyroid receptor-interacting protein 11 OS=Homo sapiens GN=TRIP11 PE=1 SV=3 - [TRIPB_HUMAN]	65	19	9	10	10	9	8	0.573	0.495	0.547	0.433	0.546	0.223529	0.794147	0.574276	0.287751	0.862358
819	2	440.748	192.987	SLGEHLPK			Q13094	LCP2	Lymphocyte cytosolic protein 2 OS=Homo sapiens GN=LCP2 PE=1 SV=1 - [LCP2_HUMAN]	65	19	9	10	10	9	8	0.713	0.495	0.579	0.386	0.52	0.0994079	0.604476	0.268902	0.345203	0.735402
680	3	527.968	101.622	QILDKSYYLGLLR			Q96LB3-2	IFT74	Isoform 2 of Intraflagellar transport protein 74 homolog OS=Homo sapiens GN=IFT74 - [IFT74_HUMAN]	65	19	9	10	10	9	8	0.778	0.495	0.574	0.374	0.533	0.029621	0.999937	0.288667	0.219226	0.841879
2224	3	573.287	108.853	AHTDVGPGPESSPVLVR			P10586-2	PTPRF	Isoform 2 of Receptor-type tyrosine-protein phosphatase F OS=Homo sapiens GN=PTPRF - [PTPRF_HUMAN]	65	19	9	10	10	9	8	0.614	0.495	0.468	0.339	0.5	0.137926	0.876937	0.334099	0.354472	0.873275
6855	2	623.307	235.635	GNLDARLDGGEK	[2] Deamidated (N)		Q99674-3	CGREF1	Isoform 3 of Cell growth regulator with EF hand domain protein 1 OS=Homo sapiens GN=CGREF1 - [CGRE1_HUMAN]	65	19	9	10	10	9	8	0.702	0.489	0.411	0.345	0.572	0.0904883	0.974504	0.643768	0.145111	0.550201
18	2	509.297	129.494	MGINSILLR	[4] Deamidated (N)		Q53FP2	TMEM35A	Transmembrane protein 35A OS=Homo sapiens GN=TMEM35A PE=2 SV=2 - [TM35A_HUMAN]	65	19	9	10	10	9	8	0.69	0.489	0.532	0.427	0.618	0.119199	0.899052	0.356307	0.244132	0.828428
46746	3	651.342	100.731	LSMMIHPAAFTLEHIPK	[3] Oxidation (M)		O94901-6	SUN1	Isoform 6 of SUN domain-containing protein 1 OS=Homo sapiens GN=SUN1 - [SUN1_HUMAN]	65	19	9	10	10	9	8	0.591	0.489	0.505	0.462	0.553	0.657599	0.934627	0.952837	0.885206	0.775839
4934	2	623.308	209.484	GNLDARLDGGEK	[2] Deamidated (N)		Q99674-3	CGREF1	Isoform 3 of Cell growth regulator with EF hand domain protein 1 OS=Homo sapiens GN=CGREF1 - [CGRE1_HUMAN]	65	19	9	10	10	9	8	0.749	0.484	0.389	0.31	0.467	0.0307188	0.824821	0.330495	0.124189	0.63039
33680	2	847.914	333.322	ALDVGSGSGILTACFAR	[14] Carbamidomethyl (C)		P22061	PCMT1	Protein-L-isoaspartate(D-aspartate) O-methyltransferase OS=Homo sapiens GN=PCMT1 PE=1 SV=4 - [PIMT_HUMAN]	65	19	9	10	10	9	8	0.532	0.484	0.405	0.409	0.408	0.32298	0.518415	0.729814	0.484385	0.335355
20861	2	592.849	242.808	LLCGATLIAPR	[3] Carbamidomethyl (C)		Q9UBX7-1	KLK11	Isoform 1 of Kallikrein-11 OS=Homo sapiens GN=KLK11 - [KLK11_HUMAN]	65	19	9	10	10	9	8	0.673	0.479	0.484	0.292	0.546	0.11494	0.84387	0.846194	0.177995	0.834884
24920	2	808.857	129.83	GCDTQMIYDMLLR	[2] Carbamidomethyl; (C)|[5] Deamidated (Q)		Q9NQW8-2	CNGB3	Isoform 2 of Cyclic nucleotide-gated cation channel beta-3 OS=Homo sapiens GN=CNGB3 - [CNGB3_HUMAN]	65	19	9	10	10	9	8	0.62	0.479	0.468	0.287	0.507	0.272989	0.945691	0.773576	0.155302	0.919292
10224	2	894.436	0	EYFYISSAIPDNGRR			P52803	EFNA5	Ephrin-A5 OS=Homo sapiens GN=EFNA5 PE=1 SV=1 - [EFNA5_HUMAN]	65	19	9	10	10	9	8	0.649	0.479	0.495	0.456	0.474	0.206066	0.852325	0.609865	0.307281	0.805146
3618	2	372.735	174.712	EKNLLK			P31513	FMO3	Dimethylaniline monooxygenase [N-oxide-forming] 3 OS=Homo sapiens GN=FMO3 PE=1 SV=5 - [FMO3_HUMAN]	65	19	9	10	10	9	8	0.684	0.479	0.495	0.427	0.52	0.119501	0.996999	0.560638	0.187439	0.903243
5252	2	437.748	201.164	LGSLDIEK			Q8IYD9	LAS2	Lung adenoma susceptibility protein 2 OS=Homo sapiens GN=LAS2 PE=1 SV=1 - [LAS2_HUMAN]	65	19	9	10	10	9	8	0.608	0.479	0.511	0.392	0.493	0.203516	0.906503	0.709413	0.352859	0.867264
12738	2	561.775	114.386	WVQWFGDGK			Q9UBC3-7	DNMT3B	Isoform 7 of DNA (cytosine-5)-methyltransferase 3B OS=Homo sapiens GN=DNMT3B - [DNM3B_HUMAN]	65	19	9	10	10	9	8	0.813	0.479	0.6	0.374	0.553	0.028538	0.72484	0.309347	0.647827	0.620887
2125	4	642.069	102.848	QWHVEHFVCAKCEKPFLGHR	[9] Carbamidomethyl; (C)|[12] Carbamidomethyl (C)		Q7Z4I7-4	LIMS2	Isoform 4 of LIM and senescent cell antigen-like-containing domain protein 2 OS=Homo sapiens GN=LIMS2 - [LIMS2_HUMAN]	65	19	9	10	10	9	8	0.754	0.474	0.479	0.409	0.572	0.0283764	0.853306	0.745018	0.251831	0.699567
25138	2	366.693	123.037	DILDQK	[5] Deamidated (Q)		P11926	ODC1	Ornithine decarboxylase OS=Homo sapiens GN=ODC1 PE=1 SV=2 - [DCOR_HUMAN]	65	19	9	10	10	9	8	0.667	0.474	0.384	0.363	0.474	0.212262	0.985512	0.453799	0.447222	0.685471
20623	2	535.815	163.312	DVVPVLVSSR			P43146	DCC	Netrin receptor DCC OS=Homo sapiens GN=DCC PE=1 SV=2 - [DCC_HUMAN]	65	19	9	10	10	9	8	0.567	0.474	0.495	0.462	0.434	0.445396	0.902	0.94915	0.624379	0.507513
4545	3	412.875	0	SVGEGPYSELAK			P01213	PDYN	Proenkephalin-B OS=Homo sapiens GN=PDYN PE=1 SV=1 - [PDYN_HUMAN]	65	19	9	10	10	9	8	0.673	0.474	0.411	0.415	0.572	0.100948	0.895834	0.673941	0.523243	0.806588
5457	2	754.903	150.136	YLVVYNPLEQDR			Q16706	MAN2A1	Alpha-mannosidase 2 OS=Homo sapiens GN=MAN2A1 PE=1 SV=2 - [MA2A1_HUMAN]	65	19	9	10	10	9	8	0.696	0.474	0.416	0.333	0.586	0.0493038	0.901806	0.309804	0.281571	0.548946
1369	2	621.875	178.805	TALALEVGELVK			P46108	CRK	Adapter molecule crk OS=Homo sapiens GN=CRK PE=1 SV=2 - [CRK_HUMAN]	65	19	9	10	10	9	8	0.708	0.474	0.505	0.31	0.533	0.0814673	0.96219	0.678951	0.127248	0.988654
784	3	675.664	0	NLFNNQGNASPPAGPSNVPK	[1] Deamidated; (N)|[6] Deamidated (Q)		O15117	FYB	FYN-binding protein OS=Homo sapiens GN=FYB PE=1 SV=2 - [FYB_HUMAN]	65	19	9	10	10	9	8	0.749	0.468	0.442	0.275	0.651	0.0492065	0.849184	0.658383	0.207803	0.314112
871	3	675.663	0	EHLTESLFFEQSFQPGK	[11] Deamidated (Q)		Q9UJG1-3	MOSPD1	Isoform 3 of Motile sperm domain-containing protein 1 OS=Homo sapiens GN=MOSPD1 - [MSPD1_HUMAN]	65	19	9	10	10	9	8	0.696	0.468	0.463	0.322	0.612	0.0603657	0.934365	0.911525	0.229095	0.488778
7236	2	511.744	133.746	QQFDLENK	[2] Deamidated (Q)		P36871	PGM1	Phosphoglucomutase-1 OS=Homo sapiens GN=PGM1 PE=1 SV=3 - [PGM1_HUMAN]	65	19	9	10	10	9	8	0.655	0.468	0.474	0.316	0.52	0.173673	0.843965	0.902641	0.320337	0.552091
5805	2	591.8	148.883	YLSEVASGDNK			P31946-2	YWHAB	Isoform Short of 14-3-3 protein beta/alpha OS=Homo sapiens GN=YWHAB - [1433B_HUMAN]	65	19	9	10	10	9	8	0.608	0.468	0.489	0.368	0.461	0.170262	0.944474	0.89342	0.539369	0.848453
16539	2	679.839	211.872	LVASDLDEGLNGR			Q9NYQ8	FAT2	Protocadherin Fat 2 OS=Homo sapiens GN=FAT2 PE=1 SV=2 - [FAT2_HUMAN]	65	19	9	10	10	9	8	0.655	0.468	0.468	0.333	0.493	0.106691	0.783097	0.782992	0.232617	0.800698
3104	2	404.216	191.936	FLEGDVK			Q86YC2	PALB2	Partner and localizer of BRCA2 OS=Homo sapiens GN=PALB2 PE=1 SV=1 - [PALB2_HUMAN]	65	19	9	10	10	9	8	0.754	0.468	0.558	0.322	0.572	0.0506653	0.799009	0.607034	0.546822	0.153756
21133	3	603.659	150.693	IRYESLTDPSKLDSGK			P07900	HSP90AA1	Heat shock protein HSP 90-alpha OS=Homo sapiens GN=HSP90AA1 PE=1 SV=5 - [HS90A_HUMAN]	65	19	9	10	10	9	8	0.69	0.468	0.484	0.281	0.5	0.0973285	0.736657	0.588427	0.236408	0.933213
1532	3	527.968	146.886	RQPIDNVSRNLLR	[10] Deamidated (N)		Q8N201	INTS1	Integrator complex subunit 1 OS=Homo sapiens GN=INTS1 PE=1 SV=2 - [INT1_HUMAN]	65	19	9	10	10	9	8	0.789	0.463	0.537	0.351	0.566	0.0195928	0.797022	0.577407	0.14993	0.592258
500	3	610.285	0	HGHTCLMISCYKGHK	[5] Carbamidomethyl; (C)|[10] Carbamidomethyl (C)		Q96JP0	FEM1C	Protein fem-1 homolog C OS=Homo sapiens GN=FEM1C PE=1 SV=1 - [FEM1C_HUMAN]	65	19	9	10	10	9	8	0.766	0.463	0.542	0.38	0.559	0.0626879	0.936896	0.615906	0.389416	0.599526
1216	2	594.797	177.855	ELNLTEHFGK	[3] Deamidated (N)		O75691	UTP20	Small subunit processome component 20 homolog OS=Homo sapiens GN=UTP20 PE=1 SV=3 - [UTP20_HUMAN]	65	19	9	10	10	9	8	0.737	0.463	0.421	0.345	0.553	0.0897752	0.856002	0.704901	0.238825	0.813831
184	2	551.773	139.532	QLAQAEQEGK	[1] Deamidated (Q)		Q9BV73-2	CEP250	Isoform 2 of Centrosome-associated protein CEP250 OS=Homo sapiens GN=CEP250 - [CP250_HUMAN]	65	19	9	10	10	9	8	0.632	0.463	0.521	0.327	0.566	0.1652	0.994955	0.40986	0.33445	0.907708
822	3	396.867	0	ELNLTEHFGK	[3] Deamidated (N)		O75691	UTP20	Small subunit processome component 20 homolog OS=Homo sapiens GN=UTP20 PE=1 SV=3 - [UTP20_HUMAN]	65	19	9	10	10	9	8	0.749	0.458	0.426	0.298	0.651	0.0844876	0.980763	0.962783	0.200127	0.650304
1535	2	594.805	185.845	KLHMESKGNK	[4] Oxidation; (M)|[9] Deamidated (N)		Q6UWJ1-2	TMCO3	Isoform 2 of Transmembrane and coiled-coil domain-containing protein 3 OS=Homo sapiens GN=TMCO3 - [TMCO3_HUMAN]	65	19	9	10	10	9	8	0.731	0.458	0.521	0.316	0.507	0.0314677	0.58461	0.836812	0.161693	0.914404
1936	2	1012.99	107.427	NLFNNQGNASPPAGPSNVPK	[1] Deamidated; (N)|[6] Deamidated (Q)		O15117	FYB	FYN-binding protein OS=Homo sapiens GN=FYB PE=1 SV=2 - [FYB_HUMAN]	65	19	9	10	10	9	8	0.678	0.458	0.505	0.345	0.599	0.139704	0.495987	0.678785	0.244869	0.332845
1533	4	642.069	100.976	QWHVEHFVCAKCEKPFLGHR	[9] Carbamidomethyl; (C)|[12] Carbamidomethyl (C)		Q7Z4I7-4	LIMS2	Isoform 4 of LIM and senescent cell antigen-like-containing domain protein 2 OS=Homo sapiens GN=LIMS2 - [LIMS2_HUMAN]	65	19	9	10	10	9	8	0.795	0.453	0.568	0.38	0.526	0.0064909	0.525563	0.482016	0.188979	0.939599
1798	2	686.836	181.572	EIPSYTFSCIR	[9] Carbamidomethyl (C)		O94769	ECM2	Extracellular matrix protein 2 OS=Homo sapiens GN=ECM2 PE=2 SV=1 - [ECM2_HUMAN]	65	19	9	10	10	9	8	0.789	0.453	0.474	0.368	0.533	0.0339447	0.853823	0.747444	0.388547	0.963548
1190	2	594.796	176.726	IFQNTHAIDK	[3] Deamidated; (Q)|[4] Deamidated (N)		P28476	GABRR2	Gamma-aminobutyric acid receptor subunit rho-2 OS=Homo sapiens GN=GABRR2 PE=2 SV=5 - [GBRR2_HUMAN]	65	19	9	10	10	9	8	0.737	0.453	0.442	0.316	0.526	0.0627139	0.858194	0.704071	0.188054	0.933917
6703	3	435.232	120.519	QPTNPFLEMVK			Q29RF7	PDS5A	Sister chromatid cohesion protein PDS5 homolog A OS=Homo sapiens GN=PDS5A PE=1 SV=1 - [PDS5A_HUMAN]	65	19	9	10	10	9	8	0.702	0.453	0.511	0.392	0.539	0.0797385	0.891626	0.839245	0.503671	0.642336
909	2	701.329	176.621	DYESGQLYGLEK			Q659C4-7	LARP1B	Isoform 7 of La-related protein 1B OS=Homo sapiens GN=LARP1B - [LAR1B_HUMAN]	65	19	9	10	10	9	8	0.807	0.453	0.516	0.31	0.605	0.0360684	0.983375	0.661682	0.138052	0.532943
716	2	566.295	0	INGENSEVIR	[2] Deamidated (N)		P98164	LRP2	Low-density lipoprotein receptor-related protein 2 OS=Homo sapiens GN=LRP2 PE=1 SV=3 - [LRP2_HUMAN]	65	19	9	10	10	9	8	0.754	0.447	0.474	0.333	0.533	0.0719127	0.982709	0.686286	0.338471	0.851888
1055	3	396.867	116.201	VQELQQQSAR	[2] Deamidated; (Q)|[5] Deamidated (Q)		Q7Z406-4	MYH14	Isoform 4 of Myosin-14 OS=Homo sapiens GN=MYH14 - [MYH14_HUMAN]	65	19	9	10	10	9	8	0.725	0.447	0.458	0.281	0.572	0.0654283	0.970393	0.887378	0.170113	0.767045
26272	3	700.022	131.555	IPGMLIIDTPGHESFSNLR	[17] Deamidated (N)		O60841	EIF5B	Eukaryotic translation initiation factor 5B OS=Homo sapiens GN=EIF5B PE=1 SV=4 - [IF2P_HUMAN]	65	19	9	10	10	9	8	0.596	0.447	0.595	0.322	0.48	0.379326	0.850912	0.504958	0.450758	0.750674
2394	3	534.284	152.666	KIDPSSSLEAEPLSK			Q7Z2Z1-2	TICRR	Isoform 2 of Treslin OS=Homo sapiens GN=TICRR - [TICRR_HUMAN]	65	19	9	10	10	9	8	0.713	0.447	0.468	0.415	0.487	0.0916062	0.668835	0.343871	0.17916	0.773318
3558	2	483.772	235.958	QSSHLGLPK			P08559-4	PDHA1	Isoform 4 of Pyruvate dehydrogenase E1 component subunit alpha, somatic form, mitochondrial OS=Homo sapiens GN=PDHA1 - [ODPA_HUMAN]	65	19	9	10	10	9	8	0.76	0.447	0.568	0.392	0.474	0.0304485	0.872122	0.54359	0.451071	0.956461
16200	2	751.383	163.778	ELSLVGPFPGLNMK			Q9H3G5	CPVL	Probable serine carboxypeptidase CPVL OS=Homo sapiens GN=CPVL PE=1 SV=2 - [CPVL_HUMAN]	65	19	9	10	10	9	8	0.731	0.447	0.558	0.316	0.533	0.0516351	0.786501	0.377373	0.0995423	0.671158
3555	3	640.007	111.926	AAEKNMEINKEELLGTK			P82673	MRPS35	28S ribosomal protein S35, mitochondrial OS=Homo sapiens GN=MRPS35 PE=1 SV=1 - [RT35_HUMAN]	65	19	9	10	10	9	8	0.702	0.442	0.547	0.497	0.612	0.0645137	0.822579	0.573992	0.922248	0.418945
25342	2	644.842	200.926	SLSTSIFEGGYK			Q9Y4C0	NRXN3	Neurexin-3 OS=Homo sapiens GN=NRXN3 PE=1 SV=4 - [NRX3A_HUMAN]	65	19	9	10	10	9	8	0.684	0.442	0.484	0.415	0.408	0.103025	0.407644	0.937676	0.31871	0.34488
19824	4	396.227	100.98	LDTSGFSSILVTLTK			Q969F9-2	HPS3	Isoform 2 of Hermansky-Pudlak syndrome 3 protein OS=Homo sapiens GN=HPS3 - [HPS3_HUMAN]	65	19	9	10	10	9	8	0.789	0.442	0.621	0.363	0.559	0.0228965	0.638802	0.135837	0.291163	0.730526
4174	2	437.748	196.481	GILIDTSR			P07686	HEXB	Beta-hexosaminidase subunit beta OS=Homo sapiens GN=HEXB PE=1 SV=3 - [HEXB_HUMAN]	65	19	9	10	10	9	8	0.69	0.442	0.542	0.339	0.579	0.113833	0.673357	0.72845	0.211064	0.98491
1347	3	414.919	171.413	TALALEVGELVK			P46108	CRK	Adapter molecule crk OS=Homo sapiens GN=CRK PE=1 SV=2 - [CRK_HUMAN]	65	19	9	10	10	9	8	0.825	0.442	0.516	0.275	0.487	0.00631087	0.726528	0.840176	0.0901415	0.772322
8419	2	501.778	139.314	AKQLIDQGK	[3] Deamidated; (Q)|[7] Deamidated (Q)		Q96G03-2	PGM2	Isoform 2 of Phosphoglucomutase-2 OS=Homo sapiens GN=PGM2 - [PGM2_HUMAN]	65	19	9	10	10	9	8	0.801	0.437	0.537	0.386	0.526	0.0251153	0.874446	0.891231	0.264855	0.913082
408	2	632.333	108.754	GLTELQQQFAK	[8] Deamidated (Q)		O94964-2	SOGA1	Isoform 2 of Protein SOGA1 OS=Homo sapiens GN=SOGA1 - [SOGA1_HUMAN]	65	19	9	10	10	9	8	0.784	0.437	0.489	0.292	0.566	0.0351953	0.844308	0.901631	0.212068	0.619456
1441	2	503.772	192.469	ILFCQTPK	[4] Carbamidomethyl (C)		O43529	CHST10	Carbohydrate sulfotransferase 10 OS=Homo sapiens GN=CHST10 PE=1 SV=1 - [CHSTA_HUMAN]	65	19	9	10	10	9	8	0.754	0.437	0.658	0.339	0.684	0.0953094	0.955324	0.167268	0.238855	0.56403
9356	2	515.272	108.477	QVEQELQR			D6REC4	CFAP99	Cilia- and flagella-associated protein 99 OS=Homo sapiens GN=CFAP99 PE=3 SV=1 - [CFA99_HUMAN]	65	19	9	10	10	9	8	0.596	0.437	0.416	0.322	0.414	0.553292	0.698841	0.539125	0.277195	0.404353
1381	3	690.692	131.48	VFSMFLETLVDFIQVHK	[4] Oxidation; (M)|[14] Deamidated (Q)		O75122	CLASP2	CLIP-associating protein 2 OS=Homo sapiens GN=CLASP2 PE=1 SV=2 - [CLAP2_HUMAN]	65	19	9	10	10	9	8	0.749	0.432	0.568	0.322	0.513	0.0324853	0.416258	0.603261	0.173461	0.860441
565	2	580.291	147.777	DINTFIHGNK	[9] Deamidated (N)		P03950	ANG	Angiogenin OS=Homo sapiens GN=ANG PE=1 SV=1 - [ANGI_HUMAN]	65	19	9	10	10	9	8	0.719	0.432	0.426	0.275	0.566	0.0771754	0.448659	0.709736	0.0302506	0.749347
2167	2	1178.53	191.222	SAESPQDAADLFTDLENAFQGK	[6] Deamidated; (Q)|[20] Deamidated (Q)		Q96CW5-2	TUBGCP3	Isoform 2 of Gamma-tubulin complex component 3 OS=Homo sapiens GN=TUBGCP3 - [GCP3_HUMAN]	65	19	9	10	10	9	8	0.667	0.432	0.5	0.404	0.566	0.157803	0.974842	0.591639	0.36829	0.65084
1278	2	473.267	220.317	SVAIEVDGR			Q8IWU5-2	SULF2	Isoform 2 of Extracellular sulfatase Sulf-2 OS=Homo sapiens GN=SULF2 - [SULF2_HUMAN]	65	19	9	10	10	9	8	0.76	0.432	0.616	0.363	0.513	0.0768504	0.685545	0.244112	0.254795	0.674922
8820	3	607.271	143.766	EFNFNLGEMNKSNMK	[3] Deamidated; (N)|[9] Oxidation (M)		Q7RTP0-2	NIPA1	Isoform 2 of Magnesium transporter NIPA1 OS=Homo sapiens GN=NIPA1 - [NIPA1_HUMAN]	65	19	9	10	10	9	8	0.784	0.426	0.484	0.304	0.474	0.0542684	0.580984	0.799039	0.314549	0.690803
5893	3	560.619	0	INIHEYYLGNMLAK	[2] Deamidated (N)		Q96DZ1-2	ERLEC1	Isoform 2 of Endoplasmic reticulum lectin 1 OS=Homo sapiens GN=ERLEC1 - [ERLEC_HUMAN]	65	19	9	10	10	9	8	0.754	0.426	0.442	0.31	0.5	0.0331569	0.463641	0.445898	0.454113	0.788513
188	2	365.704	150.66	WAAVAGR			Q9Y3B3-2	TMED7	Isoform 2 of Transmembrane emp24 domain-containing protein 7 OS=Homo sapiens GN=TMED7 - [TMED7_HUMAN]	65	19	9	10	10	9	8	0.713	0.426	0.442	0.31	0.546	0.110152	0.891495	0.567217	0.246723	0.937056
16841	2	456.716	235.773	TSSSFEVR			P04278	SHBG	Sex hormone-binding globulin OS=Homo sapiens GN=SHBG PE=1 SV=2 - [SHBG_HUMAN]	65	19	9	10	10	9	8	0.643	0.426	0.474	0.275	0.421	0.349445	0.517518	0.751589	0.0932473	0.672805
2898	3	415.874	0	GNLDARLDGGEK	[2] Deamidated (N)		Q99674-3	CGREF1	Isoform 3 of Cell growth regulator with EF hand domain protein 1 OS=Homo sapiens GN=CGREF1 - [CGRE1_HUMAN]	65	19	9	10	10	9	8	0.766	0.421	0.458	0.298	0.52	0.0401871	0.862817	0.836348	0.157833	0.963682
5694	2	623.308	205.896	GNLDARLDGGEK	[2] Deamidated (N)		Q99674-3	CGREF1	Isoform 3 of Cell growth regulator with EF hand domain protein 1 OS=Homo sapiens GN=CGREF1 - [CGRE1_HUMAN]	65	19	9	10	10	9	8	0.743	0.421	0.5	0.357	0.52	0.0438132	0.406741	0.745968	0.487264	0.903048
2809	3	604.312	132.034	DLAARNCLVGENHLVK	[6] Deamidated; (N)|[7] Carbamidomethyl; (C)|[12] Deamidated (N)		P00519	ABL1	Tyrosine-protein kinase ABL1 OS=Homo sapiens GN=ABL1 PE=1 SV=4 - [ABL1_HUMAN]	65	19	9	10	10	9	8	0.661	0.421	0.468	0.363	0.52	0.146299	0.813715	0.359167	0.190426	0.736545
64693	2	537.767	158.685	DLSLEEIQK			P16949	STMN1	Stathmin OS=Homo sapiens GN=STMN1 PE=1 SV=3 - [STMN1_HUMAN]	65	19	9	10	10	9	8	0.62	0.421	0.616	0.404	0.493	0.349086	0.483726	0.421147	0.221245	0.718782
266	2	537.807	134.656	NFVINVVNR			P12110-3	COL6A2	Isoform 2C2A' of Collagen alpha-2(VI) chain OS=Homo sapiens GN=COL6A2 - [CO6A2_HUMAN]	65	19	9	10	10	9	8	0.737	0.421	0.505	0.298	0.572	0.0670375	0.766951	0.493691	0.21028	0.916676
12815	2	545.289	256.052	ASSLESGVPSR			P01602	IGKV1-5	Immunoglobulin kappa variable 1-5 OS=Homo sapiens GN=IGKV1-5 PE=1 SV=2 - [KV105_HUMAN]	65	19	9	10	10	9	8	0.649	0.416	0.537	0.363	0.441	0.224766	0.226486	0.594629	0.316357	0.527232
12270	2	511.745	168.209	ELEEDFIK			Q14019	COTL1	Coactosin-like protein OS=Homo sapiens GN=COTL1 PE=1 SV=3 - [COTL1_HUMAN]	65	19	9	10	10	9	8	0.749	0.416	0.537	0.298	0.539	0.0450623	0.71478	0.351712	0.164446	0.999428
16967	2	708.35	171.829	ANPYFEYLQIR	[2] Deamidated; (N)|[9] Deamidated (Q)		Q6UB99	ANKRD11	Ankyrin repeat domain-containing protein 11 OS=Homo sapiens GN=ANKRD11 PE=1 SV=3 - [ANR11_HUMAN]	65	19	9	10	10	9	8	0.632	0.411	0.579	0.304	0.303	0.225372	0.586001	0.417133	0.128619	0.137713
50	2	365.704	143.867	WAAVAGR			Q9Y3B3-2	TMED7	Isoform 2 of Transmembrane emp24 domain-containing protein 7 OS=Homo sapiens GN=TMED7 - [TMED7_HUMAN]	65	19	9	10	10	9	8	0.713	0.411	0.395	0.374	0.618	0.109921	0.99875	0.874374	0.177508	0.99848
3367	2	577.287	228.237	YSAPANLYVR			P23468-3	PTPRD	Isoform 3 of Receptor-type tyrosine-protein phosphatase delta OS=Homo sapiens GN=PTPRD - [PTPRD_HUMAN]	65	19	9	10	10	9	8	0.643	0.411	0.526	0.322	0.434	0.119064	0.600262	0.461286	0.233068	0.439538
477	2	452.261	129.728	KADIDLTK			P62269	RPS18	40S ribosomal protein S18 OS=Homo sapiens GN=RPS18 PE=1 SV=3 - [RS18_HUMAN]	65	19	9	10	10	9	8	0.772	0.411	0.495	0.275	0.586	0.0804737	0.894322	0.4149	0.192872	0.789822
569	3	396.872	0	KLHMESKGNK	[4] Oxidation; (M)|[9] Deamidated (N)		Q6UWJ1-2	TMCO3	Isoform 2 of Transmembrane and coiled-coil domain-containing protein 3 OS=Homo sapiens GN=TMCO3 - [TMCO3_HUMAN]	65	19	9	10	10	9	8	0.83	0.405	0.516	0.298	0.533	0.0201959	0.490499	0.866614	0.264574	0.72907
[truncated: 8,737 more rows]
