# Supplementary material for: A Multiplex Assay for the Stratification of Patients with Primary Central Nervous System Lymphoma Using Targeted Mass Spectrometry
Source: Cancers (Basel). 2020 Jun 29;12(7):1732. doi: 10.3390/cancers12071732 (PMC7407338; doi:10.3390/cancers12071732)
Supplement: Supplementary file 1 [file cancers-12-01732-s001.zip › Supplement/Supplementary Table3.xlsx]

## Sheet: Supplementary Table 2
Table S3: Results of tissue annotation from UniProt tissue annotation database.
Accession	Description	Plasma	Liver	Serum	Blood
P19827	Inter-alpha-trypsin inhibitor heavy chain H1	x	x	x	x
P00734	Prothrombin	x	x		x
P00751	Complement factor B	x	x		x
P01009	Alpha-1-antitrypsin	x	x		x
P02679-2	Isoform Gamma-A of Fibrinogen gamma chain	x	x		x
P02748	Complement component C9	x	x		x
P05155-2	Isoform 2 of Plasma protease C1 inhibitor	x	x		x
P07357	Complement component C8 alpha chain	x	x		x
P08294	Extracellular superoxide dismutase [Cu-Zn]	x	x		x
P0C0L5	Complement C4-B	x	x		x
P41222	Prostaglandin-H2 D-isomerase	x	x		x
Q06033-2	Isoform 2 of Inter-alpha-trypsin inhibitor heavy chain H3	x	x		x
Q07954	Prolow-density lipoprotein receptor-related protein 1	x	x		x
O75882-3	Isoform 3 of Attractin	x	x	x
P01019	Angiotensinogen	x	x	x
P01024	Complement C3	x	x	x
P19823	Inter-alpha-trypsin inhibitor heavy chain H2	x	x	x
Q04756	Hepatocyte growth factor activator	x	x	x
Q08380	Galectin-3-binding protein	x	x	x
Q96PD5	N-acetylmuramoyl-L-alanine amidase	x	x	x
P00748	Coagulation factor XII	x			x
P01344	Insulin-like growth factor II		x		x
P07360	Complement component C8 gamma chain		x		x
P12109	Collagen alpha-1(VI) chain		x		x
P13671	Complement component C6	x			x
Q9Y5Y7	Lymphatic vessel endothelial hyaluronic acid receptor 1	x	x
Q9UGM5	Fetuin-B	x	x
Q9NZP8	Complement C1r subcomponent-like protein	x	x
Q9BY67-2	Isoform 2 of Cell adhesion molecule 1	x	x
Q96IY4	Carboxypeptidase B2	x	x
Q92823-3	Isoform 3 of Neuronal cell adhesion molecule	x	x
Q6UX71	Plexin domain-containing protein 2	x	x
Q14624-3	Isoform 3 of Inter-alpha-trypsin inhibitor heavy chain H4	x	x
Q14624	Inter-alpha-trypsin inhibitor heavy chain H4	x	x
Q13790	Apolipoprotein F	x	x
Q13332-6	Isoform 2 of Receptor-type tyrosine-protein phosphatase S	x	x
Q03591	Complement factor H-related protein 1	x	x
P98160	Basement membrane-specific heparan sulfate proteoglycan core protein	x	x
P78324	Tyrosine-protein phosphatase non-receptor type substrate 1	x	x
P55290	Cadherin-13	x	x
P55083	Microfibril-associated glycoprotein 4	x	x
P55058	Phospholipid transfer protein	x	x
P54289-3	Isoform 3 of Voltage-dependent calcium channel subunit alpha-2/delta-1	x	x
P51884	Lumican	x	x
P49908	Selenoprotein P	x	x
P43652	Afamin	x	x
P43251-4	Isoform 4 of Biotinidase	x	x
P36955	Pigment epithelium-derived factor	x	x
P35858	Insulin-like growth factor-binding protein complex acid labile subunit	x	x
P35542	Serum amyloid A-4 protein	x	x
P27169	Serum paraoxonase/arylesterase 1	x	x
P25311	Zinc-alpha-2-glycoprotein	x	x
P23471-2	Isoform 2 of Receptor-type tyrosine-protein phosphatase zeta	x	x
P22105	Tenascin-X	x	x
P19652	Alpha-1-acid glycoprotein 2	x	x
P17936	Insulin-like growth factor-binding protein 3	x	x
P16070-15	Isoform 15 of CD44 antigen	x	x
P12111-4	Isoform 4 of Collagen alpha-3(VI) chain	x	x
P10909-4	Isoform 4 of Clusterin	x	x
P10643	Complement component C7	x	x
P09871	Complement C1s subcomponent	x	x
P08697	Alpha-2-antiplasmin	x	x
P08603	Complement factor H	x	x
P08571	Monocyte differentiation antigen CD14	x	x
P08195-2	Isoform 2 of 4F2 cell-surface antigen heavy chain	x	x
P08185	Corticosteroid-binding globulin	x	x
P07358	Complement component C8 beta chain	x	x
P07339	Cathepsin D	x	x
P07225	Vitamin K-dependent protein S	x	x
P06681	Complement C2	x	x
P05546	Heparin cofactor 2	x	x
P05543	Thyroxine-binding globulin	x	x
P05156	Complement factor I	x	x
P05154	Plasma serine protease inhibitor	x	x
P05090	Apolipoprotein D	x	x
P05067-11	Isoform 11 of Amyloid beta A4 protein	x	x
P04196	Histidine-rich glycoprotein	x	x
P04114	Apolipoprotein B-100	x	x
P04004	Vitronectin	x	x
P03952	Plasma kallikrein	x	x
P02790	Hemopexin	x	x
P02787	Serotransferrin	x	x
P02766	Transthyretin	x	x
P02765	Alpha-2-HS-glycoprotein	x	x
P02763	Alpha-1-acid glycoprotein 1	x	x
P02760	Protein AMBP	x	x
P02751-17	Isoform 17 of Fibronectin	x	x
P02751-14	Isoform 14 of Fibronectin	x	x
P02751-3	Isoform 3 of Fibronectin	x	x
P02749	Beta-2-glycoprotein 1	x	x
P02745	Complement C1q subcomponent subunit A	x	x
P02675	Fibrinogen beta chain	x	x
P02671-2	Isoform 2 of Fibrinogen alpha chain	x	x
P02671	Fibrinogen alpha chain	x	x
P02652	Apolipoprotein A-II	x	x
P01880	Ig delta chain C region	x	x
P01860	Ig gamma-3 chain C region	x	x
P01857	Ig gamma-1 chain C region	x	x
P01780	Immunoglobulin heavy variable 3-7	x	x
P01591	Immunoglobulin J chain	x	x
P01042-2	Isoform LMW of Kininogen-1	x	x
P01023	Alpha-2-macroglobulin	x	x
P01011	Alpha-1-antichymotrypsin	x	x
P01008	Antithrombin-III	x	x
P00739	Haptoglobin-related protein	x	x
P00738	Haptoglobin	x	x
P00736	Complement C1r subcomponent	x	x
P00450	Ceruloplasmin	x	x
O95445-2	Isoform 2 of Apolipoprotein M	x	x
O76096	Cystatin-F				x
P02649	Apolipoprotein E				x
P04156-2	Isoform 2 of Major prion protein				x
P13987	CD59 glycoprotein				x
P14136-3	Isoform 3 of Glial fibrillary acidic protein				x
P36222	Chitinase-3-like protein 1				x
P68871	Hemoglobin subunit beta				x
Q6UXB8	Peptidase inhibitor 16				x
Q9BQT9	Calsyntenin-3				x
P02647	Apolipoprotein A-I			x
P24592	Insulin-like growth factor-binding protein 6			x
Q9UBP4	Dickkopf-related protein 3		x
Q9NPH3-3	Isoform 3 of Interleukin-1 receptor accessory protein		x
Q96NZ9	Proline-rich acidic protein 1		x
Q969P0-3	Isoform 3 of Immunoglobulin superfamily member 8		x
Q8WWQ8	Stabilin-2		x
Q7Z407-5	Isoform 5 of CUB and sushi domain-containing protein 3		x
Q2VIQ3	Chromosome-associated kinesin KIF4B		x
Q15904	V-type proton ATPase subunit S1		x
Q15582	Transforming growth factor-beta-induced protein ig-h3		x
P78509-3	Isoform 3 of Reelin		x
P62714	Serine/threonine-protein phosphatase 2A catalytic subunit beta isoform		x
P61916	Epididymal secretory protein E1		x
P60174-1	Isoform 2 of Triosephosphate isomerase		x
P43121	Cell surface glycoprotein MUC18		x
P30086	Phosphatidylethanolamine-binding protein 1		x
P27797	Calreticulin		x
P20774	Mimecan		x
P19022	Cadherin-2		x
P15169	Carboxypeptidase N catalytic chain		x
P14618-2	Isoform M1 of Pyruvate kinase PKM		x
P10645	Chromogranin-A		x
P10451-5	Isoform 5 of Osteopontin		x
P10153	Non-secretory ribonuclease		x
P08754	Guanine nucleotide-binding protein G(k) subunit alpha		x
P08238	Heat shock protein HSP 90-beta		x
P07602-3	Isoform Sap-mu-9 of Prosaposin		x
P07602	Prosaposin		x
P06727	Apolipoprotein A-IV		x
P05787	Keratin, type II cytoskeletal 8		x
P04406	Glyceraldehyde-3-phosphate dehydrogenase		x
P04216	Thy-1 membrane glycoprotein		x
P04075	Fructose-bisphosphate aldolase A		x
P02768	Serum albumin		x
P02753	Retinol-binding protein 4		x
P02746	Complement C1q subcomponent subunit B		x
P02654	Apolipoprotein C-I		x
P02461-2	Isoform 2 of Collagen alpha-1(III) chain		x
P01861	Ig gamma-4 chain C region		x
P01859	Ig gamma-2 chain C region		x
P00747	Plasminogen		x
P00558-2	Isoform 2 of Phosphoglycerate kinase 1		x
O00533	Neural cell adhesion molecule L1-like protein	x
O14791-3	Isoform 3 of Apolipoprotein L1	x
O43505	Beta-1,4-glucuronyltransferase 1	x
O75144-3	Isoform 3 of ICOS ligand	x
P01031	Complement C5	x
P01033	Metalloproteinase inhibitor 1	x
P02750	Leucine-rich alpha-2-glycoprotein	x
P04217	Alpha-1B-glycoprotein	x
P05452	Tetranectin	x
P07333	Macrophage colony-stimulating factor 1 receptor	x
P10721-3	Isoform 3 of Mast/stem cell growth factor receptor Kit	x
P12259	Coagulation factor V	x
P13591-4	Isoform 4 of Neural cell adhesion molecule 1	x
P13591-1	Isoform 2 of Neural cell adhesion molecule 1	x
P13591	Neural cell adhesion molecule 1	x
P22792	Carboxypeptidase N subunit 2	x
P29622	Kallistatin	x
P55285-2	Isoform 2 of Cadherin-6	x
Q02246	Contactin-2	x
Q12841	Follistatin-related protein 1	x
Q12860-2	Isoform 2 of Contactin-1	x
Q12860	Contactin-1	x
Q14515	SPARC-like protein 1	x
Q14520-2	Isoform 2 of Hyaluronan-binding protein 2	x
Q16610	Extracellular matrix protein 1	x
Q7Z7M0	Multiple epidermal growth factor-like domains protein 8	x
Q8NFP4	MAM domain-containing glycosylphosphatidylinositol anchor protein 1	x
Q92859-2	Isoform 2 of Neogenin	x
Q96KN2	Beta-Ala-His dipeptidase	x
Q9Y6R7	IgGFc-binding protein	x
A0A0C4DH25	Immunoglobulin kappa variable 3-20
A0A0B4J1V0	Immunoglobulin heavy variable 3-15
A0A0C4DH68	Immunoglobulin kappa variable 2-24
A0A075B6I9	Immunoglobulin lambda variable 7-46
A0A0C4DH31	Immunoglobulin heavy variable 1-18
A0A0C4DH72	Immunoglobulin kappa variable 1-6
A0A075B6S2	Immunoglobulin kappa variable 2D-29
A0A075B6K4	Immunoglobulin lambda variable 3-10
A0A0C4DH38	Immunoglobulin heavy variable 5-51
A0A075B6P5	Immunoglobulin kappa variable 2-28
A0A0C4DH67	Immunoglobulin kappa variable 1-8
A0A087WSY6	Immunoglobulin kappa variable 3D-15
A0A075B6R2	Immunoglobulin heavy variable 4-4
A0A0C4DH24	Immunoglobulin kappa variable 6-21
A0A0B4J1Y9	Immunoglobulin heavy variable 3-72
Q16653-10	Isoform 10 of Myelin-oligodendrocyte glycoprotein
P51693-2	Isoform 2 of Amyloid-like protein 1
O60749-2	Isoform 2 of Sorting nexin-2
Q9UKX2-2	Isoform 2 of Myosin-2
P06396-2	Isoform 2 of Gelsolin
Q13822-3	Isoform 3 of Ectonucleotide pyrophosphatase/phosphodiesterase family member 2
Q12805-2	Isoform 2 of EGF-containing fibulin-like extracellular matrix protein 1
Q9Y4C0-4	Isoform 4a of Neurexin-3
P23142-4	Isoform C of Fibulin-1
Q9NQ79-2	Isoform 2 of Cartilage acidic protein 1
Q7Z3K3-5	Isoform 5 of Pogo transposable element with ZNF domain
Q3SY00-2	Isoform 2 of Testis-specific protein 10-interacting protein
P16870-2	Isoform 2 of Carboxypeptidase E
O60888-3	Isoform C of Protein CutA
Q00653-4	Isoform 4 of Nuclear factor NF-kappa-B p100 subunit
Q8NI35-5	Isoform 5 of InaD-like protein
Q14982-2	Isoform 2 of Opioid-binding protein/cell adhesion molecule
Q9P121-3	Isoform 3 of Neurotrimin
P39060-2	Isoform 3 of Collagen alpha-1(XVIII) chain
Q99674-4	Isoform 4 of Cell growth regulator with EF hand domain protein 1
Q6UX73-2	Isoform 2 of UPF0764 protein C16orf89
Q08AE8-4	Isoform 4 of Protein spire homolog 1
Q15398-1	Isoform 2 of Disks large-associated protein 5
P20062-2	Isoform 2 of Transcobalamin-2
P19021-4	Isoform 4 of Peptidyl-glycine alpha-amidating monooxygenase
O95633-2	Isoform 2 of Follistatin-related protein 3
Q96FE7-4	Isoform 4 of Phosphoinositide-3-kinase-interacting protein 1
O43278-2	Isoform 2 of Kunitz-type protease inhibitor 1
O95206-2	Isoform 2 of Protocadherin-8
Q99435-4	Isoform 4 of Protein kinase C-binding protein NELL2
Q86YA3-7	Isoform 7 of Protein ZGRF1
P52788-2	Isoform 2 of Spermine synthase
P29120-2	Isoform 2 of Neuroendocrine convertase 1
P19021-6	Isoform 6 of Peptidyl-glycine alpha-amidating monooxygenase
Q9Y4E1-5	Isoform 5 of WASH complex subunit FAM21C
O94985-2	Isoform 2 of Calsyntenin-1
Q5FWE3-3	Isoform 3 of Proline-rich transmembrane protein 3
Q9NZC2-2	Isoform 2 of Triggering receptor expressed on myeloid cells 2
P22692-2	Isoform 2 of Insulin-like growth factor-binding protein 4
Q9BZG9-2	Isoform 2 of Ly-6/neurotoxin-like protein 1
Q86TE4-2	Isoform 2 of Leucine zipper protein 2
Q14980-4	Isoform Numa-s of Nuclear mitotic apparatus protein 1
Q16849-3	Isoform 3 of Receptor-type tyrosine-protein phosphatase-like N
Q6P1M0-2	Isoform 2 of Long-chain fatty acid transport protein 4
Q92752-2	Isoform 2 of Tenascin-R
Q9H2G2-2	Isoform 2 of STE20-like serine/threonine-protein kinase
Q6ZMI3-2	Isoform 2 of Gliomedin
Q9BQ16-9	Isoform 9 of Testican-3
O75896	Tumor suppressor candidate 2
P02774	Vitamin D-binding protein
Q8WX77	Insulin-like growth factor-binding protein-like 1
Q9UBX5	Fibulin-5
Q9NQX4	Unconventional myosin-Vc
Q9NU22	Midasin
P09486	SPARC
P01825	Immunoglobulin heavy variable 4-59
P01834	Ig kappa chain C region
Q66K66	Transmembrane protein 198
P22352	Glutathione peroxidase 3
P01034	Cystatin-C
P01871	Ig mu chain C region
P0CG05	Ig lambda-2 chain C regions
Q9C0A0	Contactin-associated protein-like 4
P80748	Immunoglobulin lambda variable 3-21
Q16270	Insulin-like growth factor-binding protein 7
P01709	Immunoglobulin lambda variable 2-8
Q15113	Procollagen C-endopeptidase enhancer 1
P01619	Immunoglobulin kappa variable 3-20
P01876	Ig alpha-1 chain C region
P01624	Immunoglobulin kappa variable 3-15
P78415	Iroquois-class homeodomain protein IRX-3
B9A064	Immunoglobulin lambda-like polypeptide 5
P54764	Ephrin type-A receptor 4
P51693	Amyloid-like protein 1
P60709	Actin, cytoplasmic 1
P11021	78 kDa glucose-regulated protein
O00584	Ribonuclease T2
P18065	Insulin-like growth factor-binding protein 2
Q24JP5	Transmembrane protein 132A
P08253	72 kDa type IV collagenase
Q9UHG2	ProSAAS
P07998	Ribonuclease pancreatic
Q8WXD2	Secretogranin-3
P01764	Immunoglobulin heavy variable 3-23
P01700	Immunoglobulin lambda variable 1-47
P05408	Neuroendocrine protein 7B2
Q92876	Kallikrein-6
O43790	Keratin, type II cuticular Hb6
P00915	Carbonic anhydrase 1
P07108	Acyl-CoA-binding protein
P04433	Immunoglobulin kappa variable 3-11
Q96PX8	SLIT and NTRK-like protein 1
P01701	Immunoglobulin lambda variable 1-51
P02656	Apolipoprotein C-III
P02747	Complement C1q subcomponent subunit C
P35527	Keratin, type I cytoskeletal 9
O75711	Scrapie-responsive protein 1
P04264	Keratin, type II cytoskeletal 1
P23284	Peptidyl-prolyl cis-trans isomerase B
Q14767	Latent-transforming growth factor beta-binding protein 2
Q8NFZ8	Cell adhesion molecule 4
P00746	Complement factor D
P04220	Ig mu heavy chain disease protein
Q9H4I2	Zinc fingers and homeoboxes protein 3
P08123	Collagen alpha-2(I) chain
Q8N126	Cell adhesion molecule 3
Q9ULB1	Neurexin-1
P13645	Keratin, type I cytoskeletal 10
Q14118	Dystroglycan
P01593	Immunoglobulin kappa variable 1D-33
Q99969	Retinoic acid receptor responder protein 2
P41271	Neuroblastoma suppressor of tumorigenicity 1
Q9BRK5	45 kDa calcium-binding protein
P09603	Macrophage colony-stimulating factor 1
Q8NG11	Tetraspanin-14
P13521	Secretogranin-2
Q8N5G2	Macoilin
P05060	Secretogranin-1
Q9Y4G8	Rap guanine nucleotide exchange factor 2
P01699	Immunoglobulin lambda variable 1-44
Q92520	Protein FAM3C
P48745	Protein NOV homolog
O75326	Semaphorin-7A
P00441	Superoxide dismutase [Cu-Zn]
O94919	Endonuclease domain-containing 1 protein
O94772	Lymphocyte antigen 6H
P17900	Ganglioside GM2 activator
P16035	Metalloproteinase inhibitor 2
P47893	Olfactory receptor 3A2
Q13449	Limbic system-associated membrane protein
Q14324	Myosin-binding protein C, fast-type
Q9HCU4	Cadherin EGF LAG seven-pass G-type receptor 2
P23515	Oligodendrocyte-myelin glycoprotein
P02452	Collagen alpha-1(I) chain
P12883	Myosin-7
Q12907	Vesicular integral-membrane protein VIP36
O60303	Protein KIAA0556
Q13519	Prepronociceptin
P01703	Immunoglobulin lambda variable 1-40
P61769	Beta-2-microglobulin
P06396	Gelsolin
O15240	Neurosecretory protein VGF
P35908	Keratin, type II cytoskeletal 2 epidermal
Q8NFD2	Ankyrin repeat and protein kinase domain-containing protein 1
P01599	Immunoglobulin kappa variable 1-17
O14498	Immunoglobulin superfamily containing leucine-rich repeat protein
Q9NQX5	Neural proliferation differentiation and control protein 1
Q7Z3B1	Neuronal growth regulator 1
P61626	Lysozyme C
O95967	EGF-containing fibulin-like extracellular matrix protein 2
P32119	Peroxiredoxin-2
Q96KG7	Multiple epidermal growth factor-like domains protein 10
O43866	CD5 antigen-like
P52799	Ephrin-B2
P09382	Galectin-1
Q8TEU8	WAP, Kazal, immunoglobulin, Kunitz and NTR domain-containing protein 2
Q15818	Neuronal pentraxin-1
Q9BZR6	Reticulon-4 receptor
Q8IYE0	Coiled-coil domain-containing protein 146
O43291	Kunitz-type protease inhibitor 2
P04430	Immunoglobulin kappa variable 1-16
O15394	Neural cell adhesion molecule 2
Q9UMF0	Intercellular adhesion molecule 5
Q5BLP8	Neuropeptide-like protein C4orf48
P01036	Cystatin-S
P07195	L-lactate dehydrogenase B chain
Q9NZ63	Uncharacterized protein C9orf78
Q6UW01	Cerebellin-3
Q96GW7	Brevican core protein
